# Supplementary material for: PBX3 as a biomarker for the early diagnosis and prediction of prognosis of glioma
Source: PLoS One. 2024 Feb 7;19(2):e0293647. doi: 10.1371/journal.pone.0293647 (PMC10849273; doi:10.1371/journal.pone.0293647)
Supplement: S1 Fig — (A-C) Expression level of PBX3 in full-grade gliomas, LGG and GBM in comparison with the normal brain tissues according to TCGA and GTEx. (D) Expression level of PBX3 in LGG and GBM in comparison with the normal brain tissues according to GEPIA. (E) and (F) The expression level of PBX3 between LGG and GBM according to TCGA and CGGA databases. (G) and (H) The expression level of PBX3 in histological types of gliomas according to TCGA and CGGA databases. (I) The expression level of PBX3 in glioma cell lines according to CCLE databases. (ZIP) [file pone.0293647.s001.zip]

Archive with 10 entries (9 files):
- FIG1/
- FIG1/Fig 1D.docx
- FIG1/GTXe and TCGA GBMPBX3 Fig1B.csv
- FIG1/GTXe and TCGA LGG PBX3 Fig 1C.csv
- FIG1/GTXe and TCGAPBX3 Fig 1A.csv
- FIG1/histological_typePBX3 Fig 1G.csv
- FIG1/mRNA_exprSet_nervousPBX3 Fig1I.csv
- FIG1/rtCGGA Fig 1F.csv
- FIG1/rtCGGA Fig1H.csv
- FIG1/rtPBX3 Fig 1E.csv
