# Supplementary material for: PBX3 as a biomarker for the early diagnosis and prediction of prognosis of glioma
Source: PLoS One. 2024 Feb 7;19(2):e0293647. doi: 10.1371/journal.pone.0293647 (PMC10849273; doi:10.1371/journal.pone.0293647)
Supplement: S1 Fig — (A-C) Expression level of PBX3 in full-grade gliomas, LGG and GBM in comparison with the normal brain tissues according to TCGA and GTEx. (D) Expression level of PBX3 in LGG and GBM in comparison with the normal brain tissues according to GEPIA. (E) and (F) The expression level of PBX3 between LGG and GBM according to TCGA and CGGA databases. (G) and (H) The expression level of PBX3 in histological types of gliomas according to TCGA and CGGA databases. (I) The expression level of PBX3 in glioma cell lines according to CCLE databases. (ZIP) [file pone.0293647.s001.zip › FIG1/GTXe and TCGA GBMPBX3 Fig1B.csv]

PBX3	type
0.9038	Normal
1.5415	Normal
3.2112	Normal
1.1447	Normal
2.7139	Normal
1.766	Normal
2.9413	Normal
1.8762	Normal
2.7051	Normal
3.1442	Normal
1.8404	Normal
1.7912	Normal
2.7972	Normal
1.8242	Normal
1.6604	Normal
1.3511	Normal
2.8936	Normal
2.6114	Normal
1.334	Normal
3.5174	Normal
1.2333	Normal
1.8036	Normal
2.9413	Normal
2.0218	Normal
2.7314	Normal
4.4739	Normal
3.7867	Normal
4.2111	Normal
2.8838	Normal
2.9488	Normal
1.6093	Normal
1.6187	Normal
2.6624	Normal
4.0488	Normal
3.7888	Normal
1.9968	Normal
4.0782	Normal
4.1351	Normal
4.01	Normal
1.4228	Normal
2.7336	Normal
1.4174	Normal
3.1717	Normal
1.8323	Normal
4.497	Normal
4.4667	Normal
4.0523	Normal
3.9012	Normal
1.8801	Normal
1.2992	Normal
3.1685	Normal
3.9393	Normal
1.5316	Normal
3.1011	Normal
3.1294	Normal
2.9071	Normal
1.7744	Normal
1.1897	Normal
3.652	Normal
1.8323	Normal
1.7489	Normal
1.3846	Normal
2.004	Normal
3.2405	Normal
2.6487	Normal
1.8524	Normal
4.1458	Normal
2.0912	Normal
2.5087	Normal
2.2693	Normal
3.5742	Normal
2.2019	Normal
2.685	Normal
1.8801	Normal
3.5863	Normal
1.1184	Normal
2.233	Normal
1.8762	Normal
0.9343	Normal
2.3077	Normal
3.0056	Normal
4.8028	Normal
2.3337	Normal
1.4756	Normal
1.5115	Normal
0.8805	Normal
1.3846	Normal
3.7688	Normal
1.9931	Normal
3.3032	Normal
5.4101	Normal
3.1112	Normal
1.3567	Normal
1.9968	Normal
1.5465	Normal
1.8119	Normal
2.1988	Normal
2.3592	Normal
2.4985	Normal
2.3871	Normal
1.5013	Normal
0.9568	Normal
3.8198	Normal
3.421	Normal
3.3925	Normal
1.6374	Normal
3.5935	Normal
1.7229	Normal
3.4843	Normal
2.7139	Normal
3.2587	Normal
1.7403	Normal
1.3397	Normal
1.8879	Normal
4.3695	Normal
3.3177	Normal
3.38	Normal
3.2143	Normal
1.5758	Normal
1.4911	Normal
4.756	Normal
4.7898	Normal
4.1466	Normal
2.2051	Normal
1.5661	Normal
1.7185	Normal
1.6234	Normal
2.1147	Normal
0.8246	Normal
2.081	Normal
4.225	Normal
3.5959	Normal
3.9166	Normal
1.6512	Normal
1.5415	Normal
1.6558	Normal
3.6737	Normal
1.1706	Normal
2.0912	Normal
2.1476	Normal
1.766	Normal
2.1247	Normal
1.4281	Normal
1.9749	Normal
4.3046	Normal
3.8177	Normal
3.2526	Normal
2.0979	Normal
2.5437	Normal
2.1247	Normal
3.1781	Normal
4.7698	Normal
1.6558	Normal
2.7139	Normal
2.183	Normal
1.8201	Normal
3.3017	Normal
2.6918	Normal
2.59	Normal
2.7636	Normal
1.4911	Normal
1.0779	Normal
1.3511	Normal
3.0927	Normal
2.5388	Normal
2.5487	Normal
1.334	Normal
2.3843	Normal
3.4713	Normal
4.1458	Normal
2.0638	Normal
3.4622	Normal
4.4054	Normal
3.2944	Normal
3.6018	Normal
3.4061	Normal
1.934	Normal
2.4857	Normal
4.5236	Normal
4.2906	Normal
2.9052	Normal
2.0912	Normal
1.6093	Normal
1.9675	Normal
1.4388	Normal
4.3392	Normal
3.8769	Normal
3.7291	Normal
2.0183	Normal
1.7995	Normal
1.5316	Normal
1.4388	Normal
2.6715	Normal
3.4984	Normal
3.8411	Normal
2.8462	Normal
1.6374	Normal
2.4805	Normal
4.4615	Normal
1.4441	Normal
2.2206	Normal
4.5148	Normal
4.6548	Normal
3.991	Normal
3.6961	Normal
2.4332	Normal
1.5758	Normal
1.2023	Normal
2.0604	Normal
3.7193	Normal
1.7446	Normal
3.335	Normal
4.8136	Normal
3.245	Normal
2.4831	Normal
0.3231	Normal
0.9716	Normal
1.7489	Normal
4.845	Normal
2.0946	Normal
2.7444	Normal
1.6604	Normal
1.7617	Normal
3.0498	Normal
4.8832	Normal
4.6428	Normal
2.4412	Normal
1.3956	Normal
1.9859	Normal
3.8818	Normal
4.2072	Normal
3.0654	Normal
2.0946	Normal
2.4117	Normal
1.3167	Normal
3.868	Normal
1.5854	Normal
4.5669	Normal
3.4752	Normal
1.8996	Normal
4.4919	Normal
0.9862	Normal
2.0742	Normal
2.7401	Normal
1.6281	Normal
2.8502	Normal
2.8936	Normal
1.6466	Normal
0.9642	Normal
2.7657	Normal
2.3479	Normal
1.9527	Normal
3.4088	Normal
3.3105	Normal
4.3807	Normal
3.3134	Normal
2.004	Normal
3.7248	Normal
1.8918	Normal
1.8879	Normal
4.3527	Normal
4.1252	Normal
4.2204	Normal
4.9041	Normal
1.5216	Normal
2.8034	Normal
1.642	Normal
5.5623	Normal
2.5876	Normal
1.0915	Normal
2.6895	Normal
1.9073	Normal
1.8242	Normal
2.1345	Normal
3.2572	Normal
2.0395	Normal
3.0706	Normal
4.1482	Normal
3.055	Normal
2.0638	Normal
1.5366	Normal
1.3511	Normal
1.0151	Normal
3.6916	Normal
2.0254	Normal
4.14	Normal
2.2753	Normal
2.3843	Normal
2.1574	Normal
4.2855	Normal
3.2127	Normal
2.6738	Normal
1.8524	Normal
1.9749	Normal
0.605	Normal
2.2693	Normal
2.5634	Normal
1.4911	Normal
2.6232	Normal
1.4441	Normal
1.5902	Normal
2.2482	Normal
1.2696	Normal
1.8762	Normal
3.8541	Normal
4.2609	Normal
3.4424	Normal
1.3567	Normal
4.0515	Normal
4.3688	Normal
3.9251	Normal
4.0322	Normal
1.46	Normal
0.1648	Normal
4.391	Normal
1.5216	Normal
1.4859	Normal
2.9747	Normal
1.6695	Normal
3.6077	Normal
4.2951	Normal
4.1061	Normal
3.3759	Normal
5.2072	Normal
3.0323	Normal
1.2576	Normal
2.4412	Normal
3.0002	Normal
3.7539	Normal
4.4027	Normal
4.3285	Normal
2.236	Normal
2.7657	Normal
1.5854	Normal
1.9377	Normal
0.9935	Normal
2.0707	Normal
2.909	Normal
2.1606	Normal
1.9302	Normal
3.1245	Normal
2.5561	Normal
3.5312	Normal
1.6604	Normal
4.8038	Normal
3.3148	Normal
1.4441	Normal
1.9073	Normal
1.6649	Normal
1.2756	Normal
3.5851	Normal
2.982	Normal
2.1957	Normal
2.5112	Normal
2.6828	Normal
1.7786	Normal
1.9415	Normal
1.7532	Normal
2.5061	Normal
4.6189	Normal
4.425	Normal
5.193	Normal
3.8023	Normal
3.3464	Normal
2.409	Normal
4.0064	Normal
2.7227	Normal
2.667	Normal
4.1668	Normal
4.2533	Normal
5.1119	Normal
1.3567	Normal
1.5366	Normal
3.7017	Normal
3.8896	Normal
4.4654	Normal
3.4622	Normal
3.7127	Normal
1.3109	Normal
2.1509	Normal
2.5163	Normal
2.0218	Normal
3.2944	Normal
2.5388	Normal
2.561	Normal
3.1011	Normal
4.0799	Normal
4.4437	Normal
3.5947	Normal
4.423	Normal
2.3451	Normal
1.5758	Normal
2.3394	Normal
2.4779	Normal
0.8883	Normal
1.8119	Normal
1.4335	Normal
1.5013	Normal
3.1261	Normal
4.4135	Normal
2.3732	Normal
1.4652	Normal
2.9167	Normal
2.5087	Normal
1.412	Normal
1.8643	Normal
4.2563	Normal
3.9801	Normal
3.3278	Normal
2.5634	Normal
2.676	Normal
1.0151	Normal
1.6327	Normal
2.4779	Normal
1.3051	Normal
4.4634	Normal
1.8762	Normal
4.6543	Normal
4.4919	Normal
4.3576	Normal
1.0293	Normal
2.5924	Normal
2.5948	Normal
1.4174	Normal
0.9038	Normal
3.3605	Normal
2.828	Normal
2.9413	Normal
1.3679	Normal
2.5313	Normal
2.7379	Normal
2.2783	Normal
3.3177	Normal
2.6161	Normal
2.0183	Normal
3.3478	Normal
4.2189	Normal
3.2189	Normal
3.3177	Normal
3.945	Normal
3.2328	Normal
2.3592	Normal
1.5115	Normal
2.0946	Normal
2.3677	Normal
1.3791	Normal
2.0076	Normal
3.9431	Normal
4.576	Normal
2.6185	Normal
4.6277	Normal
2.9525	Normal
3.2587	Normal
3.4156	Normal
2.7679	Normal
3.6725	Normal
3.8401	Normal
2.9243	Normal
2.9071	Normal
1.4441	Normal
2.128	Normal
2.3479	Normal
4.0322	Normal
2.0147	Normal
4.2427	Normal
4.0322	Normal
3.928	Normal
2.9839	Normal
1.3956	Normal
2.1313	Normal
1.736	Normal
1.5415	Normal
1.9188	Normal
4.0357	Normal
3.7269	Normal
2.1925	Normal
1.3567	Normal
1.7185	Normal
1.8404	Normal
1.46	Normal
1.2756	Normal
3.0092	Normal
2.5683	Normal
1.9226	Normal
2.2391	Normal
1.1641	Normal
1.4704	Normal
2.3222	Normal
2.1988	Normal
2.1606	Normal
1.5013	Normal
3.034	Normal
1.692	Normal
1.9226	Normal
0.5859	Normal
2.6043	Normal
5.2672	Normal
3.0323	Normal
3.2944	Normal
4.4726	Normal
1.8078	Normal
1.9859	Normal
2.7805	Normal
1.2934	Normal
1.4808	Normal
3.5621	Normal
1.6466	Normal
2.6533	Normal
3.5706	Normal
3.6578	Normal
2.4198	Normal
2.8897	Normal
1.105	Normal
2.2299	Normal
3.0688	Normal
3.9031	Normal
1.7316	Normal
2.3366	Normal
4.5173	Normal
3.5262	Normal
5.2103	Normal
2.2391	Normal
1.2209	Normal
0.7233	Normal
1.8524	Normal
1.787	Normal
2.4332	Normal
3.6623	Normal
3.3293	Normal
2.9911	Normal
4.0242	Normal
2.3366	Normal
1.4652	Normal
1.8242	Normal
2.6602	Normal
1.1706	Normal
2.7847	Normal
1.1706	Normal
1.7912	Normal
3.4817	Normal
3.6219	Normal
1.4228	Normal
2.4198	Normal
4.1458	Normal
2.0395	Normal
4.4404	Normal
4.6468	Normal
3.5657	Normal
4.7491	Normal
1.4281	Normal
2.6278	Normal
1.4494	Normal
1.5612	Normal
4.3604	Normal
4.8822	Normal
3.7561	Normal
1.1706	Normal
2.4198	Normal
1.8078	Normal
2.3981	Normal
1.9452	Normal
3.5766	Normal
1.6875	Normal
4.1563	Normal
4.0506	Normal
2.9394	Normal
3.2127	Normal
1.4065	Normal
2.1213	Normal
1.8957	Normal
2.4008	Normal
4.5324	Normal
4.6065	Normal
4.2289	Normal
3.3435	Normal
1.2934	Normal
2.1013	Normal
3.2002	Normal
3.222	Normal
2.5852	Normal
2.1247	Normal
3.9938	Normal
4.538	Normal
3.3633	Normal
4.1684	Normal
3.1491	Normal
1.7995	Normal
3.8105	Normal
1.3679	Normal
1.4808	Normal
2.7993	Normal
2.9581	Normal
2.6715	Normal
2.8199	Normal
1.2696	Normal
2.0776	Normal
2.7336	Normal
1.787	Normal
1.8762	Normal
1.4704	Normal
2.3366	Normal
4.1078	Normal
2.4171	Normal
3.1987	Normal
1.1316	Normal
0.9642	Normal
3.4358	Normal
3.3911	Normal
1.6466	Normal
2.299	Normal
4.2773	Normal
1.7446	Normal
1.6649	Normal
4.443	Normal
4.8485	Normal
4.3555	Normal
3.4237	Normal
1.4065	Normal
1.5465	Normal
1.9149	Normal
1.1577	Normal
1.3397	Normal
5.2476	Normal
2.409	Normal
1.2023	Normal
1.1447	Normal
2.496	Normal
1.5758	Normal
2.4701	Normal
1.8078	Normal
2.4063	Normal
1.9452	Normal
1.9712	Normal
4.4628	Normal
4.433	Normal
2.945	Normal
2.694	Normal
1.5709	Normal
1.9111	Normal
1.5902	Normal
1.9564	Normal
1.6187	Normal
-0.0425	Normal
1.8722	Normal
2.1247	Normal
0.8726	Normal
0.9419	Normal
1.2394	Normal
0.4657	Normal
1.5366	Normal
0.7407	Normal
2.2783	Normal
1.3397	Normal
2.8055	Normal
3.0706	Normal
1.5806	Normal
3.8581	Normal
1.8564	Normal
3.9412	Normal
2.5061	Normal
5.0113	Normal
4.352	Normal
3.2143	Normal
2.0147	Normal
2.7161	Normal
3.1327	Normal
4.2119	Normal
4.6502	Normal
5.4296	Normal
2.0183	Normal
4.0739	Normal
3.3842	Normal
1.7141	Normal
1.8444	Normal
5.2642	Normal
2.5561	Normal
1.8957	Normal
2.376	Normal
4.427	Normal
4.3611	Normal
2.5163	Normal
1.3679	Normal
2.5731	Normal
4.796	Normal
4.4894	Normal
2.4465	Normal
1.6374	Normal
3.2632	Normal
1.7273	Normal
1.8282	Normal
2.0742	Normal
5.254	Normal
1.5115	Normal
3.0978	Normal
4.585	Normal
4.8753	Normal
3.6428	Normal
3.9728	Normal
1.1577	Normal
2.05	Normal
1.7532	Normal
2.872	Normal
2.1247	Normal
2.1509	Normal
2.5731	Normal
4.429	Normal
3.0533	Normal
2.6278	Normal
4.4621	Normal
4.0601	Normal
1.5806	Normal
2.9911	Normal
2.1213	Normal
3.0393	Normal
2.9394	Normal
1.9034	Normal
2.8701	Normal
0.7233	Normal
1.7229	Normal
3.644	Normal
4.9098	Normal
2.3048	Normal
2.3222	Normal
2.4805	Normal
3.8002	Normal
3.7127	Normal
3.5124	Normal
4.0348	Normal
2.409	Normal
2.4008	Normal
1.6374	Normal
4.6047	Normal
1.5415	Normal
4.1899	Normal
3.8116	Normal
4.2578	Normal
1.7702	Normal
2.7095	Normal
2.6067	Normal
2.1894	Normal
2.0878	Normal
2.0395	Normal
2.9893	Normal
2.233	Normal
4.1294	Normal
4.6171	Normal
2.4386	Normal
4.5802	Normal
4.2847	Normal
1.595	Normal
2.167	Normal
2.4727	Normal
2.6395	Normal
1.595	Normal
2.6962	Normal
2.9507	Normal
2.9929	Normal
2.2391	Normal
4.1923	Normal
4.0471	Normal
2.362	Normal
3.838	Normal
3.5608	Normal
1.8722	Normal
1.6281	Normal
3.8421	Normal
1.9226	Normal
1.6045	Normal
4.0627	Normal
3.2466	Normal
2.4675	Normal
2.4359	Normal
1.9895	Normal
2.1013	Normal
2.1378	Normal
4.5982	Normal
4.0867	Normal
2.5852	Normal
2.3193	Normal
2.0076	Normal
3.3856	Normal
2.4359	Normal
3.2018	Normal
2.2543	Normal
4.1506	Normal
2.2206	Normal
2.5972	Normal
4.756	Normal
4.6679	Normal
3.7888	Normal
3.4713	Normal
3.7345	Normal
2.8582	Normal
1.4808	Normal
3.5224	Normal
3.3521	Normal
3.869	Normal
4.734	Normal
4.7055	Normal
1.8323	Normal
3.027	Normal
2.4518	Normal
2.9692	Normal
2.9893	Normal
3.6077	Normal
4.7587	Normal
4.5154	Normal
3.4251	Normal
2.5036	Normal
3.0217	Normal
2.7029	Normal
3.3745	Normal
5.067	Normal
5.2319	Normal
4.863	Normal
3.4661	Normal
3.1426	Normal
2.578	Normal
1.8078	Normal
2.5972	Normal
4.0366	Normal
3.7773	Normal
2.2633	Normal
3.1162	Normal
3.3675	Normal
4.4423	Normal
4.3148	Normal
3.7006	Normal
4.9951	Normal
3.0002	Normal
3.483	Normal
4.0037	Normal
3.5073	Normal
2.1988	Normal
3.4224	Normal
1.3679	Normal
1.7532	Normal
2.3592	Normal
1.8036	Normal
2.128	Normal
2.7868	Normal
4.4108	Normal
5.3481	Normal
3.5827	Normal
1.5758	Normal
0.5069	Normal
2.8096	Normal
2.4306	Normal
2.8779	Normal
4.0884	Normal
3.9194	Normal
2.9128	Normal
3.5161	Normal
3.4556	Normal
1.4652	Normal
1.3167	Normal
1.0222	Normal
0.346	Normal
0.1257	Normal
0.5271	Normal
1.8444	Normal
2.4008	Normal
2.4623	Normal
4.0858	Normal
2.0569	Normal
1.8996	Normal
3.9412	Normal
1.949	Normal
1.934	Normal
2.2872	Normal
4.3097	Normal
2.233	Normal
4.6588	Normal
4.6035	Normal
4.4926	Normal
2.5804	Normal
3.695	Normal
4.9012	Normal
2.376	Normal
1.2333	Normal
2.4985	Normal
2.6302	Normal
1.8036	Normal
4.528	Normal
2.3871	Normal
1.6964	Normal
1.9226	Normal
-9.9658	Normal
2.5634	Normal
3.8925	Normal
3.1523	Normal
-9.9658	Normal
4.7372	Normal
5.1651	Normal
-9.9658	Normal
-9.9658	Normal
1.3283	Normal
1.8683	Normal
1.7053	Normal
-9.9658	Normal
3.9223	Normal
-9.9658	Normal
1.6785	Normal
2.5536	Normal
2.2872	Normal
4.6685	Normal
4.5423	Normal
3.0252	Normal
2.7401	Normal
1.7446	Normal
4.4983	Normal
2.0395	Normal
2.4857	Normal
5.0739	Normal
4.795	Normal
4.429	Normal
3.4817	Normal
3.335	Normal
1.8484	Normal
2.2753	Normal
2.3564	Normal
2.036	Normal
4.1828	Normal
2.1047	Normal
4.511	Normal
4.686	Normal
4.2556	Normal
4.7656	Normal
2.1798	Normal
1.8282	Normal
2.081	Normal
2.5658	Normal
1.7316	Normal
1.9564	Normal
2.651	Normal
4.6651	Normal
4.437	Normal
2.3308	Normal
2.2237	Normal
2.7227	Normal
1.2636	Normal
2.8858	Normal
3.1908	Normal
2.2573	Normal
4.8954	Normal
5.1453	Normal
4.2041	Normal
3.1162	Normal
2.0465	Normal
1.5415	Normal
3.162	Normal
2.8055	Normal
2.0673	Normal
1.6695	Normal
4.6059	Normal
4.9294	Normal
4.0348	Normal
3.9974	Normal
3.0944	Normal
2.3843	Normal
1.5612	Normal
2.6302	Normal
2.8936	Normal
2.6138	Normal
2.2482	Normal
3.4451	Normal
2.1766	Normal
2.7763	Normal
3.3619	Normal
4.0653	Normal
4.594	Normal
4.0977	Normal
4.1579	Normal
5.774	Normal
5.383	Normal
6.2557	Normal
5.0193	Normal
4.6955	Normal
2.8799	Normal
2.5462	Normal
3.1924	Normal
2.4518	Normal
4.8445	Normal
2.2723	Normal
3.7302	Normal
3.9737	Normal
4.5577	Normal
4.096	Normal
4.2212	Normal
3.2435	Normal
2.362	Normal
0.1776	Normal
1.3397	Normal
3.5249	Normal
2.6783	Normal
4.5028	Normal
2.2299	Normal
3.755	Normal
4.9695	Normal
5.2586	Normal
2.5487	Normal
2.1013	Normal
3.7614	Normal
3.9118	Normal
2.5585	Normal
4.843	Normal
3.652	Normal
3.5199	Normal
2.8381	Normal
2.05	Normal
2.9128	Normal
2.8542	Normal
3.4277	Normal
2.8321	Normal
4.2412	Normal
4.0331	Normal
4.085	Normal
3.8788	Normal
1.3167	Normal
2.5683	Normal
1.2271	Normal
3.4318	Normal
3.7116	Normal
3.4622	Normal
3.9719	Normal
2.0673	Normal
1.6045	Normal
2.3164	Normal
1.766	Normal
2.9432	Normal
0.4016	Normal
1.7141	Normal
4.0304	Normal
4.079	Normal
1.5563	Normal
1.9377	Normal
3.2959	Normal
1.8323	Normal
4.0019	Normal
2.6161	Normal
3.154	Normal
3.9031	Normal
4.706	Normal
2.8582	Normal
1.8643	Normal
1.0503	Normal
2.2051	Normal
2.4144	Normal
3.0585	Normal
2.7487	Normal
2.6302	Normal
4.5098	Normal
2.6556	Normal
1.816	Normal
2.6138	Normal
2.8482	Normal
2.1702	Normal
4.5211	Normal
4.9346	Normal
2.2113	Normal
1.674	Normal
1.5165	Normal
2.2753	Normal
3.9223	Normal
1.4494	Normal
4.5123	Normal
3.3307	Normal
4.6053	Normal
3.6277	Normal
4.4706	Normal
2.727	Normal
3.2205	Normal
1.736	Normal
2.236	Normal
1.9111	Normal
1.9034	Normal
2.0535	Normal
2.0465	Normal
1.7185	Normal
1.642	Normal
2.753	Normal
2.2663	Normal
3.1344	Normal
2.1013	Normal
2.0535	Normal
2.128	Normal
0.2277	Normal
3.5621	Normal
2.5828	Normal
1.9527	Normal
1.3225	Normal
1.3791	Normal
3.2049	Normal
1.5514	Normal
1.1117	Normal
4.0515	Normal
3.9261	Normal
3.5935	Normal
4.7512	Normal
1.5514	Normal
1.9452	Normal
1.3454	Normal
0.8327	Normal
1.5115	Normal
3.1011	Normal
2.9729	Normal
1.9111	Normal
1.9377	Normal
2.8199	Normal
1.6187	Normal
2.7227	Normal
2.1411	Normal
1.5661	Normal
4.4243	Normal
3.5237	Normal
4.4509	Normal
2.2872	Normal
2.2452	Normal
1.1316	Normal
1.2756	Normal
2.5437	Normal
2.6043	Normal
2.3423	Normal
1.5758	Normal
1.8323	Normal
1.7185	Normal
1.1117	Normal
2.7205	Normal
2.5437	Normal
1.2934	Normal
2.4386	Normal
1.736	Normal
1.7912	Normal
2.4753	Normal
1.0503	Normal
1.692	Normal
2.4008	Normal
3.2572	Normal
4.1343	Normal
2.7951	Normal
2.6715	Normal
4.5534	Normal
1.1577	Normal
3.4116	Normal
3.9012	Normal
2.1606	Normal
2.3106	Normal
1.4011	Normal
3.4609	Normal
2.7889	Normal
3.1588	Normal
1.8363	Normal
27.2184	GBM
23.2395	GBM
22.5633	GBM
21.0301	GBM
20.3306	GBM
18.6927	GBM
18.2607	GBM
17.7221	GBM
17.1169	GBM
16.25	GBM
15.7707	GBM
15.6684	GBM
15.3949	GBM
15.2911	GBM
14.0561	GBM
13.4257	GBM
13.3418	GBM
13.2449	GBM
13.1614	GBM
12.6512	GBM
12.5146	GBM
12.4085	GBM
12.4069	GBM
12.4066	GBM
12.2037	GBM
11.8175	GBM
11.744	GBM
11.6722	GBM
11.6545	GBM
11.1123	GBM
11.0915	GBM
10.9271	GBM
10.8472	GBM
10.706	GBM
10.6884	GBM
10.5207	GBM
10.5145	GBM
10.4347	GBM
10.3697	GBM
10.3472	GBM
10.1695	GBM
9.9951	GBM
9.917	GBM
9.8612	GBM
9.8113	GBM
9.7981	GBM
9.7792	GBM
9.7509	GBM
9.6051	GBM
9.5259	GBM
9.5153	GBM
9.4464	GBM
9.3772	GBM
9.3233	GBM
9.1371	GBM
9.1244	GBM
9.0307	GBM
9.0173	GBM
8.9944	GBM
8.9733	GBM
8.9224	GBM
8.9162	GBM
8.8722	GBM
8.8646	GBM
8.8325	GBM
8.8298	GBM
8.7872	GBM
8.7576	GBM
8.7005	GBM
8.6039	GBM
8.5983	GBM
8.5962	GBM
8.5763	GBM
8.519	GBM
8.4407	GBM
8.3782	GBM
8.2469	GBM
8.2393	GBM
8.0623	GBM
8.0566	GBM
7.9545	GBM
7.8565	GBM
7.8556	GBM
7.8459	GBM
7.7959	GBM
7.7905	GBM
7.7843	GBM
7.7427	GBM
7.7368	GBM
7.708	GBM
7.6919	GBM
7.667	GBM
7.5256	GBM
7.393	GBM
7.3714	GBM
7.3079	GBM
7.285	GBM
7.2616	GBM
7.229	GBM
7.0889	GBM
7.0808	GBM
7.0551	GBM
7.0457	GBM
6.9995	GBM
6.9036	GBM
6.8388	GBM
6.76	GBM
6.5864	GBM
6.5701	GBM
6.5543	GBM
6.5325	GBM
6.5179	GBM
6.5123	GBM
6.4475	GBM
6.4173	GBM
6.3834	GBM
6.2528	GBM
6.2429	GBM
6.2412	GBM
6.1364	GBM
6.1246	GBM
6.0683	GBM
5.9894	GBM
5.9422	GBM
5.821	GBM
5.6424	GBM
5.5777	GBM
5.3313	GBM
5.3298	GBM
5.3043	GBM
5.0664	GBM
5.0559	GBM
5.0223	GBM
4.9791	GBM
4.9191	GBM
4.913	GBM
4.8086	GBM
4.7937	GBM
4.7493	GBM
4.6614	GBM
4.5519	GBM
4.5307	GBM
4.4853	GBM
4.4849	GBM
4.3807	GBM
4.1336	GBM
4.0367	GBM
3.9354	GBM
3.8442	GBM
3.8435	GBM
3.4728	GBM
3.3758	GBM
3.3067	GBM
3.2651	GBM
3.1257	GBM
3.1009	GBM
2.6441	GBM
2.4055	GBM
2.3427	GBM
1.1737	GBM
