# Supplementary material for: PBX3 as a biomarker for the early diagnosis and prediction of prognosis of glioma
Source: PLoS One. 2024 Feb 7;19(2):e0293647. doi: 10.1371/journal.pone.0293647 (PMC10849273; doi:10.1371/journal.pone.0293647)
Supplement: S1 Fig — (A-C) Expression level of PBX3 in full-grade gliomas, LGG and GBM in comparison with the normal brain tissues according to TCGA and GTEx. (D) Expression level of PBX3 in LGG and GBM in comparison with the normal brain tissues according to GEPIA. (E) and (F) The expression level of PBX3 between LGG and GBM according to TCGA and CGGA databases. (G) and (H) The expression level of PBX3 in histological types of gliomas according to TCGA and CGGA databases. (I) The expression level of PBX3 in glioma cell lines according to CCLE databases. (ZIP) [file pone.0293647.s001.zip › FIG1/GTXe and TCGA LGG PBX3 Fig 1C.csv]

PBX3	type
0.9038	Normal
1.5415	Normal
3.2112	Normal
1.1447	Normal
2.7139	Normal
1.766	Normal
2.9413	Normal
1.8762	Normal
2.7051	Normal
3.1442	Normal
1.8404	Normal
1.7912	Normal
2.7972	Normal
1.8242	Normal
1.6604	Normal
1.3511	Normal
2.8936	Normal
2.6114	Normal
1.334	Normal
3.5174	Normal
1.2333	Normal
1.8036	Normal
2.9413	Normal
2.0218	Normal
2.7314	Normal
4.4739	Normal
3.7867	Normal
4.2111	Normal
2.8838	Normal
2.9488	Normal
1.6093	Normal
1.6187	Normal
2.6624	Normal
4.0488	Normal
3.7888	Normal
1.9968	Normal
4.0782	Normal
4.1351	Normal
4.01	Normal
1.4228	Normal
2.7336	Normal
1.4174	Normal
3.1717	Normal
1.8323	Normal
4.497	Normal
4.4667	Normal
4.0523	Normal
3.9012	Normal
1.8801	Normal
1.2992	Normal
3.1685	Normal
3.9393	Normal
1.5316	Normal
3.1011	Normal
3.1294	Normal
2.9071	Normal
1.7744	Normal
1.1897	Normal
3.652	Normal
1.8323	Normal
1.7489	Normal
1.3846	Normal
2.004	Normal
3.2405	Normal
2.6487	Normal
1.8524	Normal
4.1458	Normal
2.0912	Normal
2.5087	Normal
2.2693	Normal
3.5742	Normal
2.2019	Normal
2.685	Normal
1.8801	Normal
3.5863	Normal
1.1184	Normal
2.233	Normal
1.8762	Normal
0.9343	Normal
2.3077	Normal
3.0056	Normal
4.8028	Normal
2.3337	Normal
1.4756	Normal
1.5115	Normal
0.8805	Normal
1.3846	Normal
3.7688	Normal
1.9931	Normal
3.3032	Normal
5.4101	Normal
3.1112	Normal
1.3567	Normal
1.9968	Normal
1.5465	Normal
1.8119	Normal
2.1988	Normal
2.3592	Normal
2.4985	Normal
2.3871	Normal
1.5013	Normal
0.9568	Normal
3.8198	Normal
3.421	Normal
3.3925	Normal
1.6374	Normal
3.5935	Normal
1.7229	Normal
3.4843	Normal
2.7139	Normal
3.2587	Normal
1.7403	Normal
1.3397	Normal
1.8879	Normal
4.3695	Normal
3.3177	Normal
3.38	Normal
3.2143	Normal
1.5758	Normal
1.4911	Normal
4.756	Normal
4.7898	Normal
4.1466	Normal
2.2051	Normal
1.5661	Normal
1.7185	Normal
1.6234	Normal
2.1147	Normal
0.8246	Normal
2.081	Normal
4.225	Normal
3.5959	Normal
3.9166	Normal
1.6512	Normal
1.5415	Normal
1.6558	Normal
3.6737	Normal
1.1706	Normal
2.0912	Normal
2.1476	Normal
1.766	Normal
2.1247	Normal
1.4281	Normal
1.9749	Normal
4.3046	Normal
3.8177	Normal
3.2526	Normal
2.0979	Normal
2.5437	Normal
2.1247	Normal
3.1781	Normal
4.7698	Normal
1.6558	Normal
2.7139	Normal
2.183	Normal
1.8201	Normal
3.3017	Normal
2.6918	Normal
2.59	Normal
2.7636	Normal
1.4911	Normal
1.0779	Normal
1.3511	Normal
3.0927	Normal
2.5388	Normal
2.5487	Normal
1.334	Normal
2.3843	Normal
3.4713	Normal
4.1458	Normal
2.0638	Normal
3.4622	Normal
4.4054	Normal
3.2944	Normal
3.6018	Normal
3.4061	Normal
1.934	Normal
2.4857	Normal
4.5236	Normal
4.2906	Normal
2.9052	Normal
2.0912	Normal
1.6093	Normal
1.9675	Normal
1.4388	Normal
4.3392	Normal
3.8769	Normal
3.7291	Normal
2.0183	Normal
1.7995	Normal
1.5316	Normal
1.4388	Normal
2.6715	Normal
3.4984	Normal
3.8411	Normal
2.8462	Normal
1.6374	Normal
2.4805	Normal
4.4615	Normal
1.4441	Normal
2.2206	Normal
4.5148	Normal
4.6548	Normal
3.991	Normal
3.6961	Normal
2.4332	Normal
1.5758	Normal
1.2023	Normal
2.0604	Normal
3.7193	Normal
1.7446	Normal
3.335	Normal
4.8136	Normal
3.245	Normal
2.4831	Normal
0.3231	Normal
0.9716	Normal
1.7489	Normal
4.845	Normal
2.0946	Normal
2.7444	Normal
1.6604	Normal
1.7617	Normal
3.0498	Normal
4.8832	Normal
4.6428	Normal
2.4412	Normal
1.3956	Normal
1.9859	Normal
3.8818	Normal
4.2072	Normal
3.0654	Normal
2.0946	Normal
2.4117	Normal
1.3167	Normal
3.868	Normal
1.5854	Normal
4.5669	Normal
3.4752	Normal
1.8996	Normal
4.4919	Normal
0.9862	Normal
2.0742	Normal
2.7401	Normal
1.6281	Normal
2.8502	Normal
2.8936	Normal
1.6466	Normal
0.9642	Normal
2.7657	Normal
2.3479	Normal
1.9527	Normal
3.4088	Normal
3.3105	Normal
4.3807	Normal
3.3134	Normal
2.004	Normal
3.7248	Normal
1.8918	Normal
1.8879	Normal
4.3527	Normal
4.1252	Normal
4.2204	Normal
4.9041	Normal
1.5216	Normal
2.8034	Normal
1.642	Normal
5.5623	Normal
2.5876	Normal
1.0915	Normal
2.6895	Normal
1.9073	Normal
1.8242	Normal
2.1345	Normal
3.2572	Normal
2.0395	Normal
3.0706	Normal
4.1482	Normal
3.055	Normal
2.0638	Normal
1.5366	Normal
1.3511	Normal
1.0151	Normal
3.6916	Normal
2.0254	Normal
4.14	Normal
2.2753	Normal
2.3843	Normal
2.1574	Normal
4.2855	Normal
3.2127	Normal
2.6738	Normal
1.8524	Normal
1.9749	Normal
0.605	Normal
2.2693	Normal
2.5634	Normal
1.4911	Normal
2.6232	Normal
1.4441	Normal
1.5902	Normal
2.2482	Normal
1.2696	Normal
1.8762	Normal
3.8541	Normal
4.2609	Normal
3.4424	Normal
1.3567	Normal
4.0515	Normal
4.3688	Normal
3.9251	Normal
4.0322	Normal
1.46	Normal
0.1648	Normal
4.391	Normal
1.5216	Normal
1.4859	Normal
2.9747	Normal
1.6695	Normal
3.6077	Normal
4.2951	Normal
4.1061	Normal
3.3759	Normal
5.2072	Normal
3.0323	Normal
1.2576	Normal
2.4412	Normal
3.0002	Normal
3.7539	Normal
4.4027	Normal
4.3285	Normal
2.236	Normal
2.7657	Normal
1.5854	Normal
1.9377	Normal
0.9935	Normal
2.0707	Normal
2.909	Normal
2.1606	Normal
1.9302	Normal
3.1245	Normal
2.5561	Normal
3.5312	Normal
1.6604	Normal
4.8038	Normal
3.3148	Normal
1.4441	Normal
1.9073	Normal
1.6649	Normal
1.2756	Normal
3.5851	Normal
2.982	Normal
2.1957	Normal
2.5112	Normal
2.6828	Normal
1.7786	Normal
1.9415	Normal
1.7532	Normal
2.5061	Normal
4.6189	Normal
4.425	Normal
5.193	Normal
3.8023	Normal
3.3464	Normal
2.409	Normal
4.0064	Normal
2.7227	Normal
2.667	Normal
4.1668	Normal
4.2533	Normal
5.1119	Normal
1.3567	Normal
1.5366	Normal
3.7017	Normal
3.8896	Normal
4.4654	Normal
3.4622	Normal
3.7127	Normal
1.3109	Normal
2.1509	Normal
2.5163	Normal
2.0218	Normal
3.2944	Normal
2.5388	Normal
2.561	Normal
3.1011	Normal
4.0799	Normal
4.4437	Normal
3.5947	Normal
4.423	Normal
2.3451	Normal
1.5758	Normal
2.3394	Normal
2.4779	Normal
0.8883	Normal
1.8119	Normal
1.4335	Normal
1.5013	Normal
3.1261	Normal
4.4135	Normal
2.3732	Normal
1.4652	Normal
2.9167	Normal
2.5087	Normal
1.412	Normal
1.8643	Normal
4.2563	Normal
3.9801	Normal
3.3278	Normal
2.5634	Normal
2.676	Normal
1.0151	Normal
1.6327	Normal
2.4779	Normal
1.3051	Normal
4.4634	Normal
1.8762	Normal
4.6543	Normal
4.4919	Normal
4.3576	Normal
1.0293	Normal
2.5924	Normal
2.5948	Normal
1.4174	Normal
0.9038	Normal
3.3605	Normal
2.828	Normal
2.9413	Normal
1.3679	Normal
2.5313	Normal
2.7379	Normal
2.2783	Normal
3.3177	Normal
2.6161	Normal
2.0183	Normal
3.3478	Normal
4.2189	Normal
3.2189	Normal
3.3177	Normal
3.945	Normal
3.2328	Normal
2.3592	Normal
1.5115	Normal
2.0946	Normal
2.3677	Normal
1.3791	Normal
2.0076	Normal
3.9431	Normal
4.576	Normal
2.6185	Normal
4.6277	Normal
2.9525	Normal
3.2587	Normal
3.4156	Normal
2.7679	Normal
3.6725	Normal
3.8401	Normal
2.9243	Normal
2.9071	Normal
1.4441	Normal
2.128	Normal
2.3479	Normal
4.0322	Normal
2.0147	Normal
4.2427	Normal
4.0322	Normal
3.928	Normal
2.9839	Normal
1.3956	Normal
2.1313	Normal
1.736	Normal
1.5415	Normal
1.9188	Normal
4.0357	Normal
3.7269	Normal
2.1925	Normal
1.3567	Normal
1.7185	Normal
1.8404	Normal
1.46	Normal
1.2756	Normal
3.0092	Normal
2.5683	Normal
1.9226	Normal
2.2391	Normal
1.1641	Normal
1.4704	Normal
2.3222	Normal
2.1988	Normal
2.1606	Normal
1.5013	Normal
3.034	Normal
1.692	Normal
1.9226	Normal
0.5859	Normal
2.6043	Normal
5.2672	Normal
3.0323	Normal
3.2944	Normal
4.4726	Normal
1.8078	Normal
1.9859	Normal
2.7805	Normal
1.2934	Normal
1.4808	Normal
3.5621	Normal
1.6466	Normal
2.6533	Normal
3.5706	Normal
3.6578	Normal
2.4198	Normal
2.8897	Normal
1.105	Normal
2.2299	Normal
3.0688	Normal
3.9031	Normal
1.7316	Normal
2.3366	Normal
4.5173	Normal
3.5262	Normal
5.2103	Normal
2.2391	Normal
1.2209	Normal
0.7233	Normal
1.8524	Normal
1.787	Normal
2.4332	Normal
3.6623	Normal
3.3293	Normal
2.9911	Normal
4.0242	Normal
2.3366	Normal
1.4652	Normal
1.8242	Normal
2.6602	Normal
1.1706	Normal
2.7847	Normal
1.1706	Normal
1.7912	Normal
3.4817	Normal
3.6219	Normal
1.4228	Normal
2.4198	Normal
4.1458	Normal
2.0395	Normal
4.4404	Normal
4.6468	Normal
3.5657	Normal
4.7491	Normal
1.4281	Normal
2.6278	Normal
1.4494	Normal
1.5612	Normal
4.3604	Normal
4.8822	Normal
3.7561	Normal
1.1706	Normal
2.4198	Normal
1.8078	Normal
2.3981	Normal
1.9452	Normal
3.5766	Normal
1.6875	Normal
4.1563	Normal
4.0506	Normal
2.9394	Normal
3.2127	Normal
1.4065	Normal
2.1213	Normal
1.8957	Normal
2.4008	Normal
4.5324	Normal
4.6065	Normal
4.2289	Normal
3.3435	Normal
1.2934	Normal
2.1013	Normal
3.2002	Normal
3.222	Normal
2.5852	Normal
2.1247	Normal
3.9938	Normal
4.538	Normal
3.3633	Normal
4.1684	Normal
3.1491	Normal
1.7995	Normal
3.8105	Normal
1.3679	Normal
1.4808	Normal
2.7993	Normal
2.9581	Normal
2.6715	Normal
2.8199	Normal
1.2696	Normal
2.0776	Normal
2.7336	Normal
1.787	Normal
1.8762	Normal
1.4704	Normal
2.3366	Normal
4.1078	Normal
2.4171	Normal
3.1987	Normal
1.1316	Normal
0.9642	Normal
3.4358	Normal
3.3911	Normal
1.6466	Normal
2.299	Normal
4.2773	Normal
1.7446	Normal
1.6649	Normal
4.443	Normal
4.8485	Normal
4.3555	Normal
3.4237	Normal
1.4065	Normal
1.5465	Normal
1.9149	Normal
1.1577	Normal
1.3397	Normal
5.2476	Normal
2.409	Normal
1.2023	Normal
1.1447	Normal
2.496	Normal
1.5758	Normal
2.4701	Normal
1.8078	Normal
2.4063	Normal
1.9452	Normal
1.9712	Normal
4.4628	Normal
4.433	Normal
2.945	Normal
2.694	Normal
1.5709	Normal
1.9111	Normal
1.5902	Normal
1.9564	Normal
1.6187	Normal
-0.0425	Normal
1.8722	Normal
2.1247	Normal
0.8726	Normal
0.9419	Normal
1.2394	Normal
0.4657	Normal
1.5366	Normal
0.7407	Normal
2.2783	Normal
1.3397	Normal
2.8055	Normal
3.0706	Normal
1.5806	Normal
3.8581	Normal
1.8564	Normal
3.9412	Normal
2.5061	Normal
5.0113	Normal
4.352	Normal
3.2143	Normal
2.0147	Normal
2.7161	Normal
3.1327	Normal
4.2119	Normal
4.6502	Normal
5.4296	Normal
2.0183	Normal
4.0739	Normal
3.3842	Normal
1.7141	Normal
1.8444	Normal
5.2642	Normal
2.5561	Normal
1.8957	Normal
2.376	Normal
4.427	Normal
4.3611	Normal
2.5163	Normal
1.3679	Normal
2.5731	Normal
4.796	Normal
4.4894	Normal
2.4465	Normal
1.6374	Normal
3.2632	Normal
1.7273	Normal
1.8282	Normal
2.0742	Normal
5.254	Normal
1.5115	Normal
3.0978	Normal
4.585	Normal
4.8753	Normal
3.6428	Normal
3.9728	Normal
1.1577	Normal
2.05	Normal
1.7532	Normal
2.872	Normal
2.1247	Normal
2.1509	Normal
2.5731	Normal
4.429	Normal
3.0533	Normal
2.6278	Normal
4.4621	Normal
4.0601	Normal
1.5806	Normal
2.9911	Normal
2.1213	Normal
3.0393	Normal
2.9394	Normal
1.9034	Normal
2.8701	Normal
0.7233	Normal
1.7229	Normal
3.644	Normal
4.9098	Normal
2.3048	Normal
2.3222	Normal
2.4805	Normal
3.8002	Normal
3.7127	Normal
3.5124	Normal
4.0348	Normal
2.409	Normal
2.4008	Normal
1.6374	Normal
4.6047	Normal
1.5415	Normal
4.1899	Normal
3.8116	Normal
4.2578	Normal
1.7702	Normal
2.7095	Normal
2.6067	Normal
2.1894	Normal
2.0878	Normal
2.0395	Normal
2.9893	Normal
2.233	Normal
4.1294	Normal
4.6171	Normal
2.4386	Normal
4.5802	Normal
4.2847	Normal
1.595	Normal
2.167	Normal
2.4727	Normal
2.6395	Normal
1.595	Normal
2.6962	Normal
2.9507	Normal
2.9929	Normal
2.2391	Normal
4.1923	Normal
4.0471	Normal
2.362	Normal
3.838	Normal
3.5608	Normal
1.8722	Normal
1.6281	Normal
3.8421	Normal
1.9226	Normal
1.6045	Normal
4.0627	Normal
3.2466	Normal
2.4675	Normal
2.4359	Normal
1.9895	Normal
2.1013	Normal
2.1378	Normal
4.5982	Normal
4.0867	Normal
2.5852	Normal
2.3193	Normal
2.0076	Normal
3.3856	Normal
2.4359	Normal
3.2018	Normal
2.2543	Normal
4.1506	Normal
2.2206	Normal
2.5972	Normal
4.756	Normal
4.6679	Normal
3.7888	Normal
3.4713	Normal
3.7345	Normal
2.8582	Normal
1.4808	Normal
3.5224	Normal
3.3521	Normal
3.869	Normal
4.734	Normal
4.7055	Normal
1.8323	Normal
3.027	Normal
2.4518	Normal
2.9692	Normal
2.9893	Normal
3.6077	Normal
4.7587	Normal
4.5154	Normal
3.4251	Normal
2.5036	Normal
3.0217	Normal
2.7029	Normal
3.3745	Normal
5.067	Normal
5.2319	Normal
4.863	Normal
3.4661	Normal
3.1426	Normal
2.578	Normal
1.8078	Normal
2.5972	Normal
4.0366	Normal
3.7773	Normal
2.2633	Normal
3.1162	Normal
3.3675	Normal
4.4423	Normal
4.3148	Normal
3.7006	Normal
4.9951	Normal
3.0002	Normal
3.483	Normal
4.0037	Normal
3.5073	Normal
2.1988	Normal
3.4224	Normal
1.3679	Normal
1.7532	Normal
2.3592	Normal
1.8036	Normal
2.128	Normal
2.7868	Normal
4.4108	Normal
5.3481	Normal
3.5827	Normal
1.5758	Normal
0.5069	Normal
2.8096	Normal
2.4306	Normal
2.8779	Normal
4.0884	Normal
3.9194	Normal
2.9128	Normal
3.5161	Normal
3.4556	Normal
1.4652	Normal
1.3167	Normal
1.0222	Normal
0.346	Normal
0.1257	Normal
0.5271	Normal
1.8444	Normal
2.4008	Normal
2.4623	Normal
4.0858	Normal
2.0569	Normal
1.8996	Normal
3.9412	Normal
1.949	Normal
1.934	Normal
2.2872	Normal
4.3097	Normal
2.233	Normal
4.6588	Normal
4.6035	Normal
4.4926	Normal
2.5804	Normal
3.695	Normal
4.9012	Normal
2.376	Normal
1.2333	Normal
2.4985	Normal
2.6302	Normal
1.8036	Normal
4.528	Normal
2.3871	Normal
1.6964	Normal
1.9226	Normal
-9.9658	Normal
2.5634	Normal
3.8925	Normal
3.1523	Normal
-9.9658	Normal
4.7372	Normal
5.1651	Normal
-9.9658	Normal
-9.9658	Normal
1.3283	Normal
1.8683	Normal
1.7053	Normal
-9.9658	Normal
3.9223	Normal
-9.9658	Normal
1.6785	Normal
2.5536	Normal
2.2872	Normal
4.6685	Normal
4.5423	Normal
3.0252	Normal
2.7401	Normal
1.7446	Normal
4.4983	Normal
2.0395	Normal
2.4857	Normal
5.0739	Normal
4.795	Normal
4.429	Normal
3.4817	Normal
3.335	Normal
1.8484	Normal
2.2753	Normal
2.3564	Normal
2.036	Normal
4.1828	Normal
2.1047	Normal
4.511	Normal
4.686	Normal
4.2556	Normal
4.7656	Normal
2.1798	Normal
1.8282	Normal
2.081	Normal
2.5658	Normal
1.7316	Normal
1.9564	Normal
2.651	Normal
4.6651	Normal
4.437	Normal
2.3308	Normal
2.2237	Normal
2.7227	Normal
1.2636	Normal
2.8858	Normal
3.1908	Normal
2.2573	Normal
4.8954	Normal
5.1453	Normal
4.2041	Normal
3.1162	Normal
2.0465	Normal
1.5415	Normal
3.162	Normal
2.8055	Normal
2.0673	Normal
1.6695	Normal
4.6059	Normal
4.9294	Normal
4.0348	Normal
3.9974	Normal
3.0944	Normal
2.3843	Normal
1.5612	Normal
2.6302	Normal
2.8936	Normal
2.6138	Normal
2.2482	Normal
3.4451	Normal
2.1766	Normal
2.7763	Normal
3.3619	Normal
4.0653	Normal
4.594	Normal
4.0977	Normal
4.1579	Normal
5.774	Normal
5.383	Normal
6.2557	Normal
5.0193	Normal
4.6955	Normal
2.8799	Normal
2.5462	Normal
3.1924	Normal
2.4518	Normal
4.8445	Normal
2.2723	Normal
3.7302	Normal
3.9737	Normal
4.5577	Normal
4.096	Normal
4.2212	Normal
3.2435	Normal
2.362	Normal
0.1776	Normal
1.3397	Normal
3.5249	Normal
2.6783	Normal
4.5028	Normal
2.2299	Normal
3.755	Normal
4.9695	Normal
5.2586	Normal
2.5487	Normal
2.1013	Normal
3.7614	Normal
3.9118	Normal
2.5585	Normal
4.843	Normal
3.652	Normal
3.5199	Normal
2.8381	Normal
2.05	Normal
2.9128	Normal
2.8542	Normal
3.4277	Normal
2.8321	Normal
4.2412	Normal
4.0331	Normal
4.085	Normal
3.8788	Normal
1.3167	Normal
2.5683	Normal
1.2271	Normal
3.4318	Normal
3.7116	Normal
3.4622	Normal
3.9719	Normal
2.0673	Normal
1.6045	Normal
2.3164	Normal
1.766	Normal
2.9432	Normal
0.4016	Normal
1.7141	Normal
4.0304	Normal
4.079	Normal
1.5563	Normal
1.9377	Normal
3.2959	Normal
1.8323	Normal
4.0019	Normal
2.6161	Normal
3.154	Normal
3.9031	Normal
4.706	Normal
2.8582	Normal
1.8643	Normal
1.0503	Normal
2.2051	Normal
2.4144	Normal
3.0585	Normal
2.7487	Normal
2.6302	Normal
4.5098	Normal
2.6556	Normal
1.816	Normal
2.6138	Normal
2.8482	Normal
2.1702	Normal
4.5211	Normal
4.9346	Normal
2.2113	Normal
1.674	Normal
1.5165	Normal
2.2753	Normal
3.9223	Normal
1.4494	Normal
4.5123	Normal
3.3307	Normal
4.6053	Normal
3.6277	Normal
4.4706	Normal
2.727	Normal
3.2205	Normal
1.736	Normal
2.236	Normal
1.9111	Normal
1.9034	Normal
2.0535	Normal
2.0465	Normal
1.7185	Normal
1.642	Normal
2.753	Normal
2.2663	Normal
3.1344	Normal
2.1013	Normal
2.0535	Normal
2.128	Normal
0.2277	Normal
3.5621	Normal
2.5828	Normal
1.9527	Normal
1.3225	Normal
1.3791	Normal
3.2049	Normal
1.5514	Normal
1.1117	Normal
4.0515	Normal
3.9261	Normal
3.5935	Normal
4.7512	Normal
1.5514	Normal
1.9452	Normal
1.3454	Normal
0.8327	Normal
1.5115	Normal
3.1011	Normal
2.9729	Normal
1.9111	Normal
1.9377	Normal
2.8199	Normal
1.6187	Normal
2.7227	Normal
2.1411	Normal
1.5661	Normal
4.4243	Normal
3.5237	Normal
4.4509	Normal
2.2872	Normal
2.2452	Normal
1.1316	Normal
1.2756	Normal
2.5437	Normal
2.6043	Normal
2.3423	Normal
1.5758	Normal
1.8323	Normal
1.7185	Normal
1.1117	Normal
2.7205	Normal
2.5437	Normal
1.2934	Normal
2.4386	Normal
1.736	Normal
1.7912	Normal
2.4753	Normal
1.0503	Normal
1.692	Normal
2.4008	Normal
3.2572	Normal
4.1343	Normal
2.7951	Normal
2.6715	Normal
4.5534	Normal
1.1577	Normal
3.4116	Normal
3.9012	Normal
2.1606	Normal
2.3106	Normal
1.4011	Normal
3.4609	Normal
2.7889	Normal
3.1588	Normal
1.8363	Normal
27.4663	LGG
24.5912	LGG
21.3858	LGG
19.1431	LGG
17.0965	LGG
15.9807	LGG
15.8763	LGG
15.3457	LGG
14.9235	LGG
14.6238	LGG
14.1904	LGG
13.8355	LGG
13.7553	LGG
13.1648	LGG
12.4387	LGG
12.2858	LGG
12.2769	LGG
12.2325	LGG
12.2224	LGG
12.1311	LGG
12.0262	LGG
11.8427	LGG
11.7761	LGG
11.5644	LGG
11.5167	LGG
11.2897	LGG
11.168	LGG
11.1165	LGG
11.066	LGG
11.0617	LGG
11.031	LGG
10.7559	LGG
10.7033	LGG
10.6403	LGG
10.6045	LGG
10.6015	LGG
10.4239	LGG
10.3018	LGG
10.2862	LGG
10.1556	LGG
10.1066	LGG
10.1007	LGG
10.0373	LGG
10.0275	LGG
9.9969	LGG
9.9156	LGG
9.8759	LGG
9.7384	LGG
9.717	LGG
9.566	LGG
9.5502	LGG
9.5275	LGG
9.3999	LGG
9.3989	LGG
9.3524	LGG
9.3304	LGG
9.3178	LGG
9.297	LGG
9.0463	LGG
8.9947	LGG
8.9504	LGG
8.9292	LGG
8.8477	LGG
8.8183	LGG
8.7346	LGG
8.6812	LGG
8.665	LGG
8.5475	LGG
8.4778	LGG
8.4157	LGG
8.3904	LGG
8.3669	LGG
8.3628	LGG
8.3558	LGG
8.3422	LGG
8.3229	LGG
8.3056	LGG
8.2685	LGG
8.2673	LGG
8.1417	LGG
7.9908	LGG
7.9158	LGG
7.8469	LGG
7.8344	LGG
7.8205	LGG
7.8042	LGG
7.774	LGG
7.7103	LGG
7.6894	LGG
7.6862	LGG
7.6293	LGG
7.5418	LGG
7.5413	LGG
7.519	LGG
7.4722	LGG
7.4022	LGG
7.4001	LGG
7.3142	LGG
7.2288	LGG
7.1695	LGG
7.1613	LGG
7.1568	LGG
7.1472	LGG
7.1446	LGG
7.1118	LGG
7.0743	LGG
7.0224	LGG
6.9953	LGG
6.9853	LGG
6.961	LGG
6.9501	LGG
6.9356	LGG
6.932	LGG
6.9016	LGG
6.8868	LGG
6.8539	LGG
6.8233	LGG
6.7914	LGG
6.7836	LGG
6.7692	LGG
6.7599	LGG
6.74	LGG
6.7337	LGG
6.7171	LGG
6.7048	LGG
6.6933	LGG
6.6676	LGG
6.6503	LGG
6.6404	LGG
6.6112	LGG
6.5922	LGG
6.5908	LGG
6.5883	LGG
6.573	LGG
6.5517	LGG
6.5393	LGG
6.4657	LGG
6.4442	LGG
6.4097	LGG
6.3118	LGG
6.3053	LGG
6.3012	LGG
6.288	LGG
6.2783	LGG
6.2087	LGG
6.2041	LGG
6.1614	LGG
6.0536	LGG
6.0191	LGG
6.0063	LGG
5.9726	LGG
5.9692	LGG
5.8871	LGG
5.848	LGG
5.8145	LGG
5.8053	LGG
5.8016	LGG
5.7858	LGG
5.7759	LGG
5.7731	LGG
5.7421	LGG
5.7141	LGG
5.7109	LGG
5.7062	LGG
5.7042	LGG
5.6929	LGG
5.6783	LGG
5.6564	LGG
5.6538	LGG
5.6198	LGG
5.5974	LGG
5.5684	LGG
5.5628	LGG
5.5011	LGG
5.4549	LGG
5.4396	LGG
5.4275	LGG
5.4154	LGG
5.4051	LGG
5.4032	LGG
5.4029	LGG
5.3902	LGG
5.3839	LGG
5.3812	LGG
5.3719	LGG
5.3487	LGG
5.3477	LGG
5.3395	LGG
5.301	LGG
5.288	LGG
5.2703	LGG
5.2546	LGG
5.2518	LGG
5.2403	LGG
5.2277	LGG
5.2171	LGG
5.2052	LGG
5.1695	LGG
5.1676	LGG
5.1044	LGG
5.1004	LGG
5.087	LGG
5.0765	LGG
5.0275	LGG
5.0242	LGG
5.016	LGG
5.0092	LGG
5.0075	LGG
5.0046	LGG
5.0042	LGG
4.9942	LGG
4.9135	LGG
4.9088	LGG
4.8868	LGG
4.8675	LGG
4.8544	LGG
4.8468	LGG
4.8162	LGG
4.8083	LGG
4.7894	LGG
4.7872	LGG
4.7821	LGG
4.7809	LGG
4.7715	LGG
4.7506	LGG
4.7282	LGG
4.7164	LGG
4.7157	LGG
4.6861	LGG
4.664	LGG
4.6194	LGG
4.6105	LGG
4.5934	LGG
4.5653	LGG
4.5609	LGG
4.5581	LGG
4.5073	LGG
4.506	LGG
4.505	LGG
4.4661	LGG
4.4607	LGG
4.4564	LGG
4.4483	LGG
4.4205	LGG
4.4087	LGG
4.4031	LGG
4.398	LGG
4.3965	LGG
4.3954	LGG
4.393	LGG
4.3886	LGG
4.37	LGG
4.3528	LGG
4.3464	LGG
4.3443	LGG
4.3291	LGG
4.2519	LGG
4.2422	LGG
4.2369	LGG
4.2199	LGG
4.2199	LGG
4.2112	LGG
4.177	LGG
4.173	LGG
4.1683	LGG
4.1463	LGG
4.1418	LGG
4.134	LGG
4.1317	LGG
4.1194	LGG
4.1028	LGG
4.1009	LGG
4.096	LGG
4.0934	LGG
4.0788	LGG
4.0652	LGG
4.0573	LGG
4.0499	LGG
4.0208	LGG
4.0167	LGG
4.006	LGG
3.9938	LGG
3.992	LGG
3.9658	LGG
3.965	LGG
3.9296	LGG
3.9197	LGG
3.8987	LGG
3.8927	LGG
3.8623	LGG
3.83	LGG
3.8197	LGG
3.8099	LGG
3.7939	LGG
3.7833	LGG
3.7784	LGG
3.7667	LGG
3.7408	LGG
3.7257	LGG
3.715	LGG
3.7147	LGG
3.7018	LGG
3.6988	LGG
3.6877	LGG
3.6815	LGG
3.6699	LGG
3.6654	LGG
3.6488	LGG
3.6299	LGG
3.603	LGG
3.593	LGG
3.5924	LGG
3.5852	LGG
3.5759	LGG
3.5514	LGG
3.5453	LGG
3.5427	LGG
3.5426	LGG
3.5262	LGG
3.4823	LGG
3.476	LGG
3.4732	LGG
3.4624	LGG
3.4619	LGG
3.4381	LGG
3.4309	LGG
3.4292	LGG
3.4284	LGG
3.4271	LGG
3.422	LGG
3.4204	LGG
3.4181	LGG
3.4152	LGG
3.4149	LGG
3.4065	LGG
3.4023	LGG
3.3885	LGG
3.3833	LGG
3.3732	LGG
3.3623	LGG
3.3585	LGG
3.3579	LGG
3.3369	LGG
3.3324	LGG
3.3301	LGG
3.3084	LGG
3.2809	LGG
3.2641	LGG
3.2467	LGG
3.2444	LGG
3.2321	LGG
3.2287	LGG
3.2194	LGG
3.1894	LGG
3.1839	LGG
3.1817	LGG
3.1777	LGG
3.1522	LGG
3.1459	LGG
3.1391	LGG
3.1291	LGG
3.113	LGG
3.1101	LGG
3.1094	LGG
3.107	LGG
3.1068	LGG
3.0958	LGG
3.0827	LGG
3.0795	LGG
3.0632	LGG
3.0592	LGG
3.0479	LGG
3.045	LGG
3.0447	LGG
3.032	LGG
3.0222	LGG
3.0174	LGG
3.0168	LGG
3.0115	LGG
3.0019	LGG
2.9991	LGG
2.9722	LGG
2.9661	LGG
2.9657	LGG
2.9633	LGG
2.9451	LGG
2.9385	LGG
2.9267	LGG
2.9225	LGG
2.9181	LGG
2.9089	LGG
2.9074	LGG
2.8994	LGG
2.8964	LGG
2.8838	LGG
2.8832	LGG
2.8623	LGG
2.8612	LGG
2.8295	LGG
2.8213	LGG
2.8047	LGG
2.7792	LGG
2.747	LGG
2.7406	LGG
2.7375	LGG
2.7342	LGG
2.713	LGG
2.7043	LGG
2.7012	LGG
2.6858	LGG
2.682	LGG
2.675	LGG
2.6647	LGG
2.6397	LGG
2.6277	LGG
2.5999	LGG
2.5872	LGG
2.576	LGG
2.5665	LGG
2.548	LGG
2.5384	LGG
2.5253	LGG
2.5199	LGG
2.5153	LGG
2.5106	LGG
2.5105	LGG
2.5103	LGG
2.496	LGG
2.4952	LGG
2.4369	LGG
2.4126	LGG
2.4044	LGG
2.4027	LGG
2.3656	LGG
2.3505	LGG
2.3222	LGG
2.3154	LGG
2.3077	LGG
2.2717	LGG
2.2592	LGG
2.2511	LGG
2.2371	LGG
2.2324	LGG
2.2281	LGG
2.2207	LGG
2.2077	LGG
2.2064	LGG
2.2039	LGG
2.2035	LGG
2.1878	LGG
2.1873	LGG
2.1682	LGG
2.1616	LGG
2.1554	LGG
2.1515	LGG
2.1458	LGG
2.1358	LGG
2.1351	LGG
2.1315	LGG
2.1038	LGG
2.0971	LGG
2.0898	LGG
2.0886	LGG
2.0726	LGG
2.0593	LGG
2.0539	LGG
2.0247	LGG
1.9937	LGG
1.9798	LGG
1.9656	LGG
1.9223	LGG
1.9177	LGG
1.9132	LGG
1.9031	LGG
1.901	LGG
1.8956	LGG
1.88	LGG
1.8734	LGG
1.869	LGG
1.8683	LGG
1.81	LGG
1.8057	LGG
1.7977	LGG
1.7677	LGG
1.6706	LGG
1.6312	LGG
1.6271	LGG
1.6113	LGG
1.5981	LGG
1.5596	LGG
1.5578	LGG
1.5145	LGG
1.4785	LGG
1.4621	LGG
1.4614	LGG
1.4489	LGG
1.4279	LGG
1.4201	LGG
1.4187	LGG
1.3172	LGG
1.2922	LGG
1.2042	LGG
1.095	LGG
1.0648	LGG
1.0149	LGG
0.9875	LGG
0.9719	LGG
0.9668	LGG
0.9598	LGG
0.9539	LGG
0.9427	LGG
0.8803	LGG
0.8432	LGG
