# Supplementary material for: PBX3 as a biomarker for the early diagnosis and prediction of prognosis of glioma
Source: PLoS One. 2024 Feb 7;19(2):e0293647. doi: 10.1371/journal.pone.0293647 (PMC10849273; doi:10.1371/journal.pone.0293647)
Supplement: S1 Fig — (A-C) Expression level of PBX3 in full-grade gliomas, LGG and GBM in comparison with the normal brain tissues according to TCGA and GTEx. (D) Expression level of PBX3 in LGG and GBM in comparison with the normal brain tissues according to GEPIA. (E) and (F) The expression level of PBX3 between LGG and GBM according to TCGA and CGGA databases. (G) and (H) The expression level of PBX3 in histological types of gliomas according to TCGA and CGGA databases. (I) The expression level of PBX3 in glioma cell lines according to CCLE databases. (ZIP) [file pone.0293647.s001.zip › FIG1/GTXe and TCGAPBX3 Fig 1A.csv]

PBX3	type
0.9038	Normal
1.5415	Normal
3.2112	Normal
1.1447	Normal
2.7139	Normal
1.766	Normal
2.9413	Normal
1.8762	Normal
2.7051	Normal
3.1442	Normal
1.8404	Normal
1.7912	Normal
2.7972	Normal
1.8242	Normal
1.6604	Normal
1.3511	Normal
2.8936	Normal
2.6114	Normal
1.334	Normal
3.5174	Normal
1.2333	Normal
1.8036	Normal
2.9413	Normal
2.0218	Normal
2.7314	Normal
4.4739	Normal
3.7867	Normal
4.2111	Normal
2.8838	Normal
2.9488	Normal
1.6093	Normal
1.6187	Normal
2.6624	Normal
4.0488	Normal
3.7888	Normal
1.9968	Normal
4.0782	Normal
4.1351	Normal
4.01	Normal
1.4228	Normal
2.7336	Normal
1.4174	Normal
3.1717	Normal
1.8323	Normal
4.497	Normal
4.4667	Normal
4.0523	Normal
3.9012	Normal
1.8801	Normal
1.2992	Normal
3.1685	Normal
3.9393	Normal
1.5316	Normal
3.1011	Normal
3.1294	Normal
2.9071	Normal
1.7744	Normal
1.1897	Normal
3.652	Normal
1.8323	Normal
1.7489	Normal
1.3846	Normal
2.004	Normal
3.2405	Normal
2.6487	Normal
1.8524	Normal
4.1458	Normal
2.0912	Normal
2.5087	Normal
2.2693	Normal
3.5742	Normal
2.2019	Normal
2.685	Normal
1.8801	Normal
3.5863	Normal
1.1184	Normal
2.233	Normal
1.8762	Normal
0.9343	Normal
2.3077	Normal
3.0056	Normal
4.8028	Normal
2.3337	Normal
1.4756	Normal
1.5115	Normal
0.8805	Normal
1.3846	Normal
3.7688	Normal
1.9931	Normal
3.3032	Normal
5.4101	Normal
3.1112	Normal
1.3567	Normal
1.9968	Normal
1.5465	Normal
1.8119	Normal
2.1988	Normal
2.3592	Normal
2.4985	Normal
2.3871	Normal
1.5013	Normal
0.9568	Normal
3.8198	Normal
3.421	Normal
3.3925	Normal
1.6374	Normal
3.5935	Normal
1.7229	Normal
3.4843	Normal
2.7139	Normal
3.2587	Normal
1.7403	Normal
1.3397	Normal
1.8879	Normal
4.3695	Normal
3.3177	Normal
3.38	Normal
3.2143	Normal
1.5758	Normal
1.4911	Normal
4.756	Normal
4.7898	Normal
4.1466	Normal
2.2051	Normal
1.5661	Normal
1.7185	Normal
1.6234	Normal
2.1147	Normal
0.8246	Normal
2.081	Normal
4.225	Normal
3.5959	Normal
3.9166	Normal
1.6512	Normal
1.5415	Normal
1.6558	Normal
3.6737	Normal
1.1706	Normal
2.0912	Normal
2.1476	Normal
1.766	Normal
2.1247	Normal
1.4281	Normal
1.9749	Normal
4.3046	Normal
3.8177	Normal
3.2526	Normal
2.0979	Normal
2.5437	Normal
2.1247	Normal
3.1781	Normal
4.7698	Normal
1.6558	Normal
2.7139	Normal
2.183	Normal
1.8201	Normal
3.3017	Normal
2.6918	Normal
2.59	Normal
2.7636	Normal
1.4911	Normal
1.0779	Normal
1.3511	Normal
3.0927	Normal
2.5388	Normal
2.5487	Normal
1.334	Normal
2.3843	Normal
3.4713	Normal
4.1458	Normal
2.0638	Normal
3.4622	Normal
4.4054	Normal
3.2944	Normal
3.6018	Normal
3.4061	Normal
1.934	Normal
2.4857	Normal
4.5236	Normal
4.2906	Normal
2.9052	Normal
2.0912	Normal
1.6093	Normal
1.9675	Normal
1.4388	Normal
4.3392	Normal
3.8769	Normal
3.7291	Normal
2.0183	Normal
1.7995	Normal
1.5316	Normal
1.4388	Normal
2.6715	Normal
3.4984	Normal
3.8411	Normal
2.8462	Normal
1.6374	Normal
2.4805	Normal
4.4615	Normal
1.4441	Normal
2.2206	Normal
4.5148	Normal
4.6548	Normal
3.991	Normal
3.6961	Normal
2.4332	Normal
1.5758	Normal
1.2023	Normal
2.0604	Normal
3.7193	Normal
1.7446	Normal
3.335	Normal
4.8136	Normal
3.245	Normal
2.4831	Normal
0.3231	Normal
0.9716	Normal
1.7489	Normal
4.845	Normal
2.0946	Normal
2.7444	Normal
1.6604	Normal
1.7617	Normal
3.0498	Normal
4.8832	Normal
4.6428	Normal
2.4412	Normal
1.3956	Normal
1.9859	Normal
3.8818	Normal
4.2072	Normal
3.0654	Normal
2.0946	Normal
2.4117	Normal
1.3167	Normal
3.868	Normal
1.5854	Normal
4.5669	Normal
3.4752	Normal
1.8996	Normal
4.4919	Normal
0.9862	Normal
2.0742	Normal
2.7401	Normal
1.6281	Normal
2.8502	Normal
2.8936	Normal
1.6466	Normal
0.9642	Normal
2.7657	Normal
2.3479	Normal
1.9527	Normal
3.4088	Normal
3.3105	Normal
4.3807	Normal
3.3134	Normal
2.004	Normal
3.7248	Normal
1.8918	Normal
1.8879	Normal
4.3527	Normal
4.1252	Normal
4.2204	Normal
4.9041	Normal
1.5216	Normal
2.8034	Normal
1.642	Normal
5.5623	Normal
2.5876	Normal
1.0915	Normal
2.6895	Normal
1.9073	Normal
1.8242	Normal
2.1345	Normal
3.2572	Normal
2.0395	Normal
3.0706	Normal
4.1482	Normal
3.055	Normal
2.0638	Normal
1.5366	Normal
1.3511	Normal
1.0151	Normal
3.6916	Normal
2.0254	Normal
4.14	Normal
2.2753	Normal
2.3843	Normal
2.1574	Normal
4.2855	Normal
3.2127	Normal
2.6738	Normal
1.8524	Normal
1.9749	Normal
0.605	Normal
2.2693	Normal
2.5634	Normal
1.4911	Normal
2.6232	Normal
1.4441	Normal
1.5902	Normal
2.2482	Normal
1.2696	Normal
1.8762	Normal
3.8541	Normal
4.2609	Normal
3.4424	Normal
1.3567	Normal
4.0515	Normal
4.3688	Normal
3.9251	Normal
4.0322	Normal
1.46	Normal
0.1648	Normal
4.391	Normal
1.5216	Normal
1.4859	Normal
2.9747	Normal
1.6695	Normal
3.6077	Normal
4.2951	Normal
4.1061	Normal
3.3759	Normal
5.2072	Normal
3.0323	Normal
1.2576	Normal
2.4412	Normal
3.0002	Normal
3.7539	Normal
4.4027	Normal
4.3285	Normal
2.236	Normal
2.7657	Normal
1.5854	Normal
1.9377	Normal
0.9935	Normal
2.0707	Normal
2.909	Normal
2.1606	Normal
1.9302	Normal
3.1245	Normal
2.5561	Normal
3.5312	Normal
1.6604	Normal
4.8038	Normal
3.3148	Normal
1.4441	Normal
1.9073	Normal
1.6649	Normal
1.2756	Normal
3.5851	Normal
2.982	Normal
2.1957	Normal
2.5112	Normal
2.6828	Normal
1.7786	Normal
1.9415	Normal
1.7532	Normal
2.5061	Normal
4.6189	Normal
4.425	Normal
5.193	Normal
3.8023	Normal
3.3464	Normal
2.409	Normal
4.0064	Normal
2.7227	Normal
2.667	Normal
4.1668	Normal
4.2533	Normal
5.1119	Normal
1.3567	Normal
1.5366	Normal
3.7017	Normal
3.8896	Normal
4.4654	Normal
3.4622	Normal
3.7127	Normal
1.3109	Normal
2.1509	Normal
2.5163	Normal
2.0218	Normal
3.2944	Normal
2.5388	Normal
2.561	Normal
3.1011	Normal
4.0799	Normal
4.4437	Normal
3.5947	Normal
4.423	Normal
2.3451	Normal
1.5758	Normal
2.3394	Normal
2.4779	Normal
0.8883	Normal
1.8119	Normal
1.4335	Normal
1.5013	Normal
3.1261	Normal
4.4135	Normal
2.3732	Normal
1.4652	Normal
2.9167	Normal
2.5087	Normal
1.412	Normal
1.8643	Normal
4.2563	Normal
3.9801	Normal
3.3278	Normal
2.5634	Normal
2.676	Normal
1.0151	Normal
1.6327	Normal
2.4779	Normal
1.3051	Normal
4.4634	Normal
1.8762	Normal
4.6543	Normal
4.4919	Normal
4.3576	Normal
1.0293	Normal
2.5924	Normal
2.5948	Normal
1.4174	Normal
0.9038	Normal
3.3605	Normal
2.828	Normal
2.9413	Normal
1.3679	Normal
2.5313	Normal
2.7379	Normal
2.2783	Normal
3.3177	Normal
2.6161	Normal
2.0183	Normal
3.3478	Normal
4.2189	Normal
3.2189	Normal
3.3177	Normal
3.945	Normal
3.2328	Normal
2.3592	Normal
1.5115	Normal
2.0946	Normal
2.3677	Normal
1.3791	Normal
2.0076	Normal
3.9431	Normal
4.576	Normal
2.6185	Normal
4.6277	Normal
2.9525	Normal
3.2587	Normal
3.4156	Normal
2.7679	Normal
3.6725	Normal
3.8401	Normal
2.9243	Normal
2.9071	Normal
1.4441	Normal
2.128	Normal
2.3479	Normal
4.0322	Normal
2.0147	Normal
4.2427	Normal
4.0322	Normal
3.928	Normal
2.9839	Normal
1.3956	Normal
2.1313	Normal
1.736	Normal
1.5415	Normal
1.9188	Normal
4.0357	Normal
3.7269	Normal
2.1925	Normal
1.3567	Normal
1.7185	Normal
1.8404	Normal
1.46	Normal
1.2756	Normal
3.0092	Normal
2.5683	Normal
1.9226	Normal
2.2391	Normal
1.1641	Normal
1.4704	Normal
2.3222	Normal
2.1988	Normal
2.1606	Normal
1.5013	Normal
3.034	Normal
1.692	Normal
1.9226	Normal
0.5859	Normal
2.6043	Normal
5.2672	Normal
3.0323	Normal
3.2944	Normal
4.4726	Normal
1.8078	Normal
1.9859	Normal
2.7805	Normal
1.2934	Normal
1.4808	Normal
3.5621	Normal
1.6466	Normal
2.6533	Normal
3.5706	Normal
3.6578	Normal
2.4198	Normal
2.8897	Normal
1.105	Normal
2.2299	Normal
3.0688	Normal
3.9031	Normal
1.7316	Normal
2.3366	Normal
4.5173	Normal
3.5262	Normal
5.2103	Normal
2.2391	Normal
1.2209	Normal
0.7233	Normal
1.8524	Normal
1.787	Normal
2.4332	Normal
3.6623	Normal
3.3293	Normal
2.9911	Normal
4.0242	Normal
2.3366	Normal
1.4652	Normal
1.8242	Normal
2.6602	Normal
1.1706	Normal
2.7847	Normal
1.1706	Normal
1.7912	Normal
3.4817	Normal
3.6219	Normal
1.4228	Normal
2.4198	Normal
4.1458	Normal
2.0395	Normal
4.4404	Normal
4.6468	Normal
3.5657	Normal
4.7491	Normal
1.4281	Normal
2.6278	Normal
1.4494	Normal
1.5612	Normal
4.3604	Normal
4.8822	Normal
3.7561	Normal
1.1706	Normal
2.4198	Normal
1.8078	Normal
2.3981	Normal
1.9452	Normal
3.5766	Normal
1.6875	Normal
4.1563	Normal
4.0506	Normal
2.9394	Normal
3.2127	Normal
1.4065	Normal
2.1213	Normal
1.8957	Normal
2.4008	Normal
4.5324	Normal
4.6065	Normal
4.2289	Normal
3.3435	Normal
1.2934	Normal
2.1013	Normal
3.2002	Normal
3.222	Normal
2.5852	Normal
2.1247	Normal
3.9938	Normal
4.538	Normal
3.3633	Normal
4.1684	Normal
3.1491	Normal
1.7995	Normal
3.8105	Normal
1.3679	Normal
1.4808	Normal
2.7993	Normal
2.9581	Normal
2.6715	Normal
2.8199	Normal
1.2696	Normal
2.0776	Normal
2.7336	Normal
1.787	Normal
1.8762	Normal
1.4704	Normal
2.3366	Normal
4.1078	Normal
2.4171	Normal
3.1987	Normal
1.1316	Normal
0.9642	Normal
3.4358	Normal
3.3911	Normal
1.6466	Normal
2.299	Normal
4.2773	Normal
1.7446	Normal
1.6649	Normal
4.443	Normal
4.8485	Normal
4.3555	Normal
3.4237	Normal
1.4065	Normal
1.5465	Normal
1.9149	Normal
1.1577	Normal
1.3397	Normal
5.2476	Normal
2.409	Normal
1.2023	Normal
1.1447	Normal
2.496	Normal
1.5758	Normal
2.4701	Normal
1.8078	Normal
2.4063	Normal
1.9452	Normal
1.9712	Normal
4.4628	Normal
4.433	Normal
2.945	Normal
2.694	Normal
1.5709	Normal
1.9111	Normal
1.5902	Normal
1.9564	Normal
1.6187	Normal
-0.0425	Normal
1.8722	Normal
2.1247	Normal
0.8726	Normal
0.9419	Normal
1.2394	Normal
0.4657	Normal
1.5366	Normal
0.7407	Normal
2.2783	Normal
1.3397	Normal
2.8055	Normal
3.0706	Normal
1.5806	Normal
3.8581	Normal
1.8564	Normal
3.9412	Normal
2.5061	Normal
5.0113	Normal
4.352	Normal
3.2143	Normal
2.0147	Normal
2.7161	Normal
3.1327	Normal
4.2119	Normal
4.6502	Normal
5.4296	Normal
2.0183	Normal
4.0739	Normal
3.3842	Normal
1.7141	Normal
1.8444	Normal
5.2642	Normal
2.5561	Normal
1.8957	Normal
2.376	Normal
4.427	Normal
4.3611	Normal
2.5163	Normal
1.3679	Normal
2.5731	Normal
4.796	Normal
4.4894	Normal
2.4465	Normal
1.6374	Normal
3.2632	Normal
1.7273	Normal
1.8282	Normal
2.0742	Normal
5.254	Normal
1.5115	Normal
3.0978	Normal
4.585	Normal
4.8753	Normal
3.6428	Normal
3.9728	Normal
1.1577	Normal
2.05	Normal
1.7532	Normal
2.872	Normal
2.1247	Normal
2.1509	Normal
2.5731	Normal
4.429	Normal
3.0533	Normal
2.6278	Normal
4.4621	Normal
4.0601	Normal
1.5806	Normal
2.9911	Normal
2.1213	Normal
3.0393	Normal
2.9394	Normal
1.9034	Normal
2.8701	Normal
0.7233	Normal
1.7229	Normal
3.644	Normal
4.9098	Normal
2.3048	Normal
2.3222	Normal
2.4805	Normal
3.8002	Normal
3.7127	Normal
3.5124	Normal
4.0348	Normal
2.409	Normal
2.4008	Normal
1.6374	Normal
4.6047	Normal
1.5415	Normal
4.1899	Normal
3.8116	Normal
4.2578	Normal
1.7702	Normal
2.7095	Normal
2.6067	Normal
2.1894	Normal
2.0878	Normal
2.0395	Normal
2.9893	Normal
2.233	Normal
4.1294	Normal
4.6171	Normal
2.4386	Normal
4.5802	Normal
4.2847	Normal
1.595	Normal
2.167	Normal
2.4727	Normal
2.6395	Normal
1.595	Normal
2.6962	Normal
2.9507	Normal
2.9929	Normal
2.2391	Normal
4.1923	Normal
4.0471	Normal
2.362	Normal
3.838	Normal
3.5608	Normal
1.8722	Normal
1.6281	Normal
3.8421	Normal
1.9226	Normal
1.6045	Normal
4.0627	Normal
3.2466	Normal
2.4675	Normal
2.4359	Normal
1.9895	Normal
2.1013	Normal
2.1378	Normal
4.5982	Normal
4.0867	Normal
2.5852	Normal
2.3193	Normal
2.0076	Normal
3.3856	Normal
2.4359	Normal
3.2018	Normal
2.2543	Normal
4.1506	Normal
2.2206	Normal
2.5972	Normal
4.756	Normal
4.6679	Normal
3.7888	Normal
3.4713	Normal
3.7345	Normal
2.8582	Normal
1.4808	Normal
3.5224	Normal
3.3521	Normal
3.869	Normal
4.734	Normal
4.7055	Normal
1.8323	Normal
3.027	Normal
2.4518	Normal
2.9692	Normal
2.9893	Normal
3.6077	Normal
4.7587	Normal
4.5154	Normal
3.4251	Normal
2.5036	Normal
3.0217	Normal
2.7029	Normal
3.3745	Normal
5.067	Normal
5.2319	Normal
4.863	Normal
3.4661	Normal
3.1426	Normal
2.578	Normal
1.8078	Normal
2.5972	Normal
4.0366	Normal
3.7773	Normal
2.2633	Normal
3.1162	Normal
3.3675	Normal
4.4423	Normal
4.3148	Normal
3.7006	Normal
4.9951	Normal
3.0002	Normal
3.483	Normal
4.0037	Normal
3.5073	Normal
2.1988	Normal
3.4224	Normal
1.3679	Normal
1.7532	Normal
2.3592	Normal
1.8036	Normal
2.128	Normal
2.7868	Normal
4.4108	Normal
5.3481	Normal
3.5827	Normal
1.5758	Normal
0.5069	Normal
2.8096	Normal
2.4306	Normal
2.8779	Normal
4.0884	Normal
3.9194	Normal
2.9128	Normal
3.5161	Normal
3.4556	Normal
1.4652	Normal
1.3167	Normal
1.0222	Normal
0.346	Normal
0.1257	Normal
0.5271	Normal
1.8444	Normal
2.4008	Normal
2.4623	Normal
4.0858	Normal
2.0569	Normal
1.8996	Normal
3.9412	Normal
1.949	Normal
1.934	Normal
2.2872	Normal
4.3097	Normal
2.233	Normal
4.6588	Normal
4.6035	Normal
4.4926	Normal
2.5804	Normal
3.695	Normal
4.9012	Normal
2.376	Normal
1.2333	Normal
2.4985	Normal
2.6302	Normal
1.8036	Normal
4.528	Normal
2.3871	Normal
1.6964	Normal
1.9226	Normal
-9.9658	Normal
2.5634	Normal
3.8925	Normal
3.1523	Normal
-9.9658	Normal
4.7372	Normal
5.1651	Normal
-9.9658	Normal
-9.9658	Normal
1.3283	Normal
1.8683	Normal
1.7053	Normal
-9.9658	Normal
3.9223	Normal
-9.9658	Normal
1.6785	Normal
2.5536	Normal
2.2872	Normal
4.6685	Normal
4.5423	Normal
3.0252	Normal
2.7401	Normal
1.7446	Normal
4.4983	Normal
2.0395	Normal
2.4857	Normal
5.0739	Normal
4.795	Normal
4.429	Normal
3.4817	Normal
3.335	Normal
1.8484	Normal
2.2753	Normal
2.3564	Normal
2.036	Normal
4.1828	Normal
2.1047	Normal
4.511	Normal
4.686	Normal
4.2556	Normal
4.7656	Normal
2.1798	Normal
1.8282	Normal
2.081	Normal
2.5658	Normal
1.7316	Normal
1.9564	Normal
2.651	Normal
4.6651	Normal
4.437	Normal
2.3308	Normal
2.2237	Normal
2.7227	Normal
1.2636	Normal
2.8858	Normal
3.1908	Normal
2.2573	Normal
4.8954	Normal
5.1453	Normal
4.2041	Normal
3.1162	Normal
2.0465	Normal
1.5415	Normal
3.162	Normal
2.8055	Normal
2.0673	Normal
1.6695	Normal
4.6059	Normal
4.9294	Normal
4.0348	Normal
3.9974	Normal
3.0944	Normal
2.3843	Normal
1.5612	Normal
2.6302	Normal
2.8936	Normal
2.6138	Normal
2.2482	Normal
3.4451	Normal
2.1766	Normal
2.7763	Normal
3.3619	Normal
4.0653	Normal
4.594	Normal
4.0977	Normal
4.1579	Normal
5.774	Normal
5.383	Normal
6.2557	Normal
5.0193	Normal
4.6955	Normal
2.8799	Normal
2.5462	Normal
3.1924	Normal
2.4518	Normal
4.8445	Normal
2.2723	Normal
3.7302	Normal
3.9737	Normal
4.5577	Normal
4.096	Normal
4.2212	Normal
3.2435	Normal
2.362	Normal
0.1776	Normal
1.3397	Normal
3.5249	Normal
2.6783	Normal
4.5028	Normal
2.2299	Normal
3.755	Normal
4.9695	Normal
5.2586	Normal
2.5487	Normal
2.1013	Normal
3.7614	Normal
3.9118	Normal
2.5585	Normal
4.843	Normal
3.652	Normal
3.5199	Normal
2.8381	Normal
2.05	Normal
2.9128	Normal
2.8542	Normal
3.4277	Normal
2.8321	Normal
4.2412	Normal
4.0331	Normal
4.085	Normal
3.8788	Normal
1.3167	Normal
2.5683	Normal
1.2271	Normal
3.4318	Normal
3.7116	Normal
3.4622	Normal
3.9719	Normal
2.0673	Normal
1.6045	Normal
2.3164	Normal
1.766	Normal
2.9432	Normal
0.4016	Normal
1.7141	Normal
4.0304	Normal
4.079	Normal
1.5563	Normal
1.9377	Normal
3.2959	Normal
1.8323	Normal
4.0019	Normal
2.6161	Normal
3.154	Normal
3.9031	Normal
4.706	Normal
2.8582	Normal
1.8643	Normal
1.0503	Normal
2.2051	Normal
2.4144	Normal
3.0585	Normal
2.7487	Normal
2.6302	Normal
4.5098	Normal
2.6556	Normal
1.816	Normal
2.6138	Normal
2.8482	Normal
2.1702	Normal
4.5211	Normal
4.9346	Normal
2.2113	Normal
1.674	Normal
1.5165	Normal
2.2753	Normal
3.9223	Normal
1.4494	Normal
4.5123	Normal
3.3307	Normal
4.6053	Normal
3.6277	Normal
4.4706	Normal
2.727	Normal
3.2205	Normal
1.736	Normal
2.236	Normal
1.9111	Normal
1.9034	Normal
2.0535	Normal
2.0465	Normal
1.7185	Normal
1.642	Normal
2.753	Normal
2.2663	Normal
3.1344	Normal
2.1013	Normal
2.0535	Normal
2.128	Normal
0.2277	Normal
3.5621	Normal
2.5828	Normal
1.9527	Normal
1.3225	Normal
1.3791	Normal
3.2049	Normal
1.5514	Normal
1.1117	Normal
4.0515	Normal
3.9261	Normal
3.5935	Normal
4.7512	Normal
1.5514	Normal
1.9452	Normal
1.3454	Normal
0.8327	Normal
1.5115	Normal
3.1011	Normal
2.9729	Normal
1.9111	Normal
1.9377	Normal
2.8199	Normal
1.6187	Normal
2.7227	Normal
2.1411	Normal
1.5661	Normal
4.4243	Normal
3.5237	Normal
4.4509	Normal
2.2872	Normal
2.2452	Normal
1.1316	Normal
1.2756	Normal
2.5437	Normal
2.6043	Normal
2.3423	Normal
1.5758	Normal
1.8323	Normal
1.7185	Normal
1.1117	Normal
2.7205	Normal
2.5437	Normal
1.2934	Normal
2.4386	Normal
1.736	Normal
1.7912	Normal
2.4753	Normal
1.0503	Normal
1.692	Normal
2.4008	Normal
3.2572	Normal
4.1343	Normal
2.7951	Normal
2.6715	Normal
4.5534	Normal
1.1577	Normal
3.4116	Normal
3.9012	Normal
2.1606	Normal
2.3106	Normal
1.4011	Normal
3.4609	Normal
2.7889	Normal
3.1588	Normal
1.8363	Normal
27.4663	Glioma
24.5912	Glioma
21.3858	Glioma
19.1431	Glioma
17.0965	Glioma
15.9807	Glioma
15.8763	Glioma
15.3457	Glioma
14.9235	Glioma
14.6238	Glioma
14.1904	Glioma
13.8355	Glioma
13.7553	Glioma
13.1648	Glioma
12.4387	Glioma
12.2858	Glioma
12.2769	Glioma
12.2325	Glioma
12.2224	Glioma
12.1311	Glioma
12.0262	Glioma
11.8427	Glioma
11.7761	Glioma
11.5644	Glioma
11.5167	Glioma
11.2897	Glioma
11.168	Glioma
11.1165	Glioma
11.066	Glioma
11.0617	Glioma
11.031	Glioma
10.7559	Glioma
10.7033	Glioma
10.6403	Glioma
10.6045	Glioma
10.6015	Glioma
10.4239	Glioma
10.3018	Glioma
10.2862	Glioma
10.1556	Glioma
10.1066	Glioma
10.1007	Glioma
10.0373	Glioma
10.0275	Glioma
9.9969	Glioma
9.9156	Glioma
9.8759	Glioma
9.7384	Glioma
9.717	Glioma
9.566	Glioma
9.5502	Glioma
9.5275	Glioma
9.3999	Glioma
9.3989	Glioma
9.3524	Glioma
9.3304	Glioma
9.3178	Glioma
9.297	Glioma
9.0463	Glioma
8.9947	Glioma
8.9504	Glioma
8.9292	Glioma
8.8477	Glioma
8.8183	Glioma
8.7346	Glioma
8.6812	Glioma
8.665	Glioma
8.5475	Glioma
8.4778	Glioma
8.4157	Glioma
8.3904	Glioma
8.3669	Glioma
8.3628	Glioma
8.3558	Glioma
8.3422	Glioma
8.3229	Glioma
8.3056	Glioma
8.2685	Glioma
8.2673	Glioma
8.1417	Glioma
7.9908	Glioma
7.9158	Glioma
7.8469	Glioma
7.8344	Glioma
7.8205	Glioma
7.8042	Glioma
7.774	Glioma
7.7103	Glioma
7.6894	Glioma
7.6862	Glioma
7.6293	Glioma
7.5418	Glioma
7.5413	Glioma
7.519	Glioma
7.4722	Glioma
7.4022	Glioma
7.4001	Glioma
7.3142	Glioma
7.2288	Glioma
7.1695	Glioma
7.1613	Glioma
7.1568	Glioma
7.1472	Glioma
7.1446	Glioma
7.1118	Glioma
7.0743	Glioma
7.0224	Glioma
6.9953	Glioma
6.9853	Glioma
6.961	Glioma
6.9501	Glioma
6.9356	Glioma
6.932	Glioma
6.9016	Glioma
6.8868	Glioma
6.8539	Glioma
6.8233	Glioma
6.7914	Glioma
6.7836	Glioma
6.7692	Glioma
6.7599	Glioma
6.74	Glioma
6.7337	Glioma
6.7171	Glioma
6.7048	Glioma
6.6933	Glioma
6.6676	Glioma
6.6503	Glioma
6.6404	Glioma
6.6112	Glioma
6.5922	Glioma
6.5908	Glioma
6.5883	Glioma
6.573	Glioma
6.5517	Glioma
6.5393	Glioma
6.4657	Glioma
6.4442	Glioma
6.4097	Glioma
6.3118	Glioma
6.3053	Glioma
6.3012	Glioma
6.288	Glioma
6.2783	Glioma
6.2087	Glioma
6.2041	Glioma
6.1614	Glioma
6.0536	Glioma
6.0191	Glioma
6.0063	Glioma
5.9726	Glioma
5.9692	Glioma
5.8871	Glioma
5.848	Glioma
5.8145	Glioma
5.8053	Glioma
5.8016	Glioma
5.7858	Glioma
5.7759	Glioma
5.7731	Glioma
5.7421	Glioma
5.7141	Glioma
5.7109	Glioma
5.7062	Glioma
5.7042	Glioma
5.6929	Glioma
5.6783	Glioma
5.6564	Glioma
5.6538	Glioma
5.6198	Glioma
5.5974	Glioma
5.5684	Glioma
5.5628	Glioma
5.5011	Glioma
5.4549	Glioma
5.4396	Glioma
5.4275	Glioma
5.4154	Glioma
5.4051	Glioma
5.4032	Glioma
5.4029	Glioma
5.3902	Glioma
5.3839	Glioma
5.3812	Glioma
5.3719	Glioma
5.3487	Glioma
5.3477	Glioma
5.3395	Glioma
5.301	Glioma
5.288	Glioma
5.2703	Glioma
5.2546	Glioma
5.2518	Glioma
5.2403	Glioma
5.2277	Glioma
5.2171	Glioma
5.2052	Glioma
5.1695	Glioma
5.1676	Glioma
5.1044	Glioma
5.1004	Glioma
5.087	Glioma
5.0765	Glioma
5.0275	Glioma
5.0242	Glioma
5.016	Glioma
5.0092	Glioma
5.0075	Glioma
5.0046	Glioma
5.0042	Glioma
4.9942	Glioma
4.9135	Glioma
4.9088	Glioma
4.8868	Glioma
4.8675	Glioma
4.8544	Glioma
4.8468	Glioma
4.8162	Glioma
4.8083	Glioma
4.7894	Glioma
4.7872	Glioma
4.7821	Glioma
4.7809	Glioma
4.7715	Glioma
4.7506	Glioma
4.7282	Glioma
4.7164	Glioma
4.7157	Glioma
4.6861	Glioma
4.664	Glioma
4.6194	Glioma
4.6105	Glioma
4.5934	Glioma
4.5653	Glioma
4.5609	Glioma
4.5581	Glioma
4.5073	Glioma
4.506	Glioma
4.505	Glioma
4.4661	Glioma
4.4607	Glioma
4.4564	Glioma
4.4483	Glioma
4.4205	Glioma
4.4087	Glioma
4.4031	Glioma
4.398	Glioma
4.3965	Glioma
4.3954	Glioma
4.393	Glioma
4.3886	Glioma
4.37	Glioma
4.3528	Glioma
4.3464	Glioma
4.3443	Glioma
4.3291	Glioma
4.2519	Glioma
4.2422	Glioma
4.2369	Glioma
4.2199	Glioma
4.2199	Glioma
4.2112	Glioma
4.177	Glioma
4.173	Glioma
4.1683	Glioma
4.1463	Glioma
4.1418	Glioma
4.134	Glioma
4.1317	Glioma
4.1194	Glioma
4.1028	Glioma
4.1009	Glioma
4.096	Glioma
4.0934	Glioma
4.0788	Glioma
4.0652	Glioma
4.0573	Glioma
4.0499	Glioma
4.0208	Glioma
4.0167	Glioma
4.006	Glioma
3.9938	Glioma
3.992	Glioma
3.9658	Glioma
3.965	Glioma
3.9296	Glioma
3.9197	Glioma
3.8987	Glioma
3.8927	Glioma
3.8623	Glioma
3.83	Glioma
3.8197	Glioma
3.8099	Glioma
3.7939	Glioma
3.7833	Glioma
3.7784	Glioma
3.7667	Glioma
3.7408	Glioma
3.7257	Glioma
3.715	Glioma
3.7147	Glioma
3.7018	Glioma
3.6988	Glioma
3.6877	Glioma
3.6815	Glioma
3.6699	Glioma
3.6654	Glioma
3.6488	Glioma
3.6299	Glioma
3.603	Glioma
3.593	Glioma
3.5924	Glioma
3.5852	Glioma
3.5759	Glioma
3.5514	Glioma
3.5453	Glioma
3.5427	Glioma
3.5426	Glioma
3.5262	Glioma
3.4823	Glioma
3.476	Glioma
3.4732	Glioma
3.4624	Glioma
3.4619	Glioma
3.4381	Glioma
3.4309	Glioma
3.4292	Glioma
3.4284	Glioma
3.4271	Glioma
3.422	Glioma
3.4204	Glioma
3.4181	Glioma
3.4152	Glioma
3.4149	Glioma
3.4065	Glioma
3.4023	Glioma
3.3885	Glioma
3.3833	Glioma
3.3732	Glioma
3.3623	Glioma
3.3585	Glioma
3.3579	Glioma
3.3369	Glioma
3.3324	Glioma
3.3301	Glioma
3.3084	Glioma
3.2809	Glioma
3.2641	Glioma
3.2467	Glioma
3.2444	Glioma
3.2321	Glioma
3.2287	Glioma
3.2194	Glioma
3.1894	Glioma
3.1839	Glioma
3.1817	Glioma
3.1777	Glioma
3.1522	Glioma
3.1459	Glioma
3.1391	Glioma
3.1291	Glioma
3.113	Glioma
3.1101	Glioma
3.1094	Glioma
3.107	Glioma
3.1068	Glioma
3.0958	Glioma
3.0827	Glioma
3.0795	Glioma
3.0632	Glioma
3.0592	Glioma
3.0479	Glioma
3.045	Glioma
3.0447	Glioma
3.032	Glioma
3.0222	Glioma
3.0174	Glioma
3.0168	Glioma
3.0115	Glioma
3.0019	Glioma
2.9991	Glioma
2.9722	Glioma
2.9661	Glioma
2.9657	Glioma
2.9633	Glioma
2.9451	Glioma
2.9385	Glioma
2.9267	Glioma
2.9225	Glioma
2.9181	Glioma
2.9089	Glioma
2.9074	Glioma
2.8994	Glioma
2.8964	Glioma
2.8838	Glioma
2.8832	Glioma
2.8623	Glioma
2.8612	Glioma
2.8295	Glioma
2.8213	Glioma
2.8047	Glioma
2.7792	Glioma
2.747	Glioma
2.7406	Glioma
2.7375	Glioma
2.7342	Glioma
2.713	Glioma
2.7043	Glioma
2.7012	Glioma
2.6858	Glioma
2.682	Glioma
2.675	Glioma
2.6647	Glioma
2.6397	Glioma
2.6277	Glioma
2.5999	Glioma
2.5872	Glioma
2.576	Glioma
2.5665	Glioma
2.548	Glioma
2.5384	Glioma
2.5253	Glioma
2.5199	Glioma
2.5153	Glioma
2.5106	Glioma
2.5105	Glioma
2.5103	Glioma
2.496	Glioma
2.4952	Glioma
2.4369	Glioma
2.4126	Glioma
2.4044	Glioma
2.4027	Glioma
2.3656	Glioma
2.3505	Glioma
2.3222	Glioma
2.3154	Glioma
2.3077	Glioma
2.2717	Glioma
2.2592	Glioma
2.2511	Glioma
2.2371	Glioma
2.2324	Glioma
2.2281	Glioma
2.2207	Glioma
2.2077	Glioma
2.2064	Glioma
2.2039	Glioma
2.2035	Glioma
2.1878	Glioma
2.1873	Glioma
2.1682	Glioma
2.1616	Glioma
2.1554	Glioma
2.1515	Glioma
2.1458	Glioma
2.1358	Glioma
2.1351	Glioma
2.1315	Glioma
2.1038	Glioma
2.0971	Glioma
2.0898	Glioma
2.0886	Glioma
2.0726	Glioma
2.0593	Glioma
2.0539	Glioma
2.0247	Glioma
1.9937	Glioma
1.9798	Glioma
1.9656	Glioma
1.9223	Glioma
1.9177	Glioma
1.9132	Glioma
1.9031	Glioma
1.901	Glioma
1.8956	Glioma
1.88	Glioma
1.8734	Glioma
1.869	Glioma
1.8683	Glioma
1.81	Glioma
1.8057	Glioma
1.7977	Glioma
1.7677	Glioma
1.6706	Glioma
1.6312	Glioma
1.6271	Glioma
1.6113	Glioma
1.5981	Glioma
1.5596	Glioma
1.5578	Glioma
1.5145	Glioma
1.4785	Glioma
1.4621	Glioma
1.4614	Glioma
1.4489	Glioma
1.4279	Glioma
1.4201	Glioma
1.4187	Glioma
1.3172	Glioma
1.2922	Glioma
1.2042	Glioma
1.095	Glioma
1.0648	Glioma
1.0149	Glioma
0.9875	Glioma
0.9719	Glioma
0.9668	Glioma
0.9598	Glioma
0.9539	Glioma
0.9427	Glioma
0.8803	Glioma
0.8432	Glioma
27.2184	Glioma
23.2395	Glioma
22.5633	Glioma
21.0301	Glioma
20.3306	Glioma
18.6927	Glioma
18.2607	Glioma
17.7221	Glioma
17.1169	Glioma
16.25	Glioma
15.7707	Glioma
15.6684	Glioma
15.3949	Glioma
15.2911	Glioma
14.0561	Glioma
13.4257	Glioma
13.3418	Glioma
13.2449	Glioma
13.1614	Glioma
12.6512	Glioma
12.5146	Glioma
12.4085	Glioma
12.4069	Glioma
12.4066	Glioma
12.2037	Glioma
11.8175	Glioma
11.744	Glioma
11.6722	Glioma
11.6545	Glioma
11.1123	Glioma
11.0915	Glioma
10.9271	Glioma
10.8472	Glioma
10.706	Glioma
10.6884	Glioma
10.5207	Glioma
10.5145	Glioma
10.4347	Glioma
10.3697	Glioma
10.3472	Glioma
10.1695	Glioma
9.9951	Glioma
9.917	Glioma
9.8612	Glioma
9.8113	Glioma
9.7981	Glioma
9.7792	Glioma
9.7509	Glioma
9.6051	Glioma
9.5259	Glioma
9.5153	Glioma
9.4464	Glioma
9.3772	Glioma
9.3233	Glioma
9.1371	Glioma
9.1244	Glioma
9.0307	Glioma
9.0173	Glioma
8.9944	Glioma
8.9733	Glioma
8.9224	Glioma
8.9162	Glioma
8.8722	Glioma
8.8646	Glioma
8.8325	Glioma
8.8298	Glioma
8.7872	Glioma
8.7576	Glioma
8.7005	Glioma
8.6039	Glioma
8.5983	Glioma
8.5962	Glioma
8.5763	Glioma
8.519	Glioma
8.4407	Glioma
8.3782	Glioma
8.2469	Glioma
8.2393	Glioma
8.0623	Glioma
8.0566	Glioma
7.9545	Glioma
7.8565	Glioma
7.8556	Glioma
7.8459	Glioma
7.7959	Glioma
7.7905	Glioma
7.7843	Glioma
7.7427	Glioma
7.7368	Glioma
7.708	Glioma
7.6919	Glioma
7.667	Glioma
7.5256	Glioma
7.393	Glioma
7.3714	Glioma
7.3079	Glioma
7.285	Glioma
7.2616	Glioma
7.229	Glioma
7.0889	Glioma
7.0808	Glioma
7.0551	Glioma
7.0457	Glioma
6.9995	Glioma
6.9036	Glioma
6.8388	Glioma
6.76	Glioma
6.5864	Glioma
6.5701	Glioma
6.5543	Glioma
6.5325	Glioma
6.5179	Glioma
6.5123	Glioma
6.4475	Glioma
6.4173	Glioma
6.3834	Glioma
6.2528	Glioma
6.2429	Glioma
6.2412	Glioma
6.1364	Glioma
6.1246	Glioma
6.0683	Glioma
5.9894	Glioma
5.9422	Glioma
5.821	Glioma
5.6424	Glioma
5.5777	Glioma
5.3313	Glioma
5.3298	Glioma
5.3043	Glioma
5.0664	Glioma
5.0559	Glioma
5.0223	Glioma
4.9791	Glioma
4.9191	Glioma
4.913	Glioma
4.8086	Glioma
4.7937	Glioma
4.7493	Glioma
4.6614	Glioma
4.5519	Glioma
4.5307	Glioma
4.4853	Glioma
4.4849	Glioma
4.3807	Glioma
4.1336	Glioma
4.0367	Glioma
3.9354	Glioma
3.8442	Glioma
3.8435	Glioma
3.4728	Glioma
3.3758	Glioma
3.3067	Glioma
3.2651	Glioma
3.1257	Glioma
3.1009	Glioma
2.6441	Glioma
2.4055	Glioma
2.3427	Glioma
1.1737	Glioma
