# Supplementary material for: PBX3 as a biomarker for the early diagnosis and prediction of prognosis of glioma
Source: PLoS One. 2024 Feb 7;19(2):e0293647. doi: 10.1371/journal.pone.0293647 (PMC10849273; doi:10.1371/journal.pone.0293647)
Supplement: S1 Fig — (A-C) Expression level of PBX3 in full-grade gliomas, LGG and GBM in comparison with the normal brain tissues according to TCGA and GTEx. (D) Expression level of PBX3 in LGG and GBM in comparison with the normal brain tissues according to GEPIA. (E) and (F) The expression level of PBX3 between LGG and GBM according to TCGA and CGGA databases. (G) and (H) The expression level of PBX3 in histological types of gliomas according to TCGA and CGGA databases. (I) The expression level of PBX3 in glioma cell lines according to CCLE databases. (ZIP) [file pone.0293647.s001.zip › FIG1/histological_typePBX3 Fig 1G.csv]

TCGA_id	histological_type	PBX3
TCGA-CS-4941	astrocytoma	7.9158
TCGA-CS-5393	astrocytoma	1.88
TCGA-CS-6666	astrocytoma	4.1009
TCGA-DH-A7UV	astrocytoma	3.7257
TCGA-DU-7007	astrocytoma	6.6404
TCGA-DU-7290	astrocytoma	8.3422
TCGA-DU-7298	astrocytoma	3.0958
TCGA-DU-A7TC	astrocytoma	1.095
TCGA-E1-5304	astrocytoma	6.8868
TCGA-E1-A7YD	astrocytoma	7.6862
TCGA-E1-A7YL	astrocytoma	14.1904
TCGA-E1-A7YM	astrocytoma	2.713
TCGA-E1-A7Z4	astrocytoma	3.4204
TCGA-E1-A7Z6	astrocytoma	11.2897
TCGA-F6-A8O4	astrocytoma	3.4023
TCGA-FG-6689	astrocytoma	2.8838
TCGA-FG-6691	astrocytoma	4.1317
TCGA-FG-7636	astrocytoma	4.3965
TCGA-FG-8185	astrocytoma	7.0224
TCGA-HT-7479	astrocytoma	4.4564
TCGA-HT-7485	astrocytoma	7.1568
TCGA-HT-7604	astrocytoma	3.0592
TCGA-HT-7606	astrocytoma	1.81
TCGA-HT-7680	astrocytoma	9.9156
TCGA-HT-7686	astrocytoma	4.173
TCGA-HT-7691	astrocytoma	14.9235
TCGA-HT-7855	astrocytoma	2.9074
TCGA-HT-7858	astrocytoma	3.715
TCGA-HT-8563	astrocytoma	4.4483
TCGA-HT-A74O	astrocytoma	2.2077
TCGA-P5-A5EU	astrocytoma	6.1614
TCGA-P5-A5EW	astrocytoma	7.0743
TCGA-S9-A6WM	astrocytoma	10.6403
TCGA-S9-A7R3	astrocytoma	3.0019
TCGA-WY-A858	astrocytoma	2.8047
TCGA-WY-A85C	astrocytoma	2.3154
TCGA-CS-4942	astrocytoma	5.1676
TCGA-CS-4944	astrocytoma	2.1616
TCGA-DH-A66B	astrocytoma	5.3902
TCGA-DU-7012	astrocytoma	13.8355
TCGA-DU-8158	astrocytoma	4.7894
TCGA-DU-A5TU	astrocytoma	6.5393
TCGA-E1-5307	astrocytoma	1.3172
TCGA-HT-7884	astrocytoma	6.9356
TCGA-HT-8564	astrocytoma	3.1068
TCGA-HT-A5RC	astrocytoma	7.4001
TCGA-HT-A618	astrocytoma	6.3118
TCGA-S9-A6TZ	astrocytoma	1.5596
TCGA-S9-A6UA	astrocytoma	11.031
TCGA-S9-A7IS	astrocytoma	5.2277
TCGA-TM-A84Q	astrocytoma	3.0479
TCGA-VW-A8FI	astrocytoma	11.7761
TCGA-CS-6667	astrocytoma	3.0222
TCGA-DB-A64X	astrocytoma	3.476
TCGA-DU-5854	astrocytoma	6.9016
TCGA-E1-A7YI	astrocytoma	9.8759
TCGA-E1-A7YJ	astrocytoma	5.1695
TCGA-FG-A4MX	astrocytoma	1.5145
TCGA-HT-7477	astrocytoma	11.066
TCGA-HT-7857	astrocytoma	13.1648
TCGA-HT-8104	astrocytoma	5.3719
TCGA-P5-A5F1	astrocytoma	5.0046
TCGA-S9-A7IX	astrocytoma	8.3628
TCGA-S9-A89V	astrocytoma	27.4663
TCGA-TM-A84I	astrocytoma	4.4087
TCGA-VM-A8CF	astrocytoma	2.3077
TCGA-WH-A86K	astrocytoma	6.961
TCGA-DB-A4XD	astrocytoma	3.8927
TCGA-HT-8015	astrocytoma	3.9197
TCGA-HW-7490	astrocytoma	2.7406
TCGA-HW-7493	astrocytoma	5.0075
TCGA-HW-8319	astrocytoma	7.1118
TCGA-HW-8320	astrocytoma	2.9991
TCGA-HW-8321	astrocytoma	2.2281
TCGA-HW-A5KK	astrocytoma	6.6676
TCGA-HW-A5KL	astrocytoma	2.9267
TCGA-HW-A5KM	astrocytoma	7.8344
TCGA-P5-A72W	astrocytoma	2.4044
TCGA-P5-A72X	astrocytoma	3.4065
TCGA-P5-A733	astrocytoma	2.1878
TCGA-P5-A735	astrocytoma	3.603
TCGA-P5-A736	astrocytoma	4.7282
TCGA-P5-A780	astrocytoma	3.5514
TCGA-P5-A781	astrocytoma	4.5934
TCGA-S9-A6TS	astrocytoma	5.7141
TCGA-S9-A6U6	astrocytoma	4.4661
TCGA-S9-A7QW	astrocytoma	9.566
TCGA-CS-4938	astrocytoma	6.6503
TCGA-CS-4943	astrocytoma	5.3477
TCGA-CS-5394	astrocytoma	0.9539
TCGA-CS-6188	astrocytoma	11.5644
TCGA-CS-6290	astrocytoma	4.5581
TCGA-DB-5273	astrocytoma	7.1472
TCGA-DB-5277	astrocytoma	2.1458
TCGA-DB-A4XB	astrocytoma	2.2207
TCGA-DB-A4XF	astrocytoma	6.74
TCGA-DB-A75L	astrocytoma	3.2321
TCGA-DB-A75M	astrocytoma	3.2467
TCGA-DB-A75O	astrocytoma	2.1515
TCGA-DB-A75P	astrocytoma	3.3369
TCGA-DH-5142	astrocytoma	3.5426
TCGA-DH-A66D	astrocytoma	5.9692
TCGA-DH-A7UT	astrocytoma	2.8623
TCGA-DU-5847	astrocytoma	9.0463
TCGA-DU-6392	astrocytoma	1.8956
TCGA-DU-6402	astrocytoma	10.1066
TCGA-DU-6405	astrocytoma	9.3999
TCGA-DU-7006	astrocytoma	7.5413
TCGA-DU-7010	astrocytoma	8.2673
TCGA-DU-7013	astrocytoma	14.6238
TCGA-DU-7292	astrocytoma	3.593
TCGA-DU-7299	astrocytoma	2.5384
TCGA-DU-A5TP	astrocytoma	8.665
TCGA-DU-A5TW	astrocytoma	4.8162
TCGA-DU-A5TY	astrocytoma	12.0262
TCGA-DU-A6S7	astrocytoma	4.398
TCGA-DU-A76O	astrocytoma	6.7692
TCGA-DU-A7TI	astrocytoma	3.7147
TCGA-DU-A7TJ	astrocytoma	8.4778
TCGA-E1-5302	astrocytoma	6.7914
TCGA-E1-5303	astrocytoma	3.5759
TCGA-E1-5305	astrocytoma	4.8544
TCGA-E1-A7YE	astrocytoma	5.8145
TCGA-E1-A7YH	astrocytoma	3.7784
TCGA-E1-A7YK	astrocytoma	6.6933
TCGA-E1-A7Z3	astrocytoma	3.4271
TCGA-FG-5963	astrocytoma	11.4154
TCGA-FG-5963	astrocytoma	21.3858
TCGA-FG-6688	astrocytoma	3.7667
TCGA-FG-A60L	astrocytoma	3.045
TCGA-FG-A87N	astrocytoma	9.3178
TCGA-FG-A87Q	astrocytoma	6.7836
TCGA-HT-7476	astrocytoma	2.4369
TCGA-HT-7478	astrocytoma	5.301
TCGA-HT-7601	astrocytoma	5.8016
TCGA-HT-7607	astrocytoma	5.6929
TCGA-HT-7860	astrocytoma	8.4157
TCGA-HT-8011	astrocytoma	8.6812
TCGA-HT-8106	astrocytoma	5.2171
TCGA-HT-A4DS	astrocytoma	5.4549
TCGA-HT-A5R7	astrocytoma	2.9661
TCGA-HT-A5RA	astrocytoma	5.6538
TCGA-HT-A5RB	astrocytoma	1.9177
TCGA-HT-A616	astrocytoma	4.2519
TCGA-HT-A61B	astrocytoma	5.2403
TCGA-HT-A74H	astrocytoma	6.9953
TCGA-KT-A7W1	astrocytoma	9.5502
TCGA-P5-A5EV	astrocytoma	3.1777
TCGA-P5-A5EY	astrocytoma	5.3395
TCGA-P5-A5EZ	astrocytoma	2.1358
TCGA-P5-A5F2	astrocytoma	3.0174
TCGA-QH-A6CS	astrocytoma	10.6045
TCGA-QH-A6CX	astrocytoma	3.2444
TCGA-QH-A6XC	astrocytoma	4.8868
TCGA-RY-A83Z	astrocytoma	12.2769
TCGA-RY-A843	astrocytoma	4.37
TCGA-S9-A6U0	astrocytoma	8.1417
TCGA-S9-A6U5	astrocytoma	7.3142
TCGA-S9-A6U8	astrocytoma	4.393
TCGA-S9-A6U9	astrocytoma	3.5453
TCGA-S9-A6WG	astrocytoma	4.4607
TCGA-S9-A6WL	astrocytoma	2.675
TCGA-S9-A6WN	astrocytoma	12.2224
TCGA-S9-A6WO	astrocytoma	1.9223
TCGA-S9-A7IZ	astrocytoma	11.5167
TCGA-S9-A7R2	astrocytoma	10.2862
TCGA-S9-A7R4	astrocytoma	3.6699
TCGA-S9-A7R7	astrocytoma	5.1004
TCGA-S9-A7R8	astrocytoma	2.5105
TCGA-S9-A89Z	astrocytoma	9.7384
TCGA-TM-A7C3	astrocytoma	7.5418
TCGA-TM-A7C4	astrocytoma	4.134
TCGA-TM-A7CA	astrocytoma	1.7977
TCGA-TM-A7CF	astrocytoma	4.2422
TCGA-TM-A7CF	astrocytoma	4.1496
TCGA-TM-A84B	astrocytoma	10.3018
TCGA-VM-A8C9	astrocytoma	4.5653
TCGA-VM-A8CD	astrocytoma	12.4387
TCGA-VM-A8CH	astrocytoma	5.5628
TCGA-WY-A859	astrocytoma	2.7012
TCGA-WY-A85A	astrocytoma	3.4624
TCGA-WY-A85B	astrocytoma	3.1459
TCGA-CS-5397	astrocytoma	7.774
TCGA-DH-A7UU	astrocytoma	5.288
TCGA-FG-A6J3	astrocytoma	17.0965
TCGA-S9-A6TU	astrocytoma	2.1038
TCGA-S9-A6U1	astrocytoma	3.4732
TCGA-S9-A7QX	astrocytoma	2.8213
TCGA-TQ-A7RV	astrocytoma	2.1071
TCGA-TQ-A7RV	astrocytoma	3.1291
TCGA-VV-A86M	astrocytoma	1.4614
TCGA-E1-A7YN	astrocytoma	4.3528
TCGA-HT-7854	astrocytoma	6.4657
TCGA-HT-8110	astrocytoma	15.8763
TCGA-TM-A84C	astrocytoma	24.5912
TCGA-TM-A84F	astrocytoma	2.9657
TCGA-15-1444	gbm	5.9422
TCGA-DB-5274	oligoastrocytoma	4.2369
TCGA-DB-5275	oligoastrocytoma	5.5974
TCGA-DH-5140	oligoastrocytoma	12.1311
TCGA-DU-5855	oligoastrocytoma	3.4619
TCGA-DU-5872	oligoastrocytoma	5.7062
TCGA-DU-5872	oligoastrocytoma	1.8227
TCGA-DU-6403	oligoastrocytoma	8.7346
TCGA-DU-7019	oligoastrocytoma	3.5924
TCGA-DU-8162	oligoastrocytoma	3.6877
TCGA-DU-A6S6	oligoastrocytoma	0.9427
TCGA-E1-A7YU	oligoastrocytoma	3.8987
TCGA-E1-A7YV	oligoastrocytoma	10.7559
TCGA-FG-A4MU	oligoastrocytoma	6.573
TCGA-FG-A70Z	oligoastrocytoma	9.3524
TCGA-FG-A713	oligoastrocytoma	3.7018
TCGA-HT-7473	oligoastrocytoma	4.2199
TCGA-HT-7609	oligoastrocytoma	2.4952
TCGA-HT-7684	oligoastrocytoma	2.4027
TCGA-HT-7690	oligoastrocytoma	5.8053
TCGA-HT-7873	oligoastrocytoma	1.4279
TCGA-HT-8114	oligoastrocytoma	3.422
TCGA-HT-A614	oligoastrocytoma	5.6564
TCGA-QH-A6CV	oligoastrocytoma	8.3904
TCGA-QH-A6CY	oligoastrocytoma	3.3084
TCGA-QH-A870	oligoastrocytoma	7.8205
TCGA-S9-A6TV	oligoastrocytoma	8.8183
TCGA-S9-A6WI	oligoastrocytoma	1.6312
TCGA-TM-A84H	oligoastrocytoma	3.2641
TCGA-DU-A7T8	oligoastrocytoma	2.0886
TCGA-FG-8188	oligoastrocytoma	3.9938
TCGA-FG-A60K	oligoastrocytoma	3.7408
TCGA-FN-7833	oligoastrocytoma	2.8295
TCGA-RY-A845	oligoastrocytoma	6.8233
TCGA-TQ-A7RK	oligoastrocytoma	3.3825
TCGA-TQ-A7RK	oligoastrocytoma	3.8197
TCGA-DB-A64O	oligoastrocytoma	11.8427
TCGA-DU-6396	oligoastrocytoma	3.6488
TCGA-DU-6406	oligoastrocytoma	6.4442
TCGA-DU-A7TD	oligoastrocytoma	4.1194
TCGA-HT-7608	oligoastrocytoma	3.3579
TCGA-S9-A6WH	oligoastrocytoma	2.8964
TCGA-S9-A7IY	oligoastrocytoma	5.9726
TCGA-VV-A829	oligoastrocytoma	4.506
TCGA-DB-A64S	oligoastrocytoma	4.9135
TCGA-DB-A64U	oligoastrocytoma	5.0242
TCGA-FG-8181	oligoastrocytoma	2.1554
TCGA-FG-8187	oligoastrocytoma	4.0652
TCGA-HT-7611	oligoastrocytoma	7.4022
TCGA-HT-7681	oligoastrocytoma	5.7731
TCGA-HW-7489	oligoastrocytoma	2.8832
TCGA-P5-A730	oligoastrocytoma	4.0167
TCGA-P5-A731	oligoastrocytoma	3.8623
TCGA-P5-A737	oligoastrocytoma	1.6706
TCGA-P5-A77W	oligoastrocytoma	0.8432
TCGA-P5-A77X	oligoastrocytoma	2.496
TCGA-QH-A6XA	oligoastrocytoma	7.1695
TCGA-CS-6186	oligoastrocytoma	6.9501
TCGA-DB-5270	oligoastrocytoma	4.4205
TCGA-DB-5276	oligoastrocytoma	4.3886
TCGA-DB-5280	oligoastrocytoma	4.7506
TCGA-DB-5281	oligoastrocytoma	2.9722
TCGA-DB-A4X9	oligoastrocytoma	9.3304
TCGA-DB-A4XA	oligoastrocytoma	3.83
TCGA-DB-A4XC	oligoastrocytoma	2.7043
TCGA-DB-A4XE	oligoastrocytoma	9.297
TCGA-DB-A4XH	oligoastrocytoma	4.0208
TCGA-DB-A64Q	oligoastrocytoma	3.4284
TCGA-DB-A64W	oligoastrocytoma	5.3839
TCGA-DB-A75K	oligoastrocytoma	3.4152
TCGA-DH-5143	oligoastrocytoma	3.7939
TCGA-DU-5852	oligoastrocytoma	10.1007
TCGA-DU-5853	oligoastrocytoma	7.4722
TCGA-DU-5871	oligoastrocytoma	2.2324
TCGA-DU-6395	oligoastrocytoma	4.6105
TCGA-DU-7011	oligoastrocytoma	4.096
TCGA-DU-7304	oligoastrocytoma	2.3473
TCGA-DU-7304	oligoastrocytoma	3.6654
TCGA-DU-7306	oligoastrocytoma	7.6894
TCGA-DU-8163	oligoastrocytoma	4.4031
TCGA-DU-8166	oligoastrocytoma	8.9947
TCGA-DU-8167	oligoastrocytoma	3.3324
TCGA-DU-A5TR	oligoastrocytoma	4.6861
TCGA-E1-5322	oligoastrocytoma	3.9296
TCGA-E1-A7YW	oligoastrocytoma	3.1839
TCGA-FG-5965	oligoastrocytoma	7.519
TCGA-FG-5965	oligoastrocytoma	3.3475
TCGA-FG-7637	oligoastrocytoma	2.7375
TCGA-FG-7643	oligoastrocytoma	5.4051
TCGA-FG-8186	oligoastrocytoma	4.006
TCGA-FG-A4MW	oligoastrocytoma	6.3012
TCGA-FG-A4MY	oligoastrocytoma	5.848
TCGA-FG-A60J	oligoastrocytoma	3.3585
TCGA-HT-7474	oligoastrocytoma	2.5999
TCGA-HT-7475	oligoastrocytoma	2.2511
TCGA-HT-7482	oligoastrocytoma	3.0795
TCGA-HT-7483	oligoastrocytoma	2.576
TCGA-HT-7610	oligoastrocytoma	3.6988
TCGA-HT-7692	oligoastrocytoma	1.7677
TCGA-HT-7879	oligoastrocytoma	5.2518
TCGA-HT-7880	oligoastrocytoma	3.3732
TCGA-HT-8013	oligoastrocytoma	3.1094
TCGA-HT-8018	oligoastrocytoma	2.3656
TCGA-HT-8111	oligoastrocytoma	5.4029
TCGA-HT-A74J	oligoastrocytoma	1.9798
TCGA-HT-A74L	oligoastrocytoma	3.0447
TCGA-IK-8125	oligoastrocytoma	4.3954
TCGA-KT-A74X	oligoastrocytoma	3.4149
TCGA-QH-A65S	oligoastrocytoma	4.7821
TCGA-QH-A65X	oligoastrocytoma	2.0726
TCGA-QH-A6CW	oligoastrocytoma	3.6299
TCGA-QH-A6CZ	oligoastrocytoma	1.4187
TCGA-QH-A6X3	oligoastrocytoma	4.7872
TCGA-QH-A6X5	oligoastrocytoma	5.0275
TCGA-S9-A6WP	oligoastrocytoma	4.7809
TCGA-S9-A6WQ	oligoastrocytoma	5.7109
TCGA-S9-A7QY	oligoastrocytoma	2.9633
TCGA-TM-A7C5	oligoastrocytoma	0.8803
TCGA-TM-A84L	oligoastrocytoma	3.5262
TCGA-TM-A84T	oligoastrocytoma	3.965
TCGA-TQ-A7RG	oligoastrocytoma	3.113
TCGA-TQ-A7RH	oligoastrocytoma	3.4381
TCGA-TQ-A7RM	oligoastrocytoma	10.4239
TCGA-TQ-A7RO	oligoastrocytoma	2.3222
TCGA-TQ-A7RP	oligoastrocytoma	6.288
TCGA-TQ-A7RR	oligoastrocytoma	3.3833
TCGA-WY-A85E	oligoastrocytoma	12.2858
TCGA-DU-8161	oligoastrocytoma	5.7421
TCGA-QH-A6X4	oligoastrocytoma	0.9668
TCGA-S9-A7IQ	oligoastrocytoma	2.548
TCGA-TQ-A7RJ	oligoastrocytoma	4.1463
TCGA-WY-A85D	oligoastrocytoma	4.505
TCGA-DU-6542	oligoastrocytoma	2.0593
TCGA-HT-7902	oligoastrocytoma	4.0499
TCGA-CS-5396	oligodendroglioma	11.0617
TCGA-CS-6669	oligodendroglioma	1.2042
TCGA-CS-6670	oligodendroglioma	1.9656
TCGA-DH-5141	oligodendroglioma	2.8994
TCGA-DH-A66G	oligodendroglioma	7.7103
TCGA-DH-A7UR	oligodendroglioma	6.2783
TCGA-DU-5870	oligodendroglioma	2.2632
TCGA-DU-5870	oligodendroglioma	5.3487
TCGA-DU-6397	oligodendroglioma	6.3053
TCGA-DU-6397	oligodendroglioma	3.7764
TCGA-DU-6401	oligodendroglioma	4.2199
TCGA-DU-8168	oligodendroglioma	5.0765
TCGA-DU-A5TS	oligodendroglioma	2.2371
TCGA-DU-A6S2	oligodendroglioma	2.5103
TCGA-DU-A76K	oligodendroglioma	6.7337
TCGA-DU-A76L	oligodendroglioma	10.6015
TCGA-DU-A7T6	oligodendroglioma	3.992
TCGA-E1-5311	oligodendroglioma	1.4201
TCGA-E1-5318	oligodendroglioma	9.9969
TCGA-E1-A7YQ	oligodendroglioma	8.9504
TCGA-F6-A8O3	oligodendroglioma	1.5578
TCGA-FG-7638	oligodendroglioma	6.7599
TCGA-FG-7641	oligodendroglioma	2.1873
TCGA-FG-A70Y	oligodendroglioma	3.5852
TCGA-FG-A710	oligodendroglioma	3.1101
TCGA-HT-7470	oligodendroglioma	3.4181
TCGA-HT-7602	oligodendroglioma	4.8468
TCGA-HT-7603	oligodendroglioma	2.6647
TCGA-HT-7620	oligodendroglioma	4.6194
TCGA-HT-7676	oligodendroglioma	4.0573
TCGA-HT-7688	oligodendroglioma	2.0539
TCGA-HT-7874	oligodendroglioma	3.7833
TCGA-HT-7877	oligodendroglioma	5.016
TCGA-HT-8108	oligodendroglioma	4.8675
TCGA-P5-A5ET	oligodendroglioma	2.9225
TCGA-P5-A5EX	oligodendroglioma	4.177
TCGA-P5-A5F4	oligodendroglioma	3.2194
TCGA-P5-A5F6	oligodendroglioma	1.6271
TCGA-S9-A6TX	oligodendroglioma	3.3301
TCGA-TM-A84G	oligodendroglioma	5.4396
TCGA-TQ-A7RF	oligodendroglioma	2.9181
TCGA-TQ-A7RN	oligodendroglioma	2.1682
TCGA-TQ-A8XE	oligodendroglioma	1.3779
TCGA-TQ-A8XE	oligodendroglioma	3.1894
TCGA-VW-A7QS	oligodendroglioma	1.0648
TCGA-DH-A669	oligodendroglioma	8.9292
TCGA-DH-A669	oligodendroglioma	6.5559
TCGA-DU-6400	oligodendroglioma	6.6112
TCGA-DU-6410	oligodendroglioma	1.0149
TCGA-DU-A6S8	oligodendroglioma	2.7342
TCGA-DU-A76R	oligodendroglioma	2.9451
TCGA-DU-A7TG	oligodendroglioma	2.1315
TCGA-E1-A7YS	oligodendroglioma	7.8042
TCGA-EZ-7264	oligodendroglioma	4.3291
TCGA-HT-7689	oligodendroglioma	2.6277
TCGA-HT-7856	oligodendroglioma	3.2287
TCGA-HT-8105	oligodendroglioma	6.0536
TCGA-HT-8107	oligodendroglioma	2.2039
TCGA-HT-8109	oligodendroglioma	2.6858
TCGA-QH-A6X8	oligodendroglioma	7.8469
TCGA-RY-A83X	oligodendroglioma	2.6397
TCGA-S9-A7J2	oligodendroglioma	2.3505
TCGA-VM-A8CA	oligodendroglioma	2.9089
TCGA-DU-6408	oligodendroglioma	3.3623
TCGA-DU-A6S3	oligodendroglioma	1.9132
TCGA-HT-7469	oligodendroglioma	5.087
TCGA-HT-7471	oligodendroglioma	8.2685
TCGA-HT-7605	oligodendroglioma	3.1522
TCGA-HT-7677	oligodendroglioma	8.3056
TCGA-HT-7694	oligodendroglioma	5.7858
TCGA-HT-8010	oligodendroglioma	5.5684
TCGA-HT-A619	oligodendroglioma	0.9598
TCGA-HT-A61C	oligodendroglioma	9.5275
TCGA-IK-7675	oligodendroglioma	10.0275
TCGA-S9-A6TW	oligodendroglioma	1.4621
TCGA-TM-A84M	oligodendroglioma	3.8099
TCGA-TQ-A7RS	oligodendroglioma	6.9853
TCGA-VM-A8C8	oligodendroglioma	3.0115
TCGA-CS-5395	oligodendroglioma	15.9807
TCGA-DU-6393	oligodendroglioma	7.1446
TCGA-DU-6394	oligodendroglioma	11.168
TCGA-DU-6399	oligodendroglioma	4.664
TCGA-DU-7294	oligodendroglioma	2.682
TCGA-HW-7486	oligodendroglioma	4.1028
TCGA-HW-7487	oligodendroglioma	3.107
TCGA-HW-7491	oligodendroglioma	2.4126
TCGA-HW-7495	oligodendroglioma	2.9385
TCGA-HW-8322	oligodendroglioma	4.1418
TCGA-HW-A5KJ	oligodendroglioma	2.5872
TCGA-P5-A72U	oligodendroglioma	4.7715
TCGA-P5-A72Z	oligodendroglioma	3.2809
TCGA-QH-A65R	oligodendroglioma	5.2052
TCGA-R8-A6MK	oligodendroglioma	4.3443
TCGA-R8-A6ML	oligodendroglioma	6.5922
TCGA-R8-A6MO	oligodendroglioma	8.5475
TCGA-R8-A73M	oligodendroglioma	2.5106
TCGA-RY-A847	oligodendroglioma	5.1044
TCGA-S9-A6UB	oligodendroglioma	4.7157
TCGA-CS-6668	oligodendroglioma	6.5517
TCGA-DB-5278	oligodendroglioma	6.7171
TCGA-DB-5279	oligodendroglioma	4.2112
TCGA-DB-A4XG	oligodendroglioma	3.5427
TCGA-DB-A64L	oligodendroglioma	6.2087
TCGA-DB-A64P	oligodendroglioma	7.1613
TCGA-DB-A64R	oligodendroglioma	6.932
TCGA-DB-A64V	oligodendroglioma	6.0063
TCGA-DH-5144	oligodendroglioma	5.2703
TCGA-DH-A66F	oligodendroglioma	6.8539
TCGA-DH-A7US	oligodendroglioma	5.6783
TCGA-DU-5849	oligodendroglioma	3.032
TCGA-DU-5874	oligodendroglioma	10.1556
TCGA-DU-6404	oligodendroglioma	19.1431
TCGA-DU-6404	oligodendroglioma	5.15
TCGA-DU-6407	oligodendroglioma	3.0538
TCGA-DU-6407	oligodendroglioma	13.7553
TCGA-DU-7008	oligodendroglioma	5.7759
TCGA-DU-7014	oligodendroglioma	2.5199
TCGA-DU-7015	oligodendroglioma	5.7042
TCGA-DU-7018	oligodendroglioma	1.2922
TCGA-DU-7300	oligodendroglioma	6.7048
TCGA-DU-7301	oligodendroglioma	8.3669
TCGA-DU-7302	oligodendroglioma	2.0971
TCGA-DU-7309	oligodendroglioma	4.9088
TCGA-DU-8164	oligodendroglioma	1.901
TCGA-DU-8165	oligodendroglioma	10.0373
TCGA-DU-A5TT	oligodendroglioma	11.1165
TCGA-DU-A7TB	oligodendroglioma	6.4097
TCGA-E1-A7YO	oligodendroglioma	6.0191
TCGA-E1-A7YY	oligodendroglioma	1.4489
TCGA-E1-A7Z2	oligodendroglioma	9.717
TCGA-FG-5964	oligodendroglioma	2.5253
TCGA-FG-6690	oligodendroglioma	5.8871
TCGA-FG-6692	oligodendroglioma	5.4032
TCGA-FG-7634	oligodendroglioma	5.0092
TCGA-FG-8182	oligodendroglioma	3.4292
TCGA-FG-8189	oligodendroglioma	1.4785
TCGA-FG-A4MT	oligodendroglioma	4.7164
TCGA-FG-A4MT	oligodendroglioma	1.4443
TCGA-FG-A6IZ	oligodendroglioma	6.5908
TCGA-FG-A6J1	oligodendroglioma	3.6815
TCGA-FG-A711	oligodendroglioma	2.2064
TCGA-HT-7468	oligodendroglioma	2.2035
TCGA-HT-7472	oligodendroglioma	4.0934
TCGA-HT-7480	oligodendroglioma	3.0827
TCGA-HT-7481	oligodendroglioma	6.5883
TCGA-HT-7616	oligodendroglioma	15.3457
TCGA-HT-7693	oligodendroglioma	2.2592
TCGA-HT-7695	oligodendroglioma	5.3812
TCGA-HT-7875	oligodendroglioma	6.2041
TCGA-HT-7881	oligodendroglioma	2.5665
TCGA-HT-7882	oligodendroglioma	8.3229
TCGA-HT-8012	oligodendroglioma	2.747
TCGA-HT-8019	oligodendroglioma	1.8734
TCGA-HT-8113	oligodendroglioma	1.5981
TCGA-HT-8558	oligodendroglioma	2.0898
TCGA-HT-A4DV	oligodendroglioma	4.1683
TCGA-HT-A5R5	oligodendroglioma	5.4275
TCGA-HT-A5R9	oligodendroglioma	1.8057
TCGA-HT-A615	oligodendroglioma	3.1817
TCGA-HT-A617	oligodendroglioma	8.8477
TCGA-HT-A61A	oligodendroglioma	2.2717
TCGA-HT-A74K	oligodendroglioma	1.9031
TCGA-P5-A5F0	oligodendroglioma	1.869
TCGA-QH-A65V	oligodendroglioma	4.5073
TCGA-QH-A65Z	oligodendroglioma	10.7033
TCGA-QH-A6CU	oligodendroglioma	7.9908
TCGA-QH-A6X9	oligodendroglioma	4.9942
TCGA-QH-A86X	oligodendroglioma	4.8083
TCGA-RY-A83Y	oligodendroglioma	7.6293
TCGA-RY-A840	oligodendroglioma	1.6113
TCGA-S9-A6TY	oligodendroglioma	1.8683
TCGA-S9-A6U2	oligodendroglioma	3.4823
TCGA-S9-A6WD	oligodendroglioma	3.1391
TCGA-S9-A7J0	oligodendroglioma	8.3558
TCGA-S9-A7J1	oligodendroglioma	12.2325
TCGA-S9-A7J3	oligodendroglioma	9.3989
TCGA-S9-A7QZ	oligodendroglioma	3.0168
TCGA-S9-A7R1	oligodendroglioma	4.3464
TCGA-TM-A84O	oligodendroglioma	3.9658
TCGA-TM-A84R	oligodendroglioma	2.0247
TCGA-TM-A84S	oligodendroglioma	5.4154
TCGA-TQ-A7RI	oligodendroglioma	3.4309
TCGA-TQ-A7RQ	oligodendroglioma	0.9875
TCGA-TQ-A7RU	oligodendroglioma	3.0632
TCGA-TQ-A7RW	oligodendroglioma	5.6198
TCGA-VM-A8CB	oligodendroglioma	1.9937
TCGA-VM-A8CE	oligodendroglioma	3.3885
TCGA-W9-A837	oligodendroglioma	2.5153
TCGA-CS-5390	oligodendroglioma	4.0788
TCGA-DU-7009	oligodendroglioma	2.1351
TCGA-FG-8191	oligodendroglioma	5.5011
TCGA-HT-7467	oligodendroglioma	5.2546
TCGA-S9-A6WE	oligodendroglioma	5.0042
TCGA-DU-A7TA	oligodendroglioma	2.8612
TCGA-E1-5319	oligodendroglioma	4.5609
TCGA-FG-5962	oligodendroglioma	2.7792
TCGA-HT-7687	oligodendroglioma	7.2288
TCGA-TM-A84J	oligodendroglioma	0.9719
TCGA-76-4932	gbm	12.4085
TCGA-02-0047	gbm	9.5259
TCGA-02-0055	gbm	7.0551
TCGA-02-2483	gbm	18.2607
TCGA-02-2485	gbm	13.1614
TCGA-02-2486	gbm	10.8472
TCGA-06-0125	gbm	7.7843
TCGA-06-0125	gbm	7.2622
TCGA-06-0129	gbm	9.3233
TCGA-06-0130	gbm	10.9271
TCGA-06-0132	gbm	4.5519
TCGA-06-0138	gbm	12.2037
TCGA-06-0139	gbm	4.6614
TCGA-06-0141	gbm	5.821
TCGA-06-0152	gbm	8.9162
TCGA-06-0156	gbm	11.744
TCGA-06-0157	gbm	8.0623
TCGA-06-0158	gbm	12.5146
TCGA-06-0168	gbm	6.9036
TCGA-06-0171	gbm	4.913
TCGA-06-0174	gbm	8.8646
TCGA-06-0178	gbm	4.0367
TCGA-06-0184	gbm	4.3807
TCGA-06-0187	gbm	5.3043
TCGA-06-0190	gbm	6.6573
TCGA-06-0190	gbm	7.2616
TCGA-06-0210	gbm	3.8434
TCGA-06-0210	gbm	5.0664
TCGA-06-0211	gbm	9.1189
TCGA-06-0211	gbm	11.1123
TCGA-06-0219	gbm	5.3298
TCGA-06-0221	gbm	10.706
TCGA-06-0238	gbm	7.393
TCGA-06-0644	gbm	10.3472
TCGA-06-0645	gbm	8.8325
TCGA-06-0646	gbm	8.9733
TCGA-06-0649	gbm	9.9951
TCGA-06-0686	gbm	8.2393
TCGA-06-0743	gbm	5.0559
TCGA-06-0744	gbm	4.7937
TCGA-06-0745	gbm	8.519
TCGA-06-0747	gbm	9.7981
TCGA-06-0749	gbm	11.6722
TCGA-06-0750	gbm	9.8113
TCGA-06-0878	gbm	12.6512
TCGA-06-0882	gbm	3.1009
TCGA-06-1804	gbm	8.7005
TCGA-06-2557	gbm	5.0223
TCGA-06-2558	gbm	8.7872
TCGA-06-2559	gbm	3.3067
TCGA-06-2561	gbm	13.2449
TCGA-06-2562	gbm	20.3306
TCGA-06-2563	gbm	6.5701
TCGA-06-2564	gbm	10.6884
TCGA-06-2565	gbm	3.1257
TCGA-06-2567	gbm	7.7959
TCGA-06-2569	gbm	17.1169
TCGA-06-2570	gbm	14.0561
TCGA-06-5408	gbm	11.0915
TCGA-06-5410	gbm	4.9791
TCGA-06-5411	gbm	4.8086
TCGA-06-5412	gbm	5.3313
TCGA-06-5413	gbm	4.5307
TCGA-06-5414	gbm	12.4066
TCGA-06-5416	gbm	7.8556
TCGA-06-5417	gbm	18.6927
TCGA-06-5418	gbm	15.7707
TCGA-06-5856	gbm	8.9224
TCGA-06-5858	gbm	6.1246
TCGA-06-5859	gbm	6.2412
TCGA-08-0386	gbm	9.6051
TCGA-12-0616	gbm	7.6919
TCGA-12-0618	gbm	23.2395
TCGA-12-0619	gbm	9.0307
TCGA-12-0821	gbm	6.2528
TCGA-12-1597	gbm	3.8435
TCGA-12-3650	gbm	3.8442
TCGA-12-3652	gbm	3.3758
TCGA-12-3653	gbm	6.3834
TCGA-12-5295	gbm	16.25
TCGA-12-5299	gbm	7.0808
TCGA-14-0736	gbm	4.4853
TCGA-14-0781	gbm	6.5325
TCGA-14-0787	gbm	27.2184
TCGA-14-0789	gbm	8.6039
TCGA-14-0790	gbm	7.5256
TCGA-14-0817	gbm	4.4849
TCGA-14-0871	gbm	9.4464
TCGA-14-1034	gbm	7.7174
TCGA-14-1034	gbm	8.3782
TCGA-14-1402	gbm	4.7493
TCGA-14-1823	gbm	13.3418
TCGA-14-1825	gbm	7.3079
TCGA-14-1829	gbm	6.5179
TCGA-14-2554	gbm	10.1695
TCGA-15-0742	gbm	3.2651
TCGA-16-0846	gbm	7.667
TCGA-16-1045	gbm	4.9191
TCGA-19-0957	gbm	6.76
TCGA-19-1389	gbm	13.4257
TCGA-19-1390	gbm	22.5633
TCGA-19-1787	gbm	9.5153
TCGA-19-2619	gbm	8.2469
TCGA-19-2620	gbm	10.5207
TCGA-19-2624	gbm	8.5763
TCGA-19-2625	gbm	21.0301
TCGA-19-2629	gbm	7.9545
TCGA-19-4065	gbm	7.0828
TCGA-19-4065	gbm	7.7905
TCGA-19-5960	gbm	9.1371
TCGA-26-1442	gbm	10.5145
TCGA-26-5132	gbm	8.0566
TCGA-26-5133	gbm	12.4069
TCGA-26-5134	gbm	6.8388
TCGA-26-5135	gbm	17.7221
TCGA-26-5136	gbm	9.0173
TCGA-26-5139	gbm	6.5123
TCGA-27-1830	gbm	8.5962
TCGA-27-1831	gbm	6.2429
TCGA-27-1832	gbm	5.6424
TCGA-27-1834	gbm	9.1244
TCGA-27-1835	gbm	8.4407
TCGA-27-1837	gbm	5.5777
TCGA-27-2519	gbm	8.9944
TCGA-27-2521	gbm	15.3949
TCGA-27-2523	gbm	8.8722
TCGA-27-2524	gbm	7.7368
TCGA-27-2526	gbm	10.3697
TCGA-27-2528	gbm	2.4055
TCGA-28-1747	gbm	7.0457
TCGA-28-1753	gbm	6.5543
TCGA-28-2499	gbm	7.0889
TCGA-28-2509	gbm	9.7509
TCGA-28-2513	gbm	6.4475
TCGA-28-2514	gbm	7.7427
TCGA-28-5204	gbm	8.5983
TCGA-28-5207	gbm	5.9894
TCGA-28-5208	gbm	3.9354
TCGA-28-5209	gbm	7.8459
TCGA-28-5213	gbm	10.4347
TCGA-28-5215	gbm	6.9995
TCGA-28-5216	gbm	8.8298
TCGA-28-5218	gbm	1.1737
TCGA-28-5220	gbm	4.1336
TCGA-32-1970	gbm	9.8612
TCGA-32-1980	gbm	7.3714
TCGA-32-1982	gbm	6.0683
TCGA-32-2615	gbm	6.1364
TCGA-32-2616	gbm	9.3772
TCGA-32-2632	gbm	2.3427
TCGA-32-2634	gbm	11.8175
TCGA-32-2638	gbm	8.7576
TCGA-32-4213	gbm	2.6441
TCGA-32-5222	gbm	7.8565
TCGA-41-2571	gbm	9.917
TCGA-41-2572	gbm	3.4728
TCGA-41-3915	gbm	7.708
TCGA-41-4097	gbm	11.6545
TCGA-41-5651	gbm	15.6684
TCGA-76-4925	gbm	7.285
TCGA-76-4926	gbm	6.5864
TCGA-76-4927	gbm	15.2911
TCGA-76-4928	gbm	9.7792
TCGA-76-4929	gbm	7.229
TCGA-76-4931	gbm	6.4173
