# Supplementary material for: PBX3 as a biomarker for the early diagnosis and prediction of prognosis of glioma
Source: PLoS One. 2024 Feb 7;19(2):e0293647. doi: 10.1371/journal.pone.0293647 (PMC10849273; doi:10.1371/journal.pone.0293647)
Supplement: S1 Fig — (A-C) Expression level of PBX3 in full-grade gliomas, LGG and GBM in comparison with the normal brain tissues according to TCGA and GTEx. (D) Expression level of PBX3 in LGG and GBM in comparison with the normal brain tissues according to GEPIA. (E) and (F) The expression level of PBX3 between LGG and GBM according to TCGA and CGGA databases. (G) and (H) The expression level of PBX3 in histological types of gliomas according to TCGA and CGGA databases. (I) The expression level of PBX3 in glioma cell lines according to CCLE databases. (ZIP) [file pone.0293647.s001.zip › FIG1/mRNA_exprSet_nervousPBX3 Fig1I.csv]

sample	PBX3
LN229_CENTRAL_NERVOUS_SYSTEM	4.375804031
SF126_CENTRAL_NERVOUS_SYSTEM	3.522432448
SW1783_CENTRAL_NERVOUS_SYSTEM	4.387569334
SF295_CENTRAL_NERVOUS_SYSTEM	4.326321618
M059K_CENTRAL_NERVOUS_SYSTEM	4.580205797
GOS3_CENTRAL_NERVOUS_SYSTEM	3.333566851
GI1_CENTRAL_NERVOUS_SYSTEM	4.459497194
KNS60_CENTRAL_NERVOUS_SYSTEM	4.521113571
KNS81_CENTRAL_NERVOUS_SYSTEM	5.307100603
KG1C_CENTRAL_NERVOUS_SYSTEM	3.237410753
KALS1_CENTRAL_NERVOUS_SYSTEM	4.823800302
AM38_CENTRAL_NERVOUS_SYSTEM	4.621817454
CAS1_CENTRAL_NERVOUS_SYSTEM	3.93743856
H4_CENTRAL_NERVOUS_SYSTEM	3.101145784
NMCG1_CENTRAL_NERVOUS_SYSTEM	4.584421389
KNS42_CENTRAL_NERVOUS_SYSTEM	2.538786455
YH13_CENTRAL_NERVOUS_SYSTEM	4.524251776
DKMG_CENTRAL_NERVOUS_SYSTEM	4.478389434
U118MG_CENTRAL_NERVOUS_SYSTEM	4.928417701
GB1_CENTRAL_NERVOUS_SYSTEM	3.67253849
SNU489_CENTRAL_NERVOUS_SYSTEM	4.446984012
SNU201_CENTRAL_NERVOUS_SYSTEM	5.269818633
SNU466_CENTRAL_NERVOUS_SYSTEM	2.229895501
SNU1105_CENTRAL_NERVOUS_SYSTEM	5.044874938
SNU738_CENTRAL_NERVOUS_SYSTEM	5.436661578
SNU626_CENTRAL_NERVOUS_SYSTEM	5.126848993
CCFSTTG1_CENTRAL_NERVOUS_SYSTEM	3.940260734
SW1088_CENTRAL_NERVOUS_SYSTEM	3.657754319
HS683_CENTRAL_NERVOUS_SYSTEM	4.832940634
LN18_CENTRAL_NERVOUS_SYSTEM	2.961808515
T98G_CENTRAL_NERVOUS_SYSTEM	2.384326159
DBTRG05MG_CENTRAL_NERVOUS_SYSTEM	4.900190575
A172_CENTRAL_NERVOUS_SYSTEM	5.547233878
GMS10_CENTRAL_NERVOUS_SYSTEM	5.778760522
42MGBA_CENTRAL_NERVOUS_SYSTEM	3.346389625
GAMG_CENTRAL_NERVOUS_SYSTEM	4.949581621
YKG1_CENTRAL_NERVOUS_SYSTEM	1.911116306
U251MG_CENTRAL_NERVOUS_SYSTEM	4.923196731
KS1_CENTRAL_NERVOUS_SYSTEM	3.993764924
8MGBA_CENTRAL_NERVOUS_SYSTEM	3.698329621
U87MG_CENTRAL_NERVOUS_SYSTEM	4.812036078
LN443_CENTRAL_NERVOUS_SYSTEM	5.333101668
LN235_CENTRAL_NERVOUS_SYSTEM	4.018901183
LN428_CENTRAL_NERVOUS_SYSTEM	3.613649515
SF172_CENTRAL_NERVOUS_SYSTEM	3.055022076
U343_CENTRAL_NERVOUS_SYSTEM	3.743191796
LN215_CENTRAL_NERVOUS_SYSTEM	4.33206341
LN464_CENTRAL_NERVOUS_SYSTEM	3.049804996
U178_CENTRAL_NERVOUS_SYSTEM	4.594011022
A1207_CENTRAL_NERVOUS_SYSTEM	5.202848663
LN319_CENTRAL_NERVOUS_SYSTEM	2.634825568
LN382_CENTRAL_NERVOUS_SYSTEM	2.327974725
IOMMLEE_CENTRAL_NERVOUS_SYSTEM	4.048846481
LNZ308_CENTRAL_NERVOUS_SYSTEM	2.121347017
LN340_CENTRAL_NERVOUS_SYSTEM	4.482912803
SF539_CENTRAL_NERVOUS_SYSTEM	3.313390985
SNB75_CENTRAL_NERVOUS_SYSTEM	4.50022843
