# Supplementary material for: PBX3 as a biomarker for the early diagnosis and prediction of prognosis of glioma
Source: PLoS One. 2024 Feb 7;19(2):e0293647. doi: 10.1371/journal.pone.0293647 (PMC10849273; doi:10.1371/journal.pone.0293647)
Supplement: S1 Fig — (A-C) Expression level of PBX3 in full-grade gliomas, LGG and GBM in comparison with the normal brain tissues according to TCGA and GTEx. (D) Expression level of PBX3 in LGG and GBM in comparison with the normal brain tissues according to GEPIA. (E) and (F) The expression level of PBX3 between LGG and GBM according to TCGA and CGGA databases. (G) and (H) The expression level of PBX3 in histological types of gliomas according to TCGA and CGGA databases. (I) The expression level of PBX3 in glioma cell lines according to CCLE databases. (ZIP) [file pone.0293647.s001.zip › FIG1/rtCGGA Fig 1F.csv]

CGGA_ID	disease	PBX3
CGGA_1475	GBM	5.569340418
CGGA_D63	GBM	5.110188414
CGGA_1375	GBM	5.107991957
CGGA_1105	GBM	5.086982075
CGGA_D59	GBM	4.741267245
CGGA_272	GBM	4.586510601
CGGA_1283	GBM	4.362928522
CGGA_1175	GBM	4.336543442
CGGA_1272	GBM	4.312674183
CGGA_1136	GBM	4.150340689
CGGA_1460	GBM	3.781074215
CGGA_D34	GBM	3.692058653
CGGA_D64	GBM	3.675047391
CGGA_318	GBM	3.646599169
CGGA_1170	GBM	3.569221088
CGGA_1346	GBM	3.490993463
CGGA_1068	GBM	3.415959719
CGGA_374	GBM	3.382754325
CGGA_1129	GBM	3.326971087
CGGA_1188	GBM	3.215179834
CGGA_1197	GBM	3.214057428
CGGA_1099	GBM	3.102681858
CGGA_1324	GBM	3.05278467
CGGA_1218	GBM	2.890882948
CGGA_1301	GBM	2.692062781
CGGA_1412	GBM	2.656528518
CGGA_1393	GBM	2.573326239
CGGA_1450	GBM	1.798485982
CGGA_773	GBM	1.208667697
CGGA_822	GBM	0.616034222
CGGA_1624	GBM	5.270702951
CGGA_1505	GBM	5.167295239
CGGA_1770	GBM	5.112478912
CGGA_1865	GBM	5.105695271
CGGA_1911	GBM	5.045912582
CGGA_1119	GBM	4.950307887
CGGA_1702	GBM	4.887808992
CGGA_1430	GBM	4.720925179
CGGA_P411	GBM	4.704574367
CGGA_1908	GBM	4.649238592
CGGA_1381	GBM	4.615187458
CGGA_1656	GBM	4.468254522
CGGA_P89	GBM	4.457334079
CGGA_1946	GBM	4.448534024
CGGA_P106	GBM	4.438194663
CGGA_1682	GBM	4.412751952
CGGA_1492	GBM	4.360389558
CGGA_P401	GBM	4.252589523
CGGA_530	GBM	4.248333001
CGGA_1785	GBM	4.223378442
CGGA_P283	GBM	4.152060465
CGGA_1387	GBM	4.148394281
CGGA_D26	GBM	4.081852301
CGGA_1558	GBM	4.040508614
CGGA_1415	GBM	3.969103526
CGGA_1496	GBM	3.949056001
CGGA_777	GBM	3.922218359
CGGA_D36	GBM	3.920490194
CGGA_P87	GBM	3.878142936
CGGA_1776	GBM	3.849850879
CGGA_1419	GBM	3.800951117
CGGA_1227	GBM	3.76412871
CGGA_1370	GBM	3.75273662
CGGA_1208	GBM	3.729139822
CGGA_1659	GBM	3.714057403
CGGA_1538	GBM	3.701359427
CGGA_P7	GBM	3.700083072
CGGA_1285	GBM	3.664757876
CGGA_P182	GBM	3.648019019
CGGA_1343	GBM	3.641374947
CGGA_1255	GBM	3.627968378
CGGA_487	GBM	3.600764987
CGGA_1641	GBM	3.598014422
CGGA_P109	GBM	3.564565409
CGGA_1507	GBM	3.546097046
CGGA_624	GBM	3.536137105
CGGA_1078	GBM	3.490040034
CGGA_1658	GBM	3.356026026
CGGA_1814	GBM	3.341136621
CGGA_1337	GBM	3.272911018
CGGA_1697	GBM	3.269408039
CGGA_D32	GBM	3.26275178
CGGA_2008	GBM	3.21574873
CGGA_1611	GBM	3.206595602
CGGA_1972	GBM	3.197380334
CGGA_1248	GBM	3.142661725
CGGA_P199	GBM	3.125221608
CGGA_1773	GBM	3.117397934
CGGA_1811	GBM	3.115434949
CGGA_1953	GBM	3.113469121
CGGA_1060	GBM	3.112248532
CGGA_1820	GBM	3.083634871
CGGA_1429	GBM	3.057237257
CGGA_1260	GBM	3.049010542
CGGA_1631	GBM	3.034492717
CGGA_1815	GBM	2.99857488
CGGA_P295	GBM	2.968264765
CGGA_1541	GBM	2.926016193
CGGA_120	GBM	2.905535278
CGGA_869	GBM	2.889389249
CGGA_2003	GBM	2.839765831
CGGA_545	GBM	2.837023513
CGGA_1663	GBM	2.830104554
CGGA_1019	GBM	2.812998547
CGGA_1857	GBM	2.810573228
CGGA_1177	GBM	2.7871827
CGGA_1899	GBM	2.775702223
CGGA_D51	GBM	2.759498153
CGGA_1257	GBM	2.757924932
CGGA_1985	GBM	2.739911726
CGGA_1271	GBM	2.704249537
CGGA_P335	GBM	2.684391858
CGGA_D38	GBM	2.664317132
CGGA_P415	GBM	2.659884404
CGGA_P385	GBM	2.598045797
CGGA_1394	GBM	2.466710615
CGGA_568	GBM	2.413499106
CGGA_1520	GBM	2.403578937
CGGA_1116	GBM	2.386218704
CGGA_1886	GBM	2.380145985
CGGA_2024	GBM	2.219000025
CGGA_P175	GBM	2.148773826
CGGA_1604	GBM	2.078937355
CGGA_P99	GBM	2.066231455
CGGA_1572	GBM	2.061969587
CGGA_899	GBM	2.035261142
CGGA_1729	GBM	1.99189448
CGGA_P280	GBM	1.99189448
CGGA_1164	GBM	1.973795495
CGGA_1262	GBM	1.829766126
CGGA_1603	GBM	1.81959826
CGGA_1605	GBM	1.7938403
CGGA_1615	GBM	0.91893999
CGGA_669	GBM	0.867718065
CGGA_1491	GBM	5.127284653
CGGA_1382	GBM	5.105241821
CGGA_1103	GBM	4.904737084
CGGA_1410	GBM	4.860928832
CGGA_1758	GBM	4.779823952
CGGA_1320	GBM	4.779064464
CGGA_1586	GBM	4.754810018
CGGA_1866	GBM	4.711865721
CGGA_1091	GBM	4.700742523
CGGA_1134	GBM	4.69356337
CGGA_1138	GBM	4.66501153
CGGA_1521	GBM	4.543018767
CGGA_P102	GBM	4.541645571
CGGA_1713	GBM	4.524362377
CGGA_1180	GBM	4.512615688
CGGA_1709	GBM	4.50615132
CGGA_1728	GBM	4.464624127
CGGA_1106	GBM	4.421786286
CGGA_1403	GBM	4.418029285
CGGA_747	GBM	4.413942626
CGGA_1011	GBM	4.358939865
CGGA_1626	GBM	4.358818488
CGGA_1114	GBM	4.298543974
CGGA_1216	GBM	4.275926813
CGGA_1353	GBM	4.271161257
CGGA_1045	GBM	4.262693051
CGGA_1735	GBM	4.261062733
CGGA_1073	GBM	4.193666929
CGGA_P28	GBM	4.174752463
CGGA_483	GBM	4.170867862
CGGA_1139	GBM	4.155495891
CGGA_1601	GBM	4.152060465
CGGA_509	GBM	4.15022861
CGGA_1612	GBM	4.135484093
CGGA_P160	GBM	4.132701577
CGGA_831	GBM	4.110233692
CGGA_1687	GBM	4.096953605
CGGA_1074	GBM	4.090566599
CGGA_1457	GBM	4.069997183
CGGA_1053	GBM	4.053387494
CGGA_1008	GBM	4.023739875
CGGA_1833	GBM	4.010365175
CGGA_P100	GBM	3.974330347
CGGA_1444	GBM	3.967007149
CGGA_1826	GBM	3.944797476
CGGA_1109	GBM	3.917530184
CGGA_761	GBM	3.906383768
CGGA_1171	GBM	3.873257229
CGGA_1425	GBM	3.869153475
CGGA_1251	GBM	3.851063541
CGGA_782	GBM	3.827012637
CGGA_P22	GBM	3.784251739
CGGA_1433	GBM	3.763693783
CGGA_1916	GBM	3.762474741
CGGA_1258	GBM	3.738799383
CGGA_1426	GBM	3.737861125
CGGA_1313	GBM	3.709738181
CGGA_1072	GBM	3.70386552
CGGA_1564	GBM	3.700083072
CGGA_759	GBM	3.685274671
CGGA_1365	GBM	3.649345257
CGGA_1049	GBM	3.640502672
CGGA_1819	GBM	3.638698898
CGGA_876	GBM	3.629121958
CGGA_1476	GBM	3.611711851
CGGA_680	GBM	3.608797271
CGGA_679	GBM	3.602562692
CGGA_1007	GBM	3.592718812
CGGA_1402	GBM	3.577205577
CGGA_1039	GBM	3.56648868
CGGA_1461	GBM	3.561740426
CGGA_1817	GBM	3.548954739
CGGA_676	GBM	3.548158905
CGGA_P143	GBM	3.54466594
CGGA_1451	GBM	3.520103414
CGGA_1690	GBM	3.517184265
CGGA_1314	GBM	3.513715935
CGGA_837	GBM	3.499550212
CGGA_1083	GBM	3.45243067
CGGA_1036	GBM	3.45132155
CGGA_1237	GBM	3.444611441
CGGA_808	GBM	3.441669883
CGGA_1560	GBM	3.438995438
CGGA_1613	GBM	3.42967684
CGGA_1380	GBM	3.42655637
CGGA_1650	GBM	3.394950664
CGGA_1135	GBM	3.380484413
CGGA_413	GBM	3.378684756
CGGA_1224	GBM	3.362307822
CGGA_1596	GBM	3.360953086
CGGA_1706	GBM	3.360953086
CGGA_1338	GBM	3.321711658
CGGA_1026	GBM	3.288732908
CGGA_1354	GBM	3.288563509
CGGA_1901	GBM	3.272911018
CGGA_1807	GBM	3.258844532
CGGA_1634	GBM	3.255305016
CGGA_1275	GBM	3.245206562
CGGA_1342	GBM	3.216301496
CGGA_1001	GBM	3.210685732
CGGA_1240	GBM	3.199397938
CGGA_1282	GBM	3.189962809
CGGA_491	GBM	3.188034285
CGGA_1597	GBM	3.17500504
CGGA_850	GBM	3.174296321
CGGA_604	GBM	3.166230659
CGGA_1462	GBM	3.15034154
CGGA_525	GBM	3.125314953
CGGA_1332	GBM	3.117011649
CGGA_878	GBM	3.112248532
CGGA_1299	GBM	3.099080355
CGGA_1543	GBM	3.065414413
CGGA_1546	GBM	3.057237257
CGGA_1840	GBM	3.053130132
CGGA_1537	GBM	3.049010542
CGGA_1075	GBM	3.019817939
CGGA_1740	GBM	3.017708531
CGGA_1172	GBM	2.976994079
CGGA_1708	GBM	2.976994079
CGGA_1698	GBM	2.970452362
CGGA_1644	GBM	2.968264765
CGGA_1035	GBM	2.93382888
CGGA_710	GBM	2.93382888
CGGA_1124	GBM	2.920525072
CGGA_1326	GBM	2.882410294
CGGA_D37	GBM	2.878605244
CGGA_274	GBM	2.868993902
CGGA_1287	GBM	2.860711901
CGGA_1452	GBM	2.85650935
CGGA_1666	GBM	2.85650935
CGGA_902	GBM	2.83561969
CGGA_1643	GBM	2.815482469
CGGA_1391	GBM	2.795738066
CGGA_1024	GBM	2.794393394
CGGA_842	GBM	2.78428979
CGGA_1142	GBM	2.778222936
CGGA_1236	GBM	2.778222936
CGGA_859	GBM	2.772668403
CGGA_1371	GBM	2.763027959
CGGA_789	GBM	2.762433753
CGGA_P112	GBM	2.752802647
CGGA_802	GBM	2.747704521
CGGA_D62	GBM	2.735828053
CGGA_1539	GBM	2.732117999
CGGA_1384	GBM	2.731352783
CGGA_1500	GBM	2.708464673
CGGA_1041	GBM	2.700487743
CGGA_1769	GBM	2.700487743
CGGA_1736	GBM	2.692463658
CGGA_1214	GBM	2.692062781
CGGA_D35	GBM	2.675161271
CGGA_1749	GBM	2.623684825
CGGA_1015	GBM	2.607421497
CGGA_139	GBM	2.603785356
CGGA_P136	GBM	2.603785356
CGGA_1750	GBM	2.595166891
CGGA_D30	GBM	2.578239284
CGGA_1694	GBM	2.524175354
CGGA_1478	GBM	2.496566191
CGGA_1422	GBM	2.493463552
CGGA_1392	GBM	2.487236918
CGGA_1548	GBM	2.465215981
CGGA_1764	GBM	2.462040766
CGGA_848	GBM	2.449151732
CGGA_731	GBM	2.386218704
CGGA_1023	GBM	2.349176584
CGGA_P16	GBM	2.30731759
CGGA_1441	GBM	2.300173344
CGGA_1077	GBM	2.290107974
CGGA_1559	GBM	2.274868147
CGGA_700	GBM	2.270604815
CGGA_D57	GBM	2.268642069
CGGA_1681	GBM	2.252796055
CGGA_P180	GBM	2.222796961
CGGA_804	GBM	2.214767967
CGGA_1270	GBM	2.212739286
CGGA_1234	GBM	2.210708169
CGGA_499	GBM	2.204600136
CGGA_1722	GBM	2.168648321
CGGA_1418	GBM	2.164696633
CGGA_1678	GBM	2.160733408
CGGA_1744	GBM	2.160733408
CGGA_1017	GBM	2.148773826
CGGA_1467	GBM	2.140741828
CGGA_P116	GBM	2.136707935
CGGA_1699	GBM	2.13266202
CGGA_P15	GBM	2.124533829
CGGA_1378	GBM	2.087342359
CGGA_1086	GBM	2.070479984
CGGA_658	GBM	2.04425534
CGGA_1409	GBM	2.039764221
CGGA_1780	GBM	2.009755313
CGGA_1472	GBM	1.982875153
CGGA_1256	GBM	1.955451922
CGGA_1551	GBM	1.950827033
CGGA_1219	GBM	1.916183433
CGGA_P25	GBM	1.894063204
CGGA_1501	GBM	1.88922397
CGGA_1870	GBM	1.859820573
CGGA_1542	GBM	1.829766126
CGGA_1070	GBM	1.821667071
CGGA_1534	GBM	1.814485622
CGGA_1635	GBM	1.804202211
CGGA_494	GBM	1.782853465
CGGA_1420	GBM	1.740809972
CGGA_1486	GBM	1.735391188
CGGA_1571	GBM	1.702416196
CGGA_1767	GBM	1.696841634
CGGA_1481	GBM	1.657165214
CGGA_1503	GBM	1.586328076
CGGA_P164	GBM	1.524335397
CGGA_1727	GBM	1.398128806
CGGA_P205	GBM	1.211891489
CGGA_P178	GBM	1.195827352
CGGA_1494	GBM	0.977123343
CGGA_1595	GBM	0.908995595
CGGA_730	LGG	3.773406911
CGGA_P399	LGG	3.378867493
CGGA_1443	LGG	3.065414413
CGGA_1607	LGG	2.957273581
CGGA_P358	LGG	2.950635897
CGGA_P122	LGG	2.870698368
CGGA_D50	LGG	2.788259239
CGGA_P346	LGG	2.57776404
CGGA_P286	LGG	2.566036937
CGGA_J50	LGG	2.36315698
CGGA_J042	LGG	2.24291686
CGGA_D40	LGG	2.188203351
CGGA_724	LGG	2.120451409
CGGA_P315	LGG	1.874601885
CGGA_458	LGG	1.82677555
CGGA_P356	LGG	1.685623358
CGGA_D19	LGG	5.233667603
CGGA_288	LGG	3.558909552
CGGA_1012	LGG	3.293741152
CGGA_P338	LGG	2.854130026
CGGA_1018	LGG	2.128604008
CGGA_P306	LGG	2.044787032
CGGA_457	LGG	5.822019274
CGGA_1329	LGG	5.427173624
CGGA_881	LGG	5.080527786
CGGA_1185	LGG	4.88567806
CGGA_1359	LGG	4.398323468
CGGA_P319	LGG	4.398323468
CGGA_1575	LGG	4.314073642
CGGA_279	LGG	4.096000037
CGGA_1215	LGG	4.000629194
CGGA_406	LGG	3.78904399
CGGA_1178	LGG	3.787847512
CGGA_1094	LGG	3.761694
CGGA_1311	LGG	3.761254603
CGGA_D48	LGG	3.684424757
CGGA_1295	LGG	3.637362213
CGGA_1154	LGG	3.565975699
CGGA_1459	LGG	3.257075928
CGGA_1739	LGG	3.202916999
CGGA_1592	LGG	3.138805462
CGGA_1591	LGG	3.105577217
CGGA_D56	LGG	3.078525659
CGGA_492	LGG	3.075567068
CGGA_D45	LGG	3.054019358
CGGA_1273	LGG	3.021924074
CGGA_621	LGG	2.844570805
CGGA_P29	LGG	2.817930447
CGGA_1510	LGG	2.803175914
CGGA_1553	LGG	2.737318786
CGGA_1398	LGG	2.687087794
CGGA_1533	LGG	2.643296779
CGGA_554	LGG	2.618028968
CGGA_P98	LGG	2.589390696
CGGA_1771	LGG	2.586493355
CGGA_P104	LGG	2.586493355
CGGA_D27	LGG	2.563457114
CGGA_882	LGG	2.563089262
CGGA_1121	LGG	2.458858106
CGGA_1374	LGG	2.415279015
CGGA_336	LGG	2.390238253
CGGA_358	LGG	2.376765152
CGGA_1610	LGG	2.359733514
CGGA_799	LGG	2.325015413
CGGA_1356	LGG	2.32149426
CGGA_1184	LGG	2.289385972
CGGA_1524	LGG	2.282146468
CGGA_1132	LGG	2.230359118
CGGA_1458	LGG	2.17651735
CGGA_763	LGG	2.160733408
CGGA_1437	LGG	2.103997829
CGGA_1390	LGG	2.099853081
CGGA_1863	LGG	2.036113496
CGGA_1445	LGG	1.839858394
CGGA_625	LGG	1.778147596
CGGA_1513	LGG	1.76758409
CGGA_431	LGG	1.51389015
CGGA_1447	LGG	1.425691251
CGGA_1061	LGG	1.373166586
CGGA_P3	LGG	0.505121327
CGGA_P337	LGG	4.215539707
CGGA_P163	LGG	3.599390401
CGGA_314	LGG	3.338484568
CGGA_810	LGG	3.312558645
CGGA_888	LGG	3.219392769
CGGA_P416	LGG	3.21574873
CGGA_P438	LGG	3.21574873
CGGA_P298	LGG	3.1291166
CGGA_703	LGG	3.034492717
CGGA_420	LGG	2.970452362
CGGA_194	LGG	2.830104554
CGGA_P269	LGG	2.780738977
CGGA_1786	LGG	2.737318786
CGGA_630	LGG	2.594513762
CGGA_780	LGG	2.571913153
CGGA_605	LGG	2.33034671
CGGA_P314	LGG	2.274868147
CGGA_887	LGG	1.903690222
CGGA_P279	LGG	1.622208679
CGGA_1400	LGG	1.095232913
CGGA_108	LGG	4.902632582
CGGA_D46	LGG	4.870440168
CGGA_P421	LGG	4.389131083
CGGA_1716	LGG	4.142876372
CGGA_P185	LGG	4.107398876
CGGA_107	LGG	4.08930624
CGGA_P328	LGG	4.012395697
CGGA_1685	LGG	3.981614248
CGGA_P5	LGG	3.903660881
CGGA_1434	LGG	3.890407037
CGGA_1081	LGG	3.845662516
CGGA_1608	LGG	3.822124222
CGGA_D33	LGG	3.781074215
CGGA_P388	LGG	3.735375036
CGGA_P364	LGG	3.382099408
CGGA_1118	LGG	3.285507015
CGGA_678	LGG	3.231927134
CGGA_507	LGG	3.159880608
CGGA_867	LGG	3.144585756
CGGA_245	LGG	3.102681858
CGGA_1145	LGG	3.095471164
CGGA_825	LGG	3.091655005
CGGA_1487	LGG	3.024026946
CGGA_2006	LGG	3.002850171
CGGA_1670	LGG	2.921491509
CGGA_1388	LGG	2.878605244
CGGA_1688	LGG	2.692463658
CGGA_1411	LGG	2.682864724
CGGA_603	LGG	2.658089114
CGGA_P326	LGG	2.595166891
CGGA_1906	LGG	2.551234132
CGGA_1231	LGG	2.461462069
CGGA_652	LGG	2.342485458
CGGA_1614	LGG	2.29658707
CGGA_400	LGG	2.293981757
CGGA_1880	LGG	2.222796961
CGGA_D58	LGG	2.00110028
CGGA_1473	LGG	1.973795495
CGGA_P308	LGG	1.932168268
CGGA_1695	LGG	1.788629531
CGGA_1140	LGG	1.705189379
CGGA_1383	LGG	1.452705152
CGGA_P310	LGG	0.958004664
CGGA_J024	LGG	4.055436662
CGGA_P270	LGG	3.89373265
CGGA_P146	LGG	3.829109162
CGGA_1058	LGG	3.729139822
CGGA_362	LGG	3.600764987
CGGA_694	LGG	3.386814123
CGGA_P311	LGG	3.22665163
CGGA_1760	LGG	3.189962809
CGGA_619	LGG	3.1768838
CGGA_1022	LGG	3.118200334
CGGA_265	LGG	3.061331992
CGGA_883	LGG	2.873048852
CGGA_2002	LGG	2.803175914
CGGA_720	LGG	2.800701157
CGGA_1589	LGG	2.71902818
CGGA_P439	LGG	2.697818315
CGGA_106	LGG	2.689778388
CGGA_P392	LGG	2.662629407
CGGA_1059	LGG	2.586396102
CGGA_846	LGG	2.36315698
CGGA_2013	LGG	2.274868147
CGGA_369	LGG	2.148773826
CGGA_862	LGG	2.040457192
CGGA_1651	LGG	1.964654695
CGGA_157	LGG	1.829766126
CGGA_P316	LGG	1.762271348
CGGA_J130	LGG	1.266482053
CGGA_1594	LGG	1.032914912
CGGA_1334	LGG	4.66501153
CGGA_1238	LGG	4.647968804
CGGA_632	LGG	4.121702657
CGGA_1048	LGG	4.032535588
CGGA_P174	LGG	3.970150501
CGGA_721	LGG	3.967007149
CGGA_1097	LGG	3.852136071
CGGA_320	LGG	3.820956562
CGGA_1228	LGG	3.653316212
CGGA_1720	LGG	3.460493232
CGGA_707	LGG	3.440542337
CGGA_909	LGG	3.428863666
CGGA_1488	LGG	3.404509885
CGGA_P19	LGG	3.380484413
CGGA_P103	LGG	3.369125319
CGGA_P111	LGG	3.362591474
CGGA_P128	LGG	3.360953086
CGGA_1192	LGG	3.300614097
CGGA_P176	LGG	3.269408039
CGGA_P147	LGG	3.197380334
CGGA_482	LGG	3.188102077
CGGA_P173	LGG	3.169353108
CGGA_1523	LGG	3.15034154
CGGA_1318	LGG	3.142661725
CGGA_112	LGG	3.083634871
CGGA_1875	LGG	3.069484592
CGGA_1057	LGG	3.059286169
CGGA_333	LGG	3.031655848
CGGA_P145	LGG	3.013479855
CGGA_1536	LGG	3.004982777
CGGA_P27	LGG	2.985667615
CGGA_1653	LGG	2.968264765
CGGA_1101	LGG	2.937262353
CGGA_1850	LGG	2.875395272
CGGA_D47	LGG	2.868993902
CGGA_290	LGG	2.805646167
CGGA_1156	LGG	2.770646709
CGGA_662	LGG	2.768289708
CGGA_P132	LGG	2.768111874
CGGA_635	LGG	2.76096659
CGGA_1673	LGG	2.729510114
CGGA_1471	LGG	2.724279265
CGGA_P177	LGG	2.716395
CGGA_P150	LGG	2.681690556
CGGA_1516	LGG	2.629317214
CGGA_752	LGG	2.628188662
CGGA_1655	LGG	2.623684825
CGGA_479	LGG	2.617038046
CGGA_P13	LGG	2.589390696
CGGA_671	LGG	2.576603188
CGGA_D15	LGG	2.536854321
CGGA_1406	LGG	2.513228515
CGGA_243	LGG	2.511528258
CGGA_834	LGG	2.490990696
CGGA_254	LGG	2.443848314
CGGA_1902	LGG	2.416789784
CGGA_503	LGG	2.410200432
CGGA_580	LGG	2.400811288
CGGA_1181	LGG	2.400256038
CGGA_1621	LGG	2.373375877
CGGA_815	LGG	2.367799076
CGGA_P113	LGG	2.359733514
CGGA_1211	LGG	2.325015413
CGGA_675	LGG	2.320852552
CGGA_725	LGG	2.30747053
CGGA_P179	LGG	2.271214298
CGGA_1829	LGG	2.256499751
CGGA_1003	LGG	2.164696633
CGGA_1087	LGG	2.164696633
CGGA_1158	LGG	2.160733408
CGGA_1502	LGG	2.156758577
CGGA_1030	LGG	2.091525425
CGGA_704	LGG	2.064319051
CGGA_1345	LGG	2.031755856
CGGA_864	LGG	2.023950697
CGGA_235	LGG	2.010277535
CGGA_P115	LGG	2.000854273
CGGA_273	LGG	1.96858187
CGGA_P422	LGG	1.955451922
CGGA_843	LGG	1.930635702
CGGA_762	LGG	1.913762666
CGGA_1703	LGG	1.913249443
CGGA_1052	LGG	1.901606574
CGGA_1583	LGG	1.894063204
CGGA_1660	LGG	1.88922397
CGGA_1159	LGG	1.839858394
CGGA_1477	LGG	1.81959826
CGGA_1454	LGG	1.804202211
CGGA_251	LGG	1.795890578
CGGA_P158	LGG	1.740809972
CGGA_893	LGG	1.657946556
CGGA_P151	LGG	1.63979947
CGGA_241	LGG	1.618024512
CGGA_1662	LGG	1.580254671
CGGA_1050	LGG	1.553321115
CGGA_1514	LGG	1.530663631
CGGA_1065	LGG	1.524335397
CGGA_666	LGG	1.495376404
CGGA_1033	LGG	1.452705152
CGGA_1446	LGG	1.44600191
CGGA_541	LGG	1.406193128
CGGA_P121	LGG	1.377083365
CGGA_838	LGG	1.308581452
CGGA_766	LGG	1.234205046
CGGA_J030	LGG	1.197603938
CGGA_1317	LGG	1.163117245
CGGA_1579	LGG	1.06887473
CGGA_1649	LGG	1.06887473
CGGA_835	LGG	3.880086113
CGGA_1440	LGG	3.691114822
CGGA_655	LGG	3.636134535
CGGA_P86	LGG	3.547526644
CGGA_633	LGG	3.469892841
CGGA_P156	LGG	3.319337204
CGGA_1335	LGG	3.079606964
CGGA_1463	LGG	2.968264765
CGGA_812	LGG	2.940441736
CGGA_1361	LGG	2.875395272
CGGA_856	LGG	2.856555638
CGGA_1286	LGG	2.839765831
CGGA_1339	LGG	2.825248006
CGGA_1239	LGG	2.750234238
CGGA_543	LGG	2.710310136
CGGA_501	LGG	2.615439081
CGGA_236	LGG	2.408060625
CGGA_283	LGG	2.398994088
CGGA_485	LGG	2.354784898
CGGA_1715	LGG	2.300173344
CGGA_858	LGG	2.179944946
CGGA_276	LGG	2.138036848
CGGA_1528	LGG	2.091525425
CGGA_1664	LGG	2.087342359
CGGA_D29	LGG	2.014847552
CGGA_1617	LGG	2.009755313
CGGA_638	LGG	2.003399267
CGGA_1204	LGG	1.932168268
CGGA_551	LGG	1.83947963
CGGA_1127	LGG	1.824691713
CGGA_1517	LGG	1.751583074
CGGA_689	LGG	1.710661569
CGGA_1630	LGG	1.702416196
CGGA_1350	LGG	1.645612772
CGGA_446	LGG	1.62665894
CGGA_871	LGG	1.612243634
CGGA_715	LGG	1.435375341
CGGA_892	LGG	1.425703788
CGGA_1455	LGG	1.348505389
CGGA_659	LGG	1.241431148
CGGA_785	LGG	1.234205046
CGGA_1198	LGG	1.041994569
CGGA_1647	LGG	1.023774111
CGGA_1100	LGG	0.995976476
CGGA_323	LGG	0.959613921
CGGA_760	LGG	0.876688405
CGGA_1368	LGG	0.669472965
CGGA_495	LGG	3.751102895
CGGA_681	LGG	3.728063441
CGGA_1095	LGG	3.361278978
CGGA_309	LGG	3.099080355
CGGA_1606	LGG	5.29260667
CGGA_1669	LGG	5.080527786
CGGA_P157	LGG	4.79757553
CGGA_1340	LGG	4.563415932
CGGA_P159	LGG	4.500498407
CGGA_643	LGG	4.42220574
CGGA_1518	LGG	4.329420828
CGGA_1321	LGG	4.305925936
CGGA_1160	LGG	4.199318985
CGGA_1108	LGG	4.18996915
CGGA_488	LGG	4.136733024
CGGA_1322	LGG	3.963558961
CGGA_1408	LGG	3.962116825
CGGA_D11	LGG	3.886887528
CGGA_P142	LGG	3.701359427
CGGA_D24	LGG	3.650940392
CGGA_1223	LGG	3.623922462
CGGA_P108	LGG	3.525922946
CGGA_1497	LGG	3.509858808
CGGA_1111	LGG	3.499536297
CGGA_1725	LGG	3.428117502
CGGA_1126	LGG	3.375627865
CGGA_1113	LGG	3.351991102
CGGA_1526	LGG	3.33613697
CGGA_1212	LGG	3.293741152
CGGA_1169	LGG	3.276404981
CGGA_1377	LGG	3.208431172
CGGA_1300	LGG	3.188102077
CGGA_1006	LGG	3.188034285
CGGA_1079	LGG	3.155803667
CGGA_P17	LGG	3.136873214
CGGA_1435	LGG	3.127170501
CGGA_903	LGG	3.10359705
CGGA_1671	LGG	3.09763916
CGGA_1307	LGG	3.096675084
CGGA_1189	LGG	3.0354037
CGGA_1404	LGG	2.952852067
CGGA_578	LGG	2.904421092
CGGA_1598	LGG	2.84935883
CGGA_1701	LGG	2.834943788
CGGA_861	LGG	2.820374019
CGGA_P131	LGG	2.815482469
CGGA_1552	LGG	2.780738977
CGGA_1700	LGG	2.742499723
CGGA_1508	LGG	2.737318786
CGGA_1714	LGG	2.734720884
CGGA_D16	LGG	2.711821898
CGGA_1723	LGG	2.681690556
CGGA_330	LGG	2.673616359
CGGA_448	LGG	2.672070035
CGGA_901	LGG	2.665368871
CGGA_1232	LGG	2.637722218
CGGA_1565	LGG	2.634926329
CGGA_591	LGG	2.628188662
CGGA_1417	LGG	2.515034554
CGGA_P144	LGG	2.502750273
CGGA_1657	LGG	2.490353806
CGGA_1627	LGG	2.468383785
CGGA_565	LGG	2.426049148
CGGA_634	LGG	2.423347303
CGGA_337	LGG	2.400811288
CGGA_1527	LGG	2.396924984
CGGA_1743	LGG	2.342485458
CGGA_1305	LGG	2.332030435
CGGA_1131	LGG	2.30731759
CGGA_1731	LGG	2.292991296
CGGA_P266	LGG	2.195992631
CGGA_1903	LGG	2.172588538
CGGA_1141	LGG	2.168648321
CGGA_1544	LGG	2.152772073
CGGA_P265	LGG	2.083146362
CGGA_1623	LGG	2.070479984
CGGA_1303	LGG	2.053405497
CGGA_D44	LGG	2.039764221
CGGA_1161	LGG	1.849876179
CGGA_1191	LGG	1.829766126
CGGA_1207	LGG	1.824691713
CGGA_1027	LGG	1.82422324
CGGA_1618	LGG	1.809353655
CGGA_1745	LGG	1.799031143
CGGA_1389	LGG	1.746207211
CGGA_1747	LGG	1.746207211
CGGA_1504	LGG	1.740809972
CGGA_1292	LGG	1.740446097
CGGA_1882	LGG	1.735391188
CGGA_1620	LGG	1.679979259
CGGA_1530	LGG	1.674311594
CGGA_1162	LGG	1.645612772
CGGA_1566	LGG	1.511589728
CGGA_1120	LGG	1.485733637
CGGA_1469	LGG	1.47919192
CGGA_1569	LGG	1.47919192
CGGA_1588	LGG	1.439265401
CGGA_1648	LGG	1.398128806
CGGA_1525	LGG	1.251239281
CGGA_1557	LGG	1.179570825
CGGA_560	LGG	1.129656642
CGGA_P165	LGG	1.103906448
CGGA_1205	LGG	1.06887473
CGGA_1640	LGG	1.05997369
CGGA_1281	LGG	0.997518737
CGGA_1679	LGG	0.958004664
CGGA_1137	LGG	0.693080582
CGGA_1190	LGG	0.546790635
CGGA_P110	LGG	4.485546523
CGGA_474	LGG	4.018469102
CGGA_1264	LGG	3.719103519
CGGA_1693	LGG	3.575806912
CGGA_J023	LGG	3.499550212
CGGA_599	LGG	3.417951362
CGGA_J73	LGG	3.380484413
CGGA_1235	LGG	3.253531791
CGGA_510	LGG	3.074872279
CGGA_1667	LGG	3.024026946
CGGA_1413	LGG	2.763027959
CGGA_P183	LGG	2.676271771
CGGA_1269	LGG	2.580680054
CGGA_P437	LGG	2.410200432
CGGA_641	LGG	2.349176584
CGGA_1246	LGG	2.234922022
CGGA_1562	LGG	2.17651735
CGGA_1809	LGG	2.168648321
CGGA_1567	LGG	2.144763768
CGGA_490	LGG	2.133788341
CGGA_598	LGG	2.046496434
CGGA_1319	LGG	1.76758409
CGGA_1369	LGG	1.756937731
CGGA_1721	LGG	1.751583074
CGGA_1424	LGG	1.713497104
CGGA_1482	LGG	1.616294056
CGGA_1474	LGG	1.511589728
CGGA_1407	LGG	1.44600191
CGGA_1737	LGG	1.348505389
CGGA_1386	LGG	1.333987563
CGGA_1421	LGG	1.311915471
CGGA_D61	LGG	1.226947931
CGGA_1309	LGG	1.163117245
CGGA_D52	LGG	0.92519227
CGGA_1291	LGG	0.805326628
CGGA_1862	LGG	4.902105946
CGGA_791	LGG	4.769246565
CGGA_1034	LGG	4.746265221
CGGA_852	LGG	4.654937987
CGGA_1280	LGG	4.249963467
CGGA_247	LGG	4.036904128
CGGA_135	LGG	3.836058343
CGGA_1587	LGG	3.796200793
CGGA_1284	LGG	3.765749903
CGGA_521	LGG	3.586956082
CGGA_P18	LGG	3.574406805
CGGA_727	LGG	3.549080128
CGGA_1580	LGG	3.502493604
CGGA_1401	LGG	3.465055938
CGGA_616	LGG	3.256193639
CGGA_D21	LGG	3.197131309
CGGA_D28	LGG	3.182504528
CGGA_1738	LGG	3.057237257
CGGA_426	LGG	2.931176479
CGGA_1362	LGG	2.884740601
CGGA_1263	LGG	2.868993902
CGGA_1619	LGG	2.832526327
CGGA_103	LGG	2.813030068
CGGA_564	LGG	2.766827619
CGGA_1686	LGG	2.765572297
CGGA_1002	LGG	2.742499723
CGGA_705	LGG	2.742499723
CGGA_890	LGG	2.71902818
CGGA_1431	LGG	2.646075498
CGGA_1146	LGG	2.609028058
CGGA_1645	LGG	2.580680054
CGGA_1055	LGG	2.533255012
CGGA_1155	LGG	2.530235202
CGGA_1183	LGG	2.530235202
CGGA_1680	LGG	2.390238253
CGGA_1675	LGG	2.373375877
CGGA_P23	LGG	2.241623944
CGGA_1144	LGG	2.195992631
CGGA_1791	LGG	2.124533829
CGGA_1854	LGG	2.078937355
CGGA_1718	LGG	2.000854273
CGGA_1568	LGG	1.950827033
CGGA_1661	LGG	1.735391188
CGGA_1696	LGG	1.341265885
CGGA_P172	LGG	1.05997369
CGGA_796	LGG	4.964323759
CGGA_1226	LGG	4.248333001
CGGA_1563	LGG	4.080651138
CGGA_P137	LGG	4.017458753
CGGA_269	LGG	3.961395295
CGGA_1066	LGG	3.703908543
CGGA_1071	LGG	3.499550212
CGGA_685	LGG	3.234147627
CGGA_P20	LGG	3.21574873
CGGA_663	LGG	3.15797815
CGGA_42	LGG	3.127170501
CGGA_1152	LGG	3.123269913
CGGA_863	LGG	3.109528904
CGGA_884	LGG	3.090646895
CGGA_905	LGG	3.065091166
CGGA_P155	LGG	3.04280762
CGGA_P21	LGG	3.007112039
CGGA_1330	LGG	3.00137017
CGGA_256	LGG	2.941761209
CGGA_P84	LGG	2.930525844
CGGA_1014	LGG	2.907826255
CGGA_P83	LGG	2.780738977
CGGA_607	LGG	2.756557448
CGGA_818	LGG	2.756557448
CGGA_1148	LGG	2.692463658
CGGA_1157	LGG	2.687087794
CGGA_P30	LGG	2.668102817
CGGA_P11	LGG	2.623684825
CGGA_889	LGG	2.612349446
CGGA_P31	LGG	2.612349446
CGGA_P93	LGG	2.612349446
CGGA_1004	LGG	2.592893344
CGGA_28	LGG	2.580680054
CGGA_1147	LGG	2.574841749
CGGA_267	LGG	2.563457114
CGGA_1005	LGG	2.50982629
CGGA_1689	LGG	2.465215981
CGGA_698	LGG	2.433191313
CGGA_1031	LGG	2.406251203
CGGA_1704	LGG	2.403578937
CGGA_1051	LGG	2.300173344
CGGA_601	LGG	2.226889203
CGGA_502	LGG	2.116686752
CGGA_898	LGG	2.112384192
CGGA_757	LGG	2.066533728
CGGA_493	LGG	2.06210147
CGGA_809	LGG	2.057694296
CGGA_D20	LGG	2.057657565
CGGA_738	LGG	1.904044793
CGGA_908	LGG	1.872070361
CGGA_252	LGG	1.849574617
CGGA_583	LGG	1.834821639
CGGA_1037	LGG	1.81959826
CGGA_300	LGG	1.790687789
CGGA_642	LGG	1.745805547
CGGA_P271	LGG	1.713497104
CGGA_904	LGG	1.643796639
CGGA_1020	LGG	1.594781463
CGGA_1013	LGG	1.577137075
CGGA_1642	LGG	1.362869584
CGGA_P153	LGG	1.348505389
CGGA_261	LGG	1.322384836
CGGA_165	LGG	1.195827352
CGGA_807	LGG	1.193899873
CGGA_1010	LGG	1.154815056
