# Supplementary material for: PBX3 as a biomarker for the early diagnosis and prediction of prognosis of glioma
Source: PLoS One. 2024 Feb 7;19(2):e0293647. doi: 10.1371/journal.pone.0293647 (PMC10849273; doi:10.1371/journal.pone.0293647)
Supplement: S1 Fig — (A-C) Expression level of PBX3 in full-grade gliomas, LGG and GBM in comparison with the normal brain tissues according to TCGA and GTEx. (D) Expression level of PBX3 in LGG and GBM in comparison with the normal brain tissues according to GEPIA. (E) and (F) The expression level of PBX3 between LGG and GBM according to TCGA and CGGA databases. (G) and (H) The expression level of PBX3 in histological types of gliomas according to TCGA and CGGA databases. (I) The expression level of PBX3 in glioma cell lines according to CCLE databases. (ZIP) [file pone.0293647.s001.zip › FIG1/rtPBX3 Fig 1E.csv]

TCGA_id	PBX3	primary_disease
TCGA-HT-7483	2.576	LGG
TCGA-DB-5278	6.7171	LGG
TCGA-HT-7482	3.0795	LGG
TCGA-TM-A84T	3.965	LGG
TCGA-P5-A5EW	7.0743	LGG
TCGA-WY-A85A	3.4624	LGG
TCGA-DB-A64S	4.9135	LGG
TCGA-FG-A70Y	3.5852	LGG
TCGA-HT-7877	5.016	LGG
TCGA-HT-A61A	2.2717	LGG
TCGA-HT-8015	3.9197	LGG
TCGA-P5-A5EY	5.3395	LGG
TCGA-P5-A72X	3.4065	LGG
TCGA-15-1444	5.9422	GBM
TCGA-HT-7602	4.8468	LGG
TCGA-06-2570	14.0561	GBM
TCGA-CS-6666	4.1009	LGG
TCGA-HT-A61B	5.2403	LGG
TCGA-S9-A6U1	3.4732	LGG
TCGA-HT-A74L	3.0447	LGG
TCGA-P5-A730	4.0167	LGG
TCGA-FG-5963	11.4154	LGG
TCGA-FG-5963	21.3858	LGG
TCGA-FG-6691	4.1317	LGG
TCGA-FG-8181	2.1554	LGG
TCGA-QH-A6XA	7.1695	LGG
TCGA-DU-6408	3.3623	LGG
TCGA-06-5416	7.8556	GBM
TCGA-HT-7857	13.1648	LGG
TCGA-HT-A5RB	1.9177	LGG
TCGA-S9-A6U8	4.393	LGG
TCGA-VM-A8CH	5.5628	LGG
TCGA-WY-A85B	3.1459	LGG
TCGA-DB-A64R	6.932	LGG
TCGA-DU-6404	19.1431	LGG
TCGA-DU-6404	5.15	LGG
TCGA-06-2569	17.1169	GBM
TCGA-DB-A75P	3.3369	LGG
TCGA-DU-6542	2.0593	LGG
TCGA-DU-7011	4.096	LGG
TCGA-FN-7833	2.8295	LGG
TCGA-HT-7610	3.6988	LGG
TCGA-TQ-A7RJ	4.1463	LGG
TCGA-S9-A7J2	2.3505	LGG
TCGA-TQ-A7RS	6.9853	LGG
TCGA-VM-A8CE	3.3885	LGG
TCGA-HT-7476	2.4369	LGG
TCGA-DB-A4XC	2.7043	LGG
TCGA-E1-A7YV	10.7559	LGG
TCGA-KT-A74X	3.4149	LGG
TCGA-CS-6669	1.2042	LGG
TCGA-HT-7676	4.0573	LGG
TCGA-HT-8108	4.8675	LGG
TCGA-P5-A5F6	1.6271	LGG
TCGA-DU-A6S7	4.398	LGG
TCGA-S9-A7R7	5.1004	LGG
TCGA-TQ-A7RV	2.1071	LGG
TCGA-TQ-A7RV	3.1291	LGG
TCGA-DB-A4XE	9.297	LGG
TCGA-QH-A6X3	4.7872	LGG
TCGA-E1-A7YY	1.4489	LGG
TCGA-FG-A4MT	4.7164	LGG
TCGA-FG-A4MT	1.4443	LGG
TCGA-P5-A5ET	2.9225	LGG
TCGA-TQ-A7RF	2.9181	LGG
TCGA-HT-7858	3.715	LGG
TCGA-S9-A6U6	4.4661	LGG
TCGA-S9-A7R3	3.0019	LGG
TCGA-E1-A7YW	3.1839	LGG
TCGA-HT-7473	4.2199	LGG
TCGA-QH-A65X	2.0726	LGG
TCGA-FG-7634	5.0092	LGG
TCGA-DB-A75O	2.1515	LGG
TCGA-DH-5142	3.5426	LGG
TCGA-HT-7686	4.173	LGG
TCGA-S9-A6WO	1.9223	LGG
TCGA-DU-5853	7.4722	LGG
TCGA-DU-8163	4.4031	LGG
TCGA-DU-8166	8.9947	LGG
TCGA-HT-7681	5.7731	LGG
TCGA-HT-7690	5.8053	LGG
TCGA-HT-7873	1.4279	LGG
TCGA-TQ-A7RK	3.3825	LGG
TCGA-TQ-A7RK	3.8197	LGG
TCGA-TQ-A7RO	2.3222	LGG
TCGA-HT-7603	2.6647	LGG
TCGA-HT-7695	5.3812	LGG
TCGA-HT-8558	2.0898	LGG
TCGA-DH-A7UT	2.8623	LGG
TCGA-DU-A76O	6.7692	LGG
TCGA-FG-6689	2.8838	LGG
TCGA-HT-7601	5.8016	LGG
TCGA-HT-7606	1.81	LGG
TCGA-HT-8563	4.4483	LGG
TCGA-P5-A5F1	5.0046	LGG
TCGA-RY-A843	4.37	LGG
TCGA-TM-A84I	4.4087	LGG
TCGA-DB-A4XA	3.83	LGG
TCGA-DH-5143	3.7939	LGG
TCGA-HT-7880	3.3732	LGG
TCGA-HT-7902	4.0499	LGG
TCGA-TM-A7C5	0.8803	LGG
TCGA-FG-8191	5.5011	LGG
TCGA-HT-7468	2.2035	LGG
TCGA-HT-7469	5.087	LGG
TCGA-HT-8012	2.747	LGG
TCGA-S9-A7J0	8.3558	LGG
TCGA-06-0129	9.3233	GBM
TCGA-06-0882	3.1009	GBM
TCGA-CS-4938	6.6503	LGG
TCGA-CS-6290	4.5581	LGG
TCGA-E1-A7Z3	3.4271	LGG
TCGA-HT-7691	14.9235	LGG
TCGA-HW-8321	2.2281	LGG
TCGA-S9-A6WG	4.4607	LGG
TCGA-TM-A84Q	3.0479	LGG
TCGA-DB-A64Q	3.4284	LGG
TCGA-DU-6395	4.6105	LGG
TCGA-DU-6396	3.6488	LGG
TCGA-FG-8187	4.0652	LGG
TCGA-HT-7879	5.2518	LGG
TCGA-TM-A84L	3.5262	LGG
TCGA-DU-6401	4.2199	LGG
TCGA-E1-5311	1.4201	LGG
TCGA-FG-7638	6.7599	LGG
TCGA-FG-7641	2.1873	LGG
TCGA-06-0221	10.706	GBM
TCGA-DB-A4XD	3.8927	LGG
TCGA-DU-A7TC	1.095	LGG
TCGA-DU-A7TI	3.7147	LGG
TCGA-E1-A7YE	5.8145	LGG
TCGA-HT-7680	9.9156	LGG
TCGA-TM-A84C	24.5912	LGG
TCGA-WY-A858	2.8047	LGG
TCGA-DB-5276	4.3886	LGG
TCGA-HT-8111	5.4029	LGG
TCGA-QH-A65S	4.7821	LGG
TCGA-DH-5141	2.8994	LGG
TCGA-DU-7009	2.1351	LGG
TCGA-DU-A7TA	2.8612	LGG
TCGA-TQ-A7RN	2.1682	LGG
TCGA-TQ-A7RW	5.6198	LGG
TCGA-DB-5273	7.1472	LGG
TCGA-DU-7007	6.6404	LGG
TCGA-DU-7299	2.5384	LGG
TCGA-DU-A5TP	8.665	LGG
TCGA-DU-A5TW	4.8162	LGG
TCGA-E1-A7YI	9.8759	LGG
TCGA-HT-A5R7	2.9661	LGG
TCGA-S9-A6U5	7.3142	LGG
TCGA-S9-A7IS	5.2277	LGG
TCGA-DB-A4X9	9.3304	LGG
TCGA-HT-A74J	1.9798	LGG
TCGA-FG-8189	1.4785	LGG
TCGA-FG-A711	2.2064	LGG
TCGA-HT-7480	3.0827	LGG
TCGA-HT-A5R5	5.4275	LGG
TCGA-P5-A5F0	1.869	LGG
TCGA-QH-A86X	4.8083	LGG
TCGA-VM-A8CB	1.9937	LGG
TCGA-DB-5277	2.1458	LGG
TCGA-DU-5847	9.0463	LGG
TCGA-E1-5305	4.8544	LGG
TCGA-FG-A60L	3.045	LGG
TCGA-HT-A74O	2.2077	LGG
TCGA-HW-8319	7.1118	LGG
TCGA-P5-A781	4.5934	LGG
TCGA-WY-A859	2.7012	LGG
TCGA-FG-A60K	3.7408	LGG
TCGA-HT-7609	2.4952	LGG
TCGA-DB-A4XG	3.5427	LGG
TCGA-DU-5870	2.2632	LGG
TCGA-DU-5870	5.3487	LGG
TCGA-F6-A8O3	1.5578	LGG
TCGA-HT-8019	1.8734	LGG
TCGA-S9-A6WE	5.0042	LGG
TCGA-12-3653	6.3834	GBM
TCGA-27-2521	15.3949	GBM
TCGA-DU-6392	1.8956	LGG
TCGA-E1-A7Z4	3.4204	LGG
TCGA-HW-A5KM	7.8344	LGG
TCGA-P5-A5EU	6.1614	LGG
TCGA-P5-A72W	2.4044	LGG
TCGA-DU-A6S6	0.9427	LGG
TCGA-DU-A7T8	2.0886	LGG
TCGA-S9-A7QY	2.9633	LGG
TCGA-DU-6407	3.0538	LGG
TCGA-DU-6407	13.7553	LGG
TCGA-FG-8182	3.4292	LGG
TCGA-HT-7856	3.2287	LGG
TCGA-HW-7491	2.4126	LGG
TCGA-P5-A5F4	3.2194	LGG
TCGA-S9-A7R1	4.3464	LGG
TCGA-VW-A7QS	1.0648	LGG
TCGA-DB-A75L	3.2321	LGG
TCGA-HT-7478	5.301	LGG
TCGA-HT-A616	4.2519	LGG
TCGA-HW-8320	2.9991	LGG
TCGA-P5-A5F2	3.0174	LGG
TCGA-S9-A6U9	3.5453	LGG
TCGA-S9-A7QX	2.8213	LGG
TCGA-VV-A86M	1.4614	LGG
TCGA-WY-A85C	2.3154	LGG
TCGA-DB-5275	5.5974	LGG
TCGA-HT-7611	7.4022	LGG
TCGA-HT-8114	3.422	LGG
TCGA-TQ-A7RG	3.113	LGG
TCGA-TM-A84S	5.4154	LGG
TCGA-12-0616	7.6919	GBM
TCGA-19-4065	7.0828	GBM
TCGA-19-4065	7.7905	GBM
TCGA-27-1837	5.5777	GBM
TCGA-CS-4943	5.3477	LGG
TCGA-FG-8185	7.0224	LGG
TCGA-FG-A87N	9.3178	LGG
TCGA-HT-A618	6.3118	LGG
TCGA-VM-A8C9	4.5653	LGG
TCGA-DB-5274	4.2369	LGG
TCGA-DU-5871	2.2324	LGG
TCGA-HT-8013	3.1094	LGG
TCGA-P5-A77W	0.8432	LGG
TCGA-DU-A6S2	2.5103	LGG
TCGA-HT-7470	3.4181	LGG
TCGA-HT-7471	8.2685	LGG
TCGA-HW-7486	4.1028	LGG
TCGA-TQ-A7RI	3.4309	LGG
TCGA-DB-A4XB	2.2207	LGG
TCGA-DU-7298	3.0958	LGG
TCGA-E1-5303	3.5759	LGG
TCGA-P5-A735	3.603	LGG
TCGA-S9-A6TU	2.1038	LGG
TCGA-S9-A6WN	12.2224	LGG
TCGA-DB-5270	4.4205	LGG
TCGA-DB-A64U	5.0242	LGG
TCGA-DH-5140	12.1311	LGG
TCGA-E1-5322	3.9296	LGG
TCGA-HW-7489	2.8832	LGG
TCGA-QH-A6CY	3.3084	LGG
TCGA-QH-A6CZ	1.4187	LGG
TCGA-QH-A870	7.8205	LGG
TCGA-TQ-A7RR	3.3833	LGG
TCGA-HT-7472	4.0934	LGG
TCGA-HT-7605	3.1522	LGG
TCGA-HT-7881	2.5665	LGG
TCGA-HT-A615	3.1817	LGG
TCGA-QH-A65R	5.2052	LGG
TCGA-TQ-A7RQ	0.9875	LGG
TCGA-06-0178	4.0367	GBM
TCGA-CS-5393	1.88	LGG
TCGA-CS-6667	3.0222	LGG
TCGA-HT-7855	2.9074	LGG
TCGA-P5-A5EV	3.1777	LGG
TCGA-P5-A5EZ	2.1358	LGG
TCGA-S9-A6TZ	1.5596	LGG
TCGA-TM-A7C4	4.134	LGG
TCGA-DU-7019	3.5924	LGG
TCGA-FG-5965	7.519	LGG
TCGA-FG-5965	3.3475	LGG
TCGA-S9-A7IY	5.9726	LGG
TCGA-TQ-A7RH	3.4381	LGG
TCGA-HT-7481	6.5883	LGG
TCGA-HW-7487	3.107	LGG
TCGA-HW-8322	4.1418	LGG
TCGA-CS-5394	0.9539	LGG
TCGA-HW-7493	5.0075	LGG
TCGA-S9-A89Z	9.7384	LGG
TCGA-TM-A84B	10.3018	LGG
TCGA-HT-8018	2.3656	LGG
TCGA-RY-A845	6.8233	LGG
TCGA-DB-A64P	7.1613	LGG
TCGA-DU-A7TG	2.1315	LGG
TCGA-HT-7620	4.6194	LGG
TCGA-R8-A6MK	4.3443	LGG
TCGA-S9-A6TW	1.4621	LGG
TCGA-TM-A84M	3.8099	LGG
TCGA-06-0139	4.6614	GBM
TCGA-DB-A4XF	6.74	LGG
TCGA-E1-5302	6.7914	LGG
TCGA-E1-A7Z6	11.2897	LGG
TCGA-HW-7490	2.7406	LGG
TCGA-QH-A6CS	10.6045	LGG
TCGA-TM-A7CF	4.2422	LGG
TCGA-TM-A7CF	4.1496	LGG
TCGA-FG-8188	3.9938	LGG
TCGA-TQ-A7RM	10.4239	LGG
TCGA-DU-7008	5.7759	LGG
TCGA-DU-7015	5.7042	LGG
TCGA-DU-7309	4.9088	LGG
TCGA-HT-7874	3.7833	LGG
TCGA-P5-A5EX	4.177	LGG
TCGA-S9-A7QZ	3.0168	LGG
TCGA-E1-5304	6.8868	LGG
TCGA-HT-7485	7.1568	LGG
TCGA-HW-A5KL	2.9267	LGG
TCGA-E1-A7YU	3.8987	LGG
TCGA-FG-8186	4.006	LGG
TCGA-S9-A6WP	4.7809	LGG
TCGA-DU-A5TS	2.2371	LGG
TCGA-E1-5318	9.9969	LGG
TCGA-TQ-A8XE	1.3779	LGG
TCGA-TQ-A8XE	3.1894	LGG
TCGA-DH-A66D	5.9692	LGG
TCGA-DH-A7UU	5.288	LGG
TCGA-TM-A7C3	7.5418	LGG
TCGA-DB-5280	4.7506	LGG
TCGA-DU-5872	5.7062	LGG
TCGA-DU-5872	1.8227	LGG
TCGA-DU-7304	2.3473	LGG
TCGA-DU-7304	3.6654	LGG
TCGA-HT-7692	1.7677	LGG
TCGA-QH-A6CW	3.6299	LGG
TCGA-CS-5395	15.9807	LGG
TCGA-CS-6670	1.9656	LGG
TCGA-IK-7675	10.0275	LGG
TCGA-QH-A65V	4.5073	LGG
TCGA-S9-A7J1	12.2325	LGG
TCGA-02-2483	18.2607	GBM
TCGA-06-0138	12.2037	GBM
TCGA-06-0750	9.8113	GBM
TCGA-26-1442	10.5145	GBM
TCGA-CS-4942	5.1676	LGG
TCGA-F6-A8O4	3.4023	LGG
TCGA-HT-7479	4.4564	LGG
TCGA-HT-7884	6.9356	LGG
TCGA-P5-A736	4.7282	LGG
TCGA-P5-A780	3.5514	LGG
TCGA-S9-A7R8	2.5105	LGG
TCGA-TM-A7CA	1.7977	LGG
TCGA-VM-A8CF	2.3077	LGG
TCGA-FG-A4MY	5.848	LGG
TCGA-TM-A84H	3.2641	LGG
TCGA-VV-A829	4.506	LGG
TCGA-FG-A6J1	3.6815	LGG
TCGA-28-1747	7.0457	GBM
TCGA-DU-7290	8.3422	LGG
TCGA-KT-A7W1	9.5502	LGG
TCGA-S9-A7IQ	2.548	LGG
TCGA-DU-6397	6.3053	LGG
TCGA-DU-6397	3.7764	LGG
TCGA-E1-A7YO	6.0191	LGG
TCGA-HW-7495	2.9385	LGG
TCGA-RY-A83Y	7.6293	LGG
TCGA-RY-A847	5.1044	LGG
TCGA-06-5417	18.6927	GBM
TCGA-06-5858	6.1246	GBM
TCGA-28-2514	7.7427	GBM
TCGA-DU-A5TY	12.0262	LGG
TCGA-E1-A7YL	14.1904	LGG
TCGA-S9-A6U0	8.1417	LGG
TCGA-S9-A7R4	3.6699	LGG
TCGA-RY-A83X	2.6397	LGG
TCGA-S9-A6TX	3.3301	LGG
TCGA-TM-A84R	2.0247	LGG
TCGA-06-0238	7.393	GBM
TCGA-12-3650	3.8442	GBM
TCGA-DB-A75M	3.2467	LGG
TCGA-E1-A7YH	3.7784	LGG
TCGA-FG-A4MX	1.5145	LGG
TCGA-HT-8564	3.1068	LGG
TCGA-FG-A60J	3.3585	LGG
TCGA-HT-A614	5.6564	LGG
TCGA-P5-A737	1.6706	LGG
TCGA-QH-A6X4	0.9668	LGG
TCGA-CS-5390	4.0788	LGG
TCGA-EZ-7264	4.3291	LGG
TCGA-HT-A617	8.8477	LGG
TCGA-RY-A840	1.6113	LGG
TCGA-W9-A837	2.5153	LGG
TCGA-06-0211	9.1189	GBM
TCGA-06-0211	11.1123	GBM
TCGA-32-4213	2.6441	GBM
TCGA-CS-6188	11.5644	LGG
TCGA-FG-7636	4.3965	LGG
TCGA-QH-A6XC	4.8868	LGG
TCGA-S9-A6TS	5.7141	LGG
TCGA-S9-A7IZ	11.5167	LGG
TCGA-TM-A84F	2.9657	LGG
TCGA-WY-A85E	12.2858	LGG
TCGA-DU-5849	3.032	LGG
TCGA-DU-7302	2.0971	LGG
TCGA-E1-5319	4.5609	LGG
TCGA-HT-A5R9	1.8057	LGG
TCGA-R8-A73M	2.5106	LGG
TCGA-S9-A6U2	3.4823	LGG
TCGA-19-0957	6.76	GBM
TCGA-19-1787	9.5153	GBM
TCGA-27-2519	8.9944	GBM
TCGA-32-2616	9.3772	GBM
TCGA-41-3915	7.708	GBM
TCGA-DH-A7UV	3.7257	LGG
TCGA-DU-5855	3.4619	LGG
TCGA-FG-7637	2.7375	LGG
TCGA-FG-7643	5.4051	LGG
TCGA-DH-A66F	6.8539	LGG
TCGA-DH-A66G	7.7103	LGG
TCGA-HT-8113	1.5981	LGG
TCGA-06-0132	4.5519	GBM
TCGA-12-0618	23.2395	GBM
TCGA-14-0736	4.4853	GBM
TCGA-14-0781	6.5325	GBM
TCGA-16-1045	4.9191	GBM
TCGA-CS-4944	2.1616	LGG
TCGA-HT-7604	3.0592	LGG
TCGA-S9-A6TV	8.8183	LGG
TCGA-DH-A7US	5.6783	LGG
TCGA-FG-A710	3.1101	LGG
TCGA-S9-A6TY	1.8683	LGG
TCGA-VM-A8C8	3.0115	LGG
TCGA-76-4932	12.4085	GBM
TCGA-06-0749	11.6722	GBM
TCGA-06-2564	10.6884	GBM
TCGA-DU-6405	9.3999	LGG
TCGA-HT-8104	5.3719	LGG
TCGA-DU-A5TR	4.6861	LGG
TCGA-QH-A6CV	8.3904	LGG
TCGA-DU-8164	1.901	LGG
TCGA-DU-A76R	2.9451	LGG
TCGA-HT-7693	2.2592	LGG
TCGA-HT-A4DV	4.1683	LGG
TCGA-HT-A619	0.9598	LGG
TCGA-TQ-A7RU	3.0632	LGG
TCGA-06-5411	4.8086	GBM
TCGA-19-1389	13.4257	GBM
TCGA-19-2624	8.5763	GBM
TCGA-DH-A66B	5.3902	LGG
TCGA-DU-6402	10.1066	LGG
TCGA-E1-A7YK	6.6933	LGG
TCGA-FG-A6J3	17.0965	LGG
TCGA-P5-A733	2.1878	LGG
TCGA-S9-A6WL	2.675	LGG
TCGA-DU-A7TD	4.1194	LGG
TCGA-HT-7474	2.5999	LGG
TCGA-QH-A6CU	7.9908	LGG
TCGA-R8-A6ML	6.5922	LGG
TCGA-S9-A6UB	4.7157	LGG
TCGA-S9-A7J3	9.3989	LGG
TCGA-14-2554	10.1695	GBM
TCGA-28-5208	3.9354	GBM
TCGA-28-5216	8.8298	GBM
TCGA-HT-8106	5.2171	LGG
TCGA-DB-A4XH	4.0208	LGG
TCGA-FG-A70Z	9.3524	LGG
TCGA-CS-5396	11.0617	LGG
TCGA-DU-6394	11.168	LGG
TCGA-DU-7294	2.682	LGG
TCGA-DU-7300	6.7048	LGG
TCGA-DU-7301	8.3669	LGG
TCGA-HT-7677	8.3056	LGG
TCGA-R8-A6MO	8.5475	LGG
TCGA-02-2485	13.1614	GBM
TCGA-06-0686	8.2393	GBM
TCGA-06-0747	9.7981	GBM
TCGA-06-2561	13.2449	GBM
TCGA-27-1835	8.4407	GBM
TCGA-28-1753	6.5543	GBM
TCGA-CS-5397	7.774	LGG
TCGA-RY-A83Z	12.2769	LGG
TCGA-S9-A7QW	9.566	LGG
TCGA-DB-A64V	6.0063	LGG
TCGA-DU-6399	4.664	LGG
TCGA-DU-A76L	10.6015	LGG
TCGA-FG-5962	2.7792	LGG
TCGA-HT-7467	5.2546	LGG
TCGA-HT-8105	6.0536	LGG
TCGA-QH-A65Z	10.7033	LGG
TCGA-TM-A84G	5.4396	LGG
TCGA-VM-A8CA	2.9089	LGG
TCGA-06-0130	10.9271	GBM
TCGA-06-0174	8.8646	GBM
TCGA-06-5408	11.0915	GBM
TCGA-14-0789	8.6039	GBM
TCGA-DU-A7TJ	8.4778	LGG
TCGA-E1-A7YJ	5.1695	LGG
TCGA-HT-8011	8.6812	LGG
TCGA-HT-A4DS	5.4549	LGG
TCGA-DB-A75K	3.4152	LGG
TCGA-P5-A77X	2.496	LGG
TCGA-DU-8168	5.0765	LGG
TCGA-06-0645	8.8325	GBM
TCGA-19-2619	8.2469	GBM
TCGA-DB-A64X	3.476	LGG
TCGA-S9-A6WI	1.6312	LGG
TCGA-DH-5144	5.2703	LGG
TCGA-DU-6410	1.0149	LGG
TCGA-DU-A7TB	6.4097	LGG
TCGA-HT-7875	6.2041	LGG
TCGA-QH-A6X8	7.8469	LGG
TCGA-12-5299	7.0808	GBM
TCGA-19-5960	9.1371	GBM
TCGA-27-1834	9.1244	GBM
TCGA-27-2524	7.7368	GBM
TCGA-DU-5854	6.9016	LGG
TCGA-DU-8158	4.7894	LGG
TCGA-E1-A7YD	7.6862	LGG
TCGA-HT-8110	15.8763	LGG
TCGA-S9-A7IX	8.3628	LGG
TCGA-S9-A6WQ	5.7109	LGG
TCGA-CS-6668	6.5517	LGG
TCGA-DU-7018	1.2922	LGG
TCGA-06-0156	11.744	GBM
TCGA-14-1829	6.5179	GBM
TCGA-27-1830	8.5962	GBM
TCGA-DU-7010	8.2673	LGG
TCGA-VM-A8CD	12.4387	LGG
TCGA-CS-6186	6.9501	LGG
TCGA-FG-A4MU	6.573	LGG
TCGA-HT-7684	2.4027	LGG
TCGA-QH-A6X5	5.0275	LGG
TCGA-E1-A7YQ	8.9504	LGG
TCGA-E1-A7Z2	9.717	LGG
TCGA-HT-7689	2.6277	LGG
TCGA-HT-A74K	1.9031	LGG
TCGA-S9-A6WD	3.1391	LGG
TCGA-06-5856	8.9224	GBM
TCGA-14-1402	4.7493	GBM
TCGA-14-1823	13.3418	GBM
TCGA-76-4927	15.2911	GBM
TCGA-DU-7013	14.6238	LGG
TCGA-FG-6688	3.7667	LGG
TCGA-S9-A6WM	10.6403	LGG
TCGA-DB-A64O	11.8427	LGG
TCGA-DU-6406	6.4442	LGG
TCGA-P5-A731	3.8623	LGG
TCGA-DB-5279	4.2112	LGG
TCGA-DH-A7UR	6.2783	LGG
TCGA-DU-7014	2.5199	LGG
TCGA-HT-7688	2.0539	LGG
TCGA-06-0168	6.9036	GBM
TCGA-06-0745	8.519	GBM
TCGA-06-2565	3.1257	GBM
TCGA-26-5133	12.4069	GBM
TCGA-27-1832	5.6424	GBM
TCGA-28-2499	7.0889	GBM
TCGA-32-1970	9.8612	GBM
TCGA-41-5651	15.6684	GBM
TCGA-DU-7006	7.5413	LGG
TCGA-HT-7860	8.4157	LGG
TCGA-DU-6403	8.7346	LGG
TCGA-WY-A85D	4.505	LGG
TCGA-DU-8165	10.0373	LGG
TCGA-DU-A6S3	1.9132	LGG
TCGA-FG-A6IZ	6.5908	LGG
TCGA-HT-7694	5.7858	LGG
TCGA-06-0646	8.9733	GBM
TCGA-12-0619	9.0307	GBM
TCGA-12-3652	3.3758	GBM
TCGA-12-5295	16.25	GBM
TCGA-14-1034	7.7174	GBM
TCGA-14-1034	8.3782	GBM
TCGA-19-2629	7.9545	GBM
TCGA-FG-A87Q	6.7836	LGG
TCGA-HT-7607	5.6929	LGG
TCGA-DB-5281	2.9722	LGG
TCGA-DU-5852	10.1007	LGG
TCGA-DU-8162	3.6877	LGG
TCGA-HT-7608	3.3579	LGG
TCGA-TM-A84O	3.9658	LGG
TCGA-06-5414	12.4066	GBM
TCGA-DU-A5TU	6.5393	LGG
TCGA-E1-5307	1.3172	LGG
TCGA-HT-7477	11.066	LGG
TCGA-HT-7854	6.4657	LGG
TCGA-HT-A74H	6.9953	LGG
TCGA-IK-8125	4.3954	LGG
TCGA-DU-5874	10.1556	LGG
TCGA-FG-5964	2.5253	LGG
TCGA-HT-8107	2.2039	LGG
TCGA-02-0055	7.0551	GBM
TCGA-06-0141	5.821	GBM
TCGA-06-0190	6.6573	GBM
TCGA-06-0190	7.2616	GBM
TCGA-12-0821	6.2528	GBM
TCGA-12-1597	3.8435	GBM
TCGA-27-2528	2.4055	GBM
TCGA-28-5215	6.9995	GBM
TCGA-32-2615	6.1364	GBM
TCGA-E1-A7YM	2.713	LGG
TCGA-E1-A7YN	4.3528	LGG
TCGA-DU-8161	5.7421	LGG
TCGA-FG-A4MW	6.3012	LGG
TCGA-FG-6692	5.4032	LGG
TCGA-TM-A84J	0.9719	LGG
TCGA-06-0125	7.7843	GBM
TCGA-06-0125	7.2622	GBM
TCGA-06-0157	8.0623	GBM
TCGA-06-0184	4.3807	GBM
TCGA-06-5859	6.2412	GBM
TCGA-19-1390	22.5633	GBM
TCGA-27-2523	8.8722	GBM
TCGA-28-5218	1.1737	GBM
TCGA-41-4097	11.6545	GBM
TCGA-HW-A5KK	6.6676	LGG
TCGA-HT-8010	5.5684	LGG
TCGA-HT-8109	2.6858	LGG
TCGA-P5-A72Z	3.2809	LGG
TCGA-02-2486	10.8472	GBM
TCGA-14-0790	7.5256	GBM
TCGA-HT-A5RA	5.6538	LGG
TCGA-WH-A86K	6.961	LGG
TCGA-DB-A64W	5.3839	LGG
TCGA-06-0171	4.913	GBM
TCGA-06-2567	7.7959	GBM
TCGA-15-0742	3.2651	GBM
TCGA-26-5139	6.5123	GBM
TCGA-QH-A6CX	3.2444	LGG
TCGA-S9-A6UA	11.031	LGG
TCGA-VW-A8FI	11.7761	LGG
TCGA-TQ-A7RP	6.288	LGG
TCGA-DU-6393	7.1446	LGG
TCGA-DU-6400	6.6112	LGG
TCGA-HT-7882	8.3229	LGG
TCGA-HT-A61C	9.5275	LGG
TCGA-06-0744	4.7937	GBM
TCGA-27-1831	6.2429	GBM
TCGA-28-5209	7.8459	GBM
TCGA-32-5222	7.8565	GBM
TCGA-CS-4941	7.9158	LGG
TCGA-DU-7306	7.6894	LGG
TCGA-HT-7475	2.2511	LGG
TCGA-DB-A64L	6.2087	LGG
TCGA-06-0219	5.3298	GBM
TCGA-06-5413	4.5307	GBM
TCGA-28-5220	4.1336	GBM
TCGA-32-2638	8.7576	GBM
TCGA-41-2572	3.4728	GBM
TCGA-HW-A5KJ	2.5872	LGG
TCGA-06-0152	8.9162	GBM
TCGA-76-4926	6.5864	GBM
TCGA-DU-7292	3.593	LGG
TCGA-S9-A7R2	10.2862	LGG
TCGA-DU-8167	3.3324	LGG
TCGA-06-0187	5.3043	GBM
TCGA-06-0743	5.0559	GBM
TCGA-14-0787	27.2184	GBM
TCGA-14-0817	4.4849	GBM
TCGA-28-2513	6.4475	GBM
TCGA-HT-A5RC	7.4001	LGG
TCGA-S9-A89V	27.4663	LGG
TCGA-DH-A669	8.9292	LGG
TCGA-DH-A669	6.5559	LGG
TCGA-DU-A5TT	11.1165	LGG
TCGA-FG-6690	5.8871	LGG
TCGA-14-1825	7.3079	GBM
TCGA-19-2620	10.5207	GBM
TCGA-76-4931	6.4173	GBM
TCGA-E1-A7YS	7.8042	LGG
TCGA-P5-A72U	4.7715	LGG
TCGA-06-0644	10.3472	GBM
TCGA-28-5207	5.9894	GBM
TCGA-06-0210	3.8434	GBM
TCGA-06-0210	5.0664	GBM
TCGA-06-2563	6.5701	GBM
TCGA-06-5410	4.9791	GBM
TCGA-26-5135	17.7221	GBM
TCGA-28-5204	8.5983	GBM
TCGA-28-5213	10.4347	GBM
TCGA-32-1980	7.3714	GBM
TCGA-S9-A6WH	2.8964	LGG
TCGA-DU-A7T6	3.992	LGG
TCGA-QH-A6X9	4.9942	LGG
TCGA-06-0158	12.5146	GBM
TCGA-06-0649	9.9951	GBM
TCGA-DU-7012	13.8355	LGG
TCGA-FG-A713	3.7018	LGG
TCGA-DU-A6S8	2.7342	LGG
TCGA-HT-7687	7.2288	LGG
TCGA-06-0878	12.6512	GBM
TCGA-08-0386	9.6051	GBM
TCGA-14-0871	9.4464	GBM
TCGA-26-5132	8.0566	GBM
TCGA-26-5134	6.8388	GBM
TCGA-HT-7616	15.3457	LGG
TCGA-06-2558	8.7872	GBM
TCGA-06-5418	15.7707	GBM
TCGA-06-2557	5.0223	GBM
TCGA-19-2625	21.0301	GBM
TCGA-32-1982	6.0683	GBM
TCGA-76-4925	7.285	GBM
TCGA-76-4929	7.229	GBM
TCGA-28-2509	9.7509	GBM
TCGA-02-0047	9.5259	GBM
TCGA-06-5412	5.3313	GBM
TCGA-26-5136	9.0173	GBM
TCGA-27-2526	10.3697	GBM
TCGA-32-2632	2.3427	GBM
TCGA-06-1804	8.7005	GBM
TCGA-06-2562	20.3306	GBM
TCGA-32-2634	11.8175	GBM
TCGA-06-2559	3.3067	GBM
TCGA-16-0846	7.667	GBM
TCGA-76-4928	9.7792	GBM
TCGA-DU-A76K	6.7337	LGG
TCGA-41-2571	9.917	GBM
