# Supplementary material for: PBX3 as a biomarker for the early diagnosis and prediction of prognosis of glioma
Source: PLoS One. 2024 Feb 7;19(2):e0293647. doi: 10.1371/journal.pone.0293647 (PMC10849273; doi:10.1371/journal.pone.0293647)
Supplement: S2 Fig — A, histologic-grade by TCGA; B, histologic-grade by CGGA; C, sample type by TCGA; D, sample type by CGGA; E, IDH-mutant by TCGA; F, IDH-mutant by CGGA; G, Age by TCGA; H, Age by CGGA; (I and J), cancer-status and karnofsky performance score by TCGA; K, 1p19q-codeletion by CGGA. (ZIP) [file pone.0293647.s002.zip]

Archive with 11 entries (10 files):
- FIG 2/
- FIG 2/cancer_statusPBX3 Fig2I.csv
- FIG 2/histologic_gradePBX3 Fig2A.csv
- FIG 2/karnofskyPBX3 Fig2J.csv
- FIG 2/ldh1_mutationPBX3 Fig2E.csv
- FIG 2/rtCGGA_1p19q Fig 2K.csv
- FIG 2/rtCGGA_Age Fig 2H.csv
- FIG 2/rtCGGA_Grade Fig 2B.csv
- FIG 2/rtCGGA_IDH Fig2F.csv
- FIG 2/rtCGGA_PRS Fig2D.csv
- FIG 2/rtPBX3 Fig1C and Fig2G.csv
