# Supplementary material for: PBX3 as a biomarker for the early diagnosis and prediction of prognosis of glioma
Source: PLoS One. 2024 Feb 7;19(2):e0293647. doi: 10.1371/journal.pone.0293647 (PMC10849273; doi:10.1371/journal.pone.0293647)
Supplement: S2 Fig — A, histologic-grade by TCGA; B, histologic-grade by CGGA; C, sample type by TCGA; D, sample type by CGGA; E, IDH-mutant by TCGA; F, IDH-mutant by CGGA; G, Age by TCGA; H, Age by CGGA; (I and J), cancer-status and karnofsky performance score by TCGA; K, 1p19q-codeletion by CGGA. (ZIP) [file pone.0293647.s002.zip › FIG 2/cancer_statusPBX3 Fig2I.csv]

TCGA_id	disease	cancer_status	fustat	futime	PBX3
TCGA-CS-5393	LGG	tumor free	0	1222	1.88
TCGA-DB-5274	LGG	tumor free	0	2289	4.2369
TCGA-DB-5275	LGG	tumor free	0	1458	5.5974
TCGA-DH-A7UR	LGG	tumor free	0	1650	6.2783
TCGA-DU-7019	LGG	tumor free	0	800	3.5924
TCGA-DU-A5TS	LGG	tumor free	0	964	2.2371
TCGA-DU-A6S2	LGG	tumor free	0	777	2.5103
TCGA-DU-A7TC	LGG	tumor free	0	1137	1.095
TCGA-F6-A8O3	LGG	tumor free	0	0	1.5578
TCGA-F6-A8O4	LGG	tumor free	0	0	3.4023
TCGA-FG-6691	LGG	tumor free	0	103	4.1317
TCGA-FG-7636	LGG	tumor free	0	544	4.3965
TCGA-FG-7638	LGG	tumor free	0	686	6.7599
TCGA-FG-7641	LGG	tumor free	0	313	2.1873
TCGA-FG-8185	LGG	tumor free	0	433	7.0224
TCGA-FG-A713	LGG	tumor free	0	622	3.7018
TCGA-HT-7470	LGG	tumor free	0	268	3.4181
TCGA-HT-7479	LGG	tumor free	0	216	4.4564
TCGA-HT-7485	LGG	tumor free	0	122	7.1568
TCGA-HT-7602	LGG	tumor free	0	908	4.8468
TCGA-HT-7604	LGG	tumor free	0	3725	3.0592
TCGA-HT-7609	LGG	tumor free	0	1399	2.4952
TCGA-HT-7620	LGG	tumor free	0	434	4.6194
TCGA-HT-7676	LGG	tumor free	0	5	4.0573
TCGA-HT-7680	LGG	tumor free	0	23	9.9156
TCGA-HT-7684	LGG	tumor free	0	184	2.4027
TCGA-HT-7686	LGG	tumor free	0	1300	4.173
TCGA-HT-7688	LGG	tumor free	0	964	2.0539
TCGA-HT-7691	LGG	tumor free	0	3	14.9235
TCGA-HT-7855	LGG	tumor free	0	585	2.9074
TCGA-HT-7858	LGG	tumor free	0	1540	3.715
TCGA-HT-7874	LGG	tumor free	0	1130	3.7833
TCGA-HT-8114	LGG	tumor free	0	118	3.422
TCGA-HT-8563	LGG	tumor free	0	860	4.4483
TCGA-P5-A5ET	LGG	tumor free	0	-10	2.9225
TCGA-P5-A5EW	LGG	tumor free	0	204	7.0743
TCGA-P5-A5F6	LGG	tumor free	0	39	1.6271
TCGA-QH-A870	LGG	tumor free	0	395	7.8205
TCGA-S9-A6TV	LGG	tumor free	0	571	8.8183
TCGA-TM-A84G	LGG	tumor free	0	1236	5.4396
TCGA-TM-A84H	LGG	tumor free	0	926	3.2641
TCGA-WY-A858	LGG	tumor free	0	0	2.8047
TCGA-DH-A669	LGG	tumor free	1	0	8.9292
TCGA-DH-A669	LGG	tumor free	1	0	6.5559
TCGA-HT-7689	LGG	tumor free	0	455	2.6277
TCGA-HT-7856	LGG	tumor free	0	1189	3.2287
TCGA-HT-8109	LGG	tumor free	0	169	2.6858
TCGA-RY-A83X	LGG	tumor free	0	939	2.6397
TCGA-RY-A845	LGG	tumor free	0	596	6.8233
TCGA-TM-A84Q	LGG	tumor free	0	772	3.0479
TCGA-TQ-A7RK	LGG	tumor free	0	1341	3.3825
TCGA-TQ-A7RK	LGG	tumor free	0	1341	3.8197
TCGA-DB-A64X	LGG	tumor free	0	563	3.476
TCGA-DU-A6S3	LGG	tumor free	0	656	1.9132
TCGA-FG-A4MX	LGG	tumor free	0	569	1.5145
TCGA-HT-7471	LGG	tumor free	0	0	8.2685
TCGA-HT-7477	LGG	tumor free	0	738	11.066
TCGA-HT-7608	LGG	tumor free	0	671	3.3579
TCGA-HT-7677	LGG	tumor free	0	494	8.3056
TCGA-HT-7857	LGG	tumor free	0	7	13.1648
TCGA-HT-8104	LGG	tumor free	0	372	5.3719
TCGA-HT-A619	LGG	tumor free	0	587	0.9598
TCGA-HT-A61C	LGG	tumor free	0	0	9.5275
TCGA-P5-A5F1	LGG	tumor free	0	179	5.0046
TCGA-TM-A84I	LGG	tumor free	0	854	4.4087
TCGA-TM-A84M	LGG	tumor free	0	754	3.8099
TCGA-TQ-A7RS	LGG	tumor free	0	-1	6.9853
TCGA-DB-A4XD	LGG	tumor free	0	1210	3.8927
TCGA-DB-A64S	LGG	tumor free	0	835	4.9135
TCGA-DB-A64U	LGG	tumor free	0	0	5.0242
TCGA-DU-7294	LGG	tumor free	0	2869	2.682
TCGA-FG-8187	LGG	tumor free	0	611	4.0652
TCGA-HT-7611	LGG	tumor free	0	1752	7.4022
TCGA-HT-7681	LGG	tumor free	0	1359	5.7731
TCGA-HT-8015	LGG	tumor free	0	0	3.9197
TCGA-P5-A72U	LGG	tumor free	0	7	4.7715
TCGA-P5-A72W	LGG	tumor free	0	317	2.4044
TCGA-P5-A72X	LGG	tumor free	0	403	3.4065
TCGA-P5-A72Z	LGG	tumor free	0	354	3.2809
TCGA-P5-A730	LGG	tumor free	0	333	4.0167
TCGA-P5-A731	LGG	tumor free	0	274	3.8623
TCGA-P5-A733	LGG	tumor free	0	414	2.1878
TCGA-P5-A735	LGG	tumor free	0	292	3.603
TCGA-P5-A736	LGG	tumor free	0	230	4.7282
TCGA-P5-A737	LGG	tumor free	0	372	1.6706
TCGA-P5-A77W	LGG	tumor free	0	584	0.8432
TCGA-P5-A77X	LGG	tumor free	0	105	2.496
TCGA-P5-A780	LGG	tumor free	0	72	3.5514
TCGA-P5-A781	LGG	tumor free	0	134	4.5934
TCGA-RY-A847	LGG	tumor free	0	933	5.1044
TCGA-S9-A6U6	LGG	tumor free	0	489	4.4661
TCGA-S9-A6UB	LGG	tumor free	0	3236	4.7157
TCGA-DB-5270	LGG	tumor free	0	3733	4.4205
TCGA-DB-5273	LGG	tumor free	0	2493	7.1472
TCGA-DB-5276	LGG	tumor free	0	2218	4.3886
TCGA-DB-5279	LGG	tumor free	0	1354	4.2112
TCGA-DB-5280	LGG	tumor free	0	1112	4.7506
TCGA-DB-A4X9	LGG	tumor free	0	1412	9.3304
TCGA-DB-A4XB	LGG	tumor free	0	919	2.2207
TCGA-DB-A4XC	LGG	tumor free	0	1421	2.7043
TCGA-DB-A4XE	LGG	tumor free	0	1139	9.297
TCGA-DB-A4XH	LGG	tumor free	0	962	4.0208
TCGA-DB-A64L	LGG	tumor free	0	736	6.2087
TCGA-DB-A64P	LGG	tumor free	0	916	7.1613
TCGA-DB-A64R	LGG	tumor free	0	955	6.932
TCGA-DB-A75K	LGG	tumor free	0	368	3.4152
TCGA-DB-A75L	LGG	tumor free	0	342	3.2321
TCGA-DB-A75M	LGG	tumor free	0	544	3.2467
TCGA-DB-A75P	LGG	tumor free	0	492	3.3369
TCGA-DH-5142	LGG	tumor free	0	922	3.5426
TCGA-DH-5144	LGG	tumor free	0	244	5.2703
TCGA-DH-A66D	LGG	tumor free	0	846	5.9692
TCGA-DH-A66F	LGG	tumor free	0	523	6.8539
TCGA-DU-5849	LGG	tumor free	0	443	3.032
TCGA-DU-5871	LGG	tumor free	0	576	2.2324
TCGA-DU-5874	LGG	tumor free	0	461	10.1556
TCGA-DU-6392	LGG	tumor free	0	6423	1.8956
TCGA-DU-7008	LGG	tumor free	0	4752	5.7759
TCGA-DU-A7TB	LGG	tumor free	0	1567	6.4097
TCGA-FG-A4MT	LGG	tumor free	0	1164	4.7164
TCGA-FG-A4MT	LGG	tumor free	0	1164	1.4443
TCGA-FG-A4MW	LGG	tumor free	0	0	6.3012
TCGA-FG-A60J	LGG	tumor free	0	449	3.3585
TCGA-FG-A60L	LGG	tumor free	0	499	3.045
TCGA-FG-A6IZ	LGG	tumor free	0	457	6.5908
TCGA-FG-A87Q	LGG	tumor free	0	174	6.7836
TCGA-HT-7468	LGG	tumor free	0	203	2.2035
TCGA-HT-7475	LGG	tumor free	0	530	2.2511
TCGA-HT-7476	LGG	tumor free	0	199	2.4369
TCGA-HT-7478	LGG	tumor free	0	194	5.301
TCGA-HT-7481	LGG	tumor free	0	1800	6.5883
TCGA-HT-7483	LGG	tumor free	0	5255	2.576
TCGA-HT-7610	LGG	tumor free	0	1706	3.6988
TCGA-HT-7860	LGG	tumor free	0	15	8.4157
TCGA-HT-7875	LGG	tumor free	0	10	6.2041
TCGA-HT-7879	LGG	tumor free	0	112	5.2518
TCGA-HT-7880	LGG	tumor free	0	162	3.3732
TCGA-HT-7881	LGG	tumor free	0	89	2.5665
TCGA-HT-7882	LGG	tumor free	0	0	8.3229
TCGA-HT-8018	LGG	tumor free	0	0	2.3656
TCGA-HT-8019	LGG	tumor free	0	1004	1.8734
TCGA-HT-8113	LGG	tumor free	0	900	1.5981
TCGA-HT-8558	LGG	tumor free	0	418	2.0898
TCGA-HT-A4DS	LGG	tumor free	0	0	5.4549
TCGA-HT-A4DV	LGG	tumor free	0	792	4.1683
TCGA-HT-A5R5	LGG	tumor free	0	4	5.4275
TCGA-HT-A5R7	LGG	tumor free	0	615	2.9661
TCGA-HT-A61A	LGG	tumor free	0	0	2.2717
TCGA-HT-A61B	LGG	tumor free	0	533	5.2403
TCGA-HT-A74K	LGG	tumor free	0	0	1.9031
TCGA-IK-8125	LGG	tumor free	0	1120	4.3954
TCGA-KT-A7W1	LGG	tumor free	0	438	9.5502
TCGA-P5-A5EZ	LGG	tumor free	0	70	2.1358
TCGA-QH-A65S	LGG	tumor free	0	77	4.7821
TCGA-QH-A65X	LGG	tumor free	0	482	2.0726
TCGA-QH-A65Z	LGG	tumor free	0	427	10.7033
TCGA-QH-A6CU	LGG	tumor free	0	451	7.9908
TCGA-QH-A6CX	LGG	tumor free	0	0	3.2444
TCGA-QH-A6CZ	LGG	tumor free	0	279	1.4187
TCGA-QH-A6XC	LGG	tumor free	0	508	4.8868
TCGA-QH-A86X	LGG	tumor free	0	337	4.8083
TCGA-RY-A83Y	LGG	tumor free	0	0	7.6293
TCGA-S9-A6U5	LGG	tumor free	0	992	7.3142
TCGA-TM-A7C4	LGG	tumor free	0	1470	4.134
TCGA-TM-A7C5	LGG	tumor free	0	1500	0.8803
TCGA-TM-A7CA	LGG	tumor free	0	1058	1.7977
TCGA-TM-A84R	LGG	tumor free	0	566	2.0247
TCGA-TM-A84S	LGG	tumor free	0	454	5.4154
TCGA-TQ-A7RQ	LGG	tumor free	0	795	0.9875
TCGA-TQ-A7RR	LGG	tumor free	0	787	3.3833
TCGA-VM-A8CB	LGG	tumor free	0	3	1.9937
TCGA-VM-A8CH	LGG	tumor free	0	714	5.5628
TCGA-WY-A85A	LGG	tumor free	0	0	3.4624
TCGA-WY-A85B	LGG	tumor free	0	1393	3.1459
TCGA-CS-5390	LGG	tumor free	0	1966	4.0788
TCGA-HT-7467	LGG	tumor free	0	3	5.2546
TCGA-QH-A6X4	LGG	tumor free	0	442	0.9668
TCGA-DU-A7TA	LGG	tumor free	0	2565	2.8612
TCGA-HT-7687	LGG	tumor free	0	3	7.2288
TCGA-HT-7854	LGG	tumor free	0	292	6.4657
TCGA-HT-7902	LGG	tumor free	0	956	4.0499
TCGA-HT-8110	LGG	tumor free	0	419	15.8763
TCGA-TM-A84F	LGG	tumor free	0	1796	2.9657
TCGA-TM-A84J	LGG	tumor free	0	735	0.9719
TCGA-06-0178	GBM	tumor free	0	1642	4.0367
TCGA-06-0184	GBM	tumor free	0	1228	4.3807
TCGA-06-0744	GBM	tumor free	0	595	4.7937
TCGA-19-2620	GBM	tumor free	1	148	10.5207
TCGA-19-2624	GBM	tumor free	1	5	8.5763
TCGA-19-2625	GBM	tumor free	1	124	21.0301
TCGA-19-5960	GBM	tumor free	0	165	9.1371
TCGA-26-5132	GBM	tumor free	0	286	8.0566
TCGA-26-5133	GBM	tumor free	0	452	12.4069
TCGA-26-5134	GBM	tumor free	0	167	6.8388
TCGA-28-5216	GBM	tumor free	0	415	8.8298
TCGA-32-2634	GBM	tumor free	0	270	11.8175
TCGA-32-2638	GBM	tumor free	0	224	8.7576
TCGA-CS-4941	LGG	with tumor	1	234	7.9158
TCGA-CS-5396	LGG	with tumor	0	303	11.0617
TCGA-CS-6666	LGG	with tumor	0	258	4.1009
TCGA-CS-6669	LGG	with tumor	0	225	1.2042
TCGA-CS-6670	LGG	with tumor	0	201	1.9656
TCGA-DH-5140	LGG	with tumor	1	607	12.1311
TCGA-DH-A66G	LGG	with tumor	0	523	7.7103
TCGA-DH-A7UV	LGG	with tumor	0	566	3.7257
TCGA-DU-5855	LGG	with tumor	0	207	3.4619
TCGA-DU-5870	LGG	with tumor	0	5546	2.2632
TCGA-DU-5870	LGG	with tumor	0	5546	5.3487
TCGA-DU-5872	LGG	with tumor	0	532	5.7062
TCGA-DU-5872	LGG	with tumor	0	532	1.8227
TCGA-DU-6397	LGG	with tumor	1	1401	6.3053
TCGA-DU-6397	LGG	with tumor	1	1401	3.7764
TCGA-DU-6401	LGG	with tumor	1	2660	4.2199
TCGA-DU-6403	LGG	with tumor	1	354	8.7346
TCGA-DU-7290	LGG	with tumor	1	315	8.3422
TCGA-DU-7298	LGG	with tumor	1	576	3.0958
TCGA-DU-8162	LGG	with tumor	0	0	3.6877
TCGA-DU-8168	LGG	with tumor	0	431	5.0765
TCGA-DU-A6S6	LGG	with tumor	0	2893	0.9427
TCGA-DU-A76K	LGG	with tumor	1	0	6.7337
TCGA-DU-A76L	LGG	with tumor	1	0	10.6015
TCGA-DU-A7T6	LGG	with tumor	1	0	3.992
TCGA-E1-5304	LGG	with tumor	1	1251	6.8868
TCGA-E1-5311	LGG	with tumor	1	4084	1.4201
TCGA-E1-5318	LGG	with tumor	1	2379	9.9969
TCGA-E1-A7YD	LGG	with tumor	1	0	7.6862
TCGA-E1-A7YL	LGG	with tumor	1	492	14.1904
TCGA-E1-A7YM	LGG	with tumor	1	648	2.713
TCGA-E1-A7YQ	LGG	with tumor	1	1578	8.9504
TCGA-E1-A7YU	LGG	with tumor	1	0	3.8987
TCGA-E1-A7YV	LGG	with tumor	1	987	10.7559
TCGA-E1-A7Z4	LGG	with tumor	1	4412	3.4204
TCGA-E1-A7Z6	LGG	with tumor	1	984	11.2897
TCGA-FG-6689	LGG	with tumor	0	190	2.8838
TCGA-FG-A4MU	LGG	with tumor	0	326	6.573
TCGA-FG-A70Y	LGG	with tumor	0	868	3.5852
TCGA-FG-A70Z	LGG	with tumor	0	328	9.3524
TCGA-FG-A710	LGG	with tumor	0	1115	3.1101
TCGA-HT-7873	LGG	with tumor	0	298	1.4279
TCGA-HT-A614	LGG	with tumor	0	82	5.6564
TCGA-P5-A5EX	LGG	with tumor	0	243	4.177
TCGA-QH-A6CV	LGG	with tumor	0	442	8.3904
TCGA-S9-A6TX	LGG	with tumor	0	1049	3.3301
TCGA-S9-A6WI	LGG	with tumor	0	2585	1.6312
TCGA-S9-A6WM	LGG	with tumor	0	604	10.6403
TCGA-S9-A7R3	LGG	with tumor	0	3013	3.0019
TCGA-TQ-A7RF	LGG	with tumor	0	650	2.9181
TCGA-TQ-A7RN	LGG	with tumor	0	1026	2.1682
TCGA-TQ-A8XE	LGG	with tumor	1	954	1.3779
TCGA-TQ-A8XE	LGG	with tumor	1	954	3.1894
TCGA-VW-A7QS	LGG	with tumor	0	0	1.0648
TCGA-WY-A85C	LGG	with tumor	0	1426	2.3154
TCGA-CS-4942	LGG	with tumor	1	1335	5.1676
TCGA-CS-4944	LGG	with tumor	0	323	2.1616
TCGA-DH-A66B	LGG	with tumor	0	1279	5.3902
TCGA-DU-6400	LGG	with tumor	1	37	6.6112
TCGA-DU-6410	LGG	with tumor	0	242	1.0149
TCGA-DU-7012	LGG	with tumor	1	199	13.8355
TCGA-DU-8158	LGG	with tumor	1	0	4.7894
TCGA-DU-A5TU	LGG	with tumor	0	796	6.5393
TCGA-DU-A6S8	LGG	with tumor	0	678	2.7342
TCGA-DU-A76R	LGG	with tumor	1	0	2.9451
TCGA-DU-A7T8	LGG	with tumor	0	0	2.0886
TCGA-E1-5307	LGG	with tumor	1	1762	1.3172
TCGA-E1-A7YS	LGG	with tumor	1	466	7.8042
TCGA-EZ-7264	LGG	with tumor	0	436	4.3291
TCGA-FG-8188	LGG	with tumor	0	455	3.9938
TCGA-FG-A60K	LGG	with tumor	0	542	3.7408
TCGA-HT-7884	LGG	with tumor	0	343	6.9356
TCGA-HT-8564	LGG	with tumor	0	478	3.1068
TCGA-HT-A5RC	LGG	with tumor	1	0	7.4001
TCGA-QH-A6X8	LGG	with tumor	0	509	7.8469
TCGA-S9-A6TZ	LGG	with tumor	0	873	1.5596
TCGA-S9-A6UA	LGG	with tumor	1	178	11.031
TCGA-S9-A7IS	LGG	with tumor	1	241	5.2277
TCGA-S9-A7J2	LGG	with tumor	0	62	2.3505
TCGA-VM-A8CA	LGG	with tumor	0	411	2.9089
TCGA-VW-A8FI	LGG	with tumor	1	0	11.7761
TCGA-CS-6667	LGG	with tumor	0	230	3.0222
TCGA-DB-A64O	LGG	with tumor	0	0	11.8427
TCGA-DU-5854	LGG	with tumor	0	257	6.9016
TCGA-DU-6396	LGG	with tumor	1	2286	3.6488
TCGA-DU-A7TD	LGG	with tumor	1	0	4.1194
TCGA-E1-A7YI	LGG	with tumor	1	0	9.8759
TCGA-E1-A7YJ	LGG	with tumor	1	592	5.1695
TCGA-HT-7469	LGG	with tumor	0	0	5.087
TCGA-IK-7675	LGG	with tumor	1	578	10.0275
TCGA-S9-A6TW	LGG	with tumor	0	1151	1.4621
TCGA-S9-A6WH	LGG	with tumor	0	987	2.8964
TCGA-S9-A7IX	LGG	with tumor	0	679	8.3628
TCGA-S9-A7IY	LGG	with tumor	0	715	5.9726
TCGA-VM-A8CF	LGG	with tumor	0	609	2.3077
TCGA-VV-A829	LGG	with tumor	0	1127	4.506
TCGA-WH-A86K	LGG	with tumor	0	405	6.961
TCGA-CS-5395	LGG	with tumor	1	639	15.9807
TCGA-DU-6394	LGG	with tumor	1	682	11.168
TCGA-DU-6399	LGG	with tumor	1	2000	4.664
TCGA-FG-8181	LGG	with tumor	0	394	2.1554
TCGA-HW-7486	LGG	with tumor	0	609	4.1028
TCGA-HW-7487	LGG	with tumor	0	409	3.107
TCGA-HW-7489	LGG	with tumor	0	253	2.8832
TCGA-HW-7490	LGG	with tumor	0	585	2.7406
TCGA-HW-7491	LGG	with tumor	0	1222	2.4126
TCGA-HW-7493	LGG	with tumor	0	1092	5.0075
TCGA-HW-7495	LGG	with tumor	0	131	2.9385
TCGA-HW-8319	LGG	with tumor	0	262	7.1118
TCGA-HW-8320	LGG	with tumor	0	272	2.9991
TCGA-HW-8321	LGG	with tumor	0	596	2.2281
TCGA-HW-8322	LGG	with tumor	0	542	4.1418
TCGA-HW-A5KJ	LGG	with tumor	0	619	2.5872
TCGA-HW-A5KK	LGG	with tumor	0	0	6.6676
TCGA-HW-A5KL	LGG	with tumor	0	633	2.9267
TCGA-HW-A5KM	LGG	with tumor	0	630	7.8344
TCGA-QH-A65R	LGG	with tumor	0	461	5.2052
TCGA-S9-A6TS	LGG	with tumor	1	1891	5.7141
TCGA-S9-A7QW	LGG	with tumor	0	458	9.566
TCGA-CS-4943	LGG	with tumor	0	552	5.3477
TCGA-CS-6186	LGG	with tumor	1	538	6.9501
TCGA-CS-6188	LGG	with tumor	0	725	11.5644
TCGA-CS-6668	LGG	with tumor	0	244	6.5517
TCGA-DB-5277	LGG	with tumor	0	0	2.1458
TCGA-DB-5278	LGG	with tumor	0	1526	6.7171
TCGA-DB-5281	LGG	with tumor	0	2381	2.9722
TCGA-DB-A4XA	LGG	with tumor	0	573	3.83
TCGA-DB-A4XF	LGG	with tumor	0	1021	6.74
TCGA-DB-A4XG	LGG	with tumor	0	2219	3.5427
TCGA-DB-A64Q	LGG	with tumor	0	182	3.4284
TCGA-DB-A64V	LGG	with tumor	0	889	6.0063
TCGA-DB-A64W	LGG	with tumor	0	0	5.3839
TCGA-DH-5143	LGG	with tumor	0	438	3.7939
TCGA-DH-A7US	LGG	with tumor	0	399	5.6783
TCGA-DH-A7UT	LGG	with tumor	0	407	2.8623
TCGA-DU-5847	LGG	with tumor	0	548	9.0463
TCGA-DU-5852	LGG	with tumor	1	205	10.1007
TCGA-DU-5853	LGG	with tumor	0	407	7.4722
TCGA-DU-6395	LGG	with tumor	1	1491	4.6105
TCGA-DU-6402	LGG	with tumor	1	214	10.1066
TCGA-DU-6404	LGG	with tumor	1	4068	19.1431
TCGA-DU-6404	LGG	with tumor	1	4068	5.15
TCGA-DU-6405	LGG	with tumor	1	605	9.3999
TCGA-DU-6407	LGG	with tumor	1	2875	3.0538
TCGA-DU-6407	LGG	with tumor	1	2875	13.7553
TCGA-DU-7006	LGG	with tumor	1	349	7.5413
TCGA-DU-7010	LGG	with tumor	1	456	8.2673
TCGA-DU-7011	LGG	with tumor	1	3200	4.096
TCGA-DU-7013	LGG	with tumor	1	269	14.6238
TCGA-DU-7014	LGG	with tumor	1	3571	2.5199
TCGA-DU-7015	LGG	with tumor	0	2761	5.7042
TCGA-DU-7018	LGG	with tumor	1	933	1.2922
TCGA-DU-7292	LGG	with tumor	1	242	3.593
TCGA-DU-7299	LGG	with tumor	1	1339	2.5384
TCGA-DU-7300	LGG	with tumor	1	1886	6.7048
TCGA-DU-7301	LGG	with tumor	1	788	8.3669
TCGA-DU-7302	LGG	with tumor	0	1834	2.0971
TCGA-DU-7304	LGG	with tumor	1	709	2.3473
TCGA-DU-7304	LGG	with tumor	1	709	3.6654
TCGA-DU-7306	LGG	with tumor	0	1277	7.6894
TCGA-DU-7309	LGG	with tumor	0	84	4.9088
TCGA-DU-8163	LGG	with tumor	0	629	4.4031
TCGA-DU-8164	LGG	with tumor	0	651	1.901
TCGA-DU-8165	LGG	with tumor	0	582	10.0373
TCGA-DU-8166	LGG	with tumor	0	516	8.9947
TCGA-DU-8167	LGG	with tumor	0	471	3.3324
TCGA-DU-A5TP	LGG	with tumor	0	1012	8.665
TCGA-DU-A5TR	LGG	with tumor	0	908	4.6861
TCGA-DU-A5TT	LGG	with tumor	0	743	11.1165
TCGA-DU-A5TW	LGG	with tumor	0	760	4.8162
TCGA-DU-A5TY	LGG	with tumor	0	0	12.0262
TCGA-DU-A6S7	LGG	with tumor	0	638	4.398
TCGA-DU-A76O	LGG	with tumor	0	522	6.7692
TCGA-DU-A7TI	LGG	with tumor	1	0	3.7147
TCGA-DU-A7TJ	LGG	with tumor	0	17	8.4778
TCGA-E1-5302	LGG	with tumor	1	1525	6.7914
TCGA-E1-5303	LGG	with tumor	1	2052	3.5759
TCGA-E1-5305	LGG	with tumor	1	2433	4.8544
TCGA-E1-A7YE	LGG	with tumor	1	886	5.8145
TCGA-E1-A7YH	LGG	with tumor	1	2835	3.7784
TCGA-E1-A7YO	LGG	with tumor	1	2282	6.0191
TCGA-E1-A7YW	LGG	with tumor	1	1120	3.1839
TCGA-E1-A7YY	LGG	with tumor	1	4445	1.4489
TCGA-E1-A7Z2	LGG	with tumor	1	398	9.717
TCGA-E1-A7Z3	LGG	with tumor	1	2235	3.4271
TCGA-FG-5963	LGG	with tumor	0	547	11.4154
TCGA-FG-5963	LGG	with tumor	0	547	21.3858
TCGA-FG-5964	LGG	with tumor	0	378	2.5253
TCGA-FG-5965	LGG	with tumor	0	979	7.519
TCGA-FG-5965	LGG	with tumor	0	979	3.3475
TCGA-FG-6688	LGG	with tumor	0	221	3.7667
TCGA-FG-6690	LGG	with tumor	0	143	5.8871
TCGA-FG-6692	LGG	with tumor	0	413	5.4032
TCGA-FG-7634	LGG	with tumor	0	467	5.0092
TCGA-FG-7637	LGG	with tumor	0	1020	2.7375
TCGA-FG-7643	LGG	with tumor	0	293	5.4051
TCGA-FG-8182	LGG	with tumor	0	416	3.4292
TCGA-FG-8186	LGG	with tumor	0	487	4.006
TCGA-FG-8189	LGG	with tumor	0	685	1.4785
TCGA-FG-A4MY	LGG	with tumor	0	721	5.848
TCGA-FG-A6J1	LGG	with tumor	0	500	3.6815
TCGA-FG-A711	LGG	with tumor	0	1329	2.2064
TCGA-FG-A87N	LGG	with tumor	0	413	9.3178
TCGA-HT-7480	LGG	with tumor	0	2287	3.0827
TCGA-HT-7482	LGG	with tumor	0	1826	3.0795
TCGA-HT-7607	LGG	with tumor	1	96	5.6929
TCGA-HT-7616	LGG	with tumor	1	7	15.3457
TCGA-HT-8013	LGG	with tumor	1	1933	3.1094
TCGA-HT-A5RA	LGG	with tumor	0	832	5.6538
TCGA-HT-A615	LGG	with tumor	0	515	3.1817
TCGA-HT-A74L	LGG	with tumor	0	336	3.0447
TCGA-KT-A74X	LGG	with tumor	0	438	3.4149
TCGA-P5-A5EV	LGG	with tumor	0	7	3.1777
TCGA-P5-A5F0	LGG	with tumor	0	287	1.869
TCGA-P5-A5F2	LGG	with tumor	0	242	3.0174
TCGA-QH-A65V	LGG	with tumor	0	384	4.5073
TCGA-QH-A6CS	LGG	with tumor	0	588	10.6045
TCGA-QH-A6CW	LGG	with tumor	0	414	3.6299
TCGA-RY-A83Z	LGG	with tumor	0	0	12.2769
TCGA-RY-A840	LGG	with tumor	0	854	1.6113
TCGA-RY-A843	LGG	with tumor	0	63	4.37
TCGA-S9-A6TY	LGG	with tumor	0	953	1.8683
TCGA-S9-A6U0	LGG	with tumor	0	698	8.1417
TCGA-S9-A6U2	LGG	with tumor	0	719	3.4823
TCGA-S9-A6U8	LGG	with tumor	0	0	4.393
TCGA-S9-A6U9	LGG	with tumor	0	2918	3.5453
TCGA-S9-A6WD	LGG	with tumor	0	2114	3.1391
TCGA-S9-A6WG	LGG	with tumor	0	2437	4.4607
TCGA-S9-A6WL	LGG	with tumor	0	946	2.675
TCGA-S9-A6WN	LGG	with tumor	0	484	12.2224
TCGA-S9-A6WO	LGG	with tumor	0	566	1.9223
TCGA-S9-A6WP	LGG	with tumor	0	461	4.7809
TCGA-S9-A7IZ	LGG	with tumor	0	217	11.5167
TCGA-S9-A7J0	LGG	with tumor	0	609	8.3558
TCGA-S9-A7J1	LGG	with tumor	0	249	12.2325
TCGA-S9-A7J3	LGG	with tumor	0	518	9.3989
TCGA-S9-A7QY	LGG	with tumor	0	863	2.9633
TCGA-S9-A7QZ	LGG	with tumor	0	396	3.0168
TCGA-S9-A7R1	LGG	with tumor	0	0	4.3464
TCGA-S9-A7R2	LGG	with tumor	1	0	10.2862
TCGA-S9-A7R4	LGG	with tumor	0	914	3.6699
TCGA-S9-A7R7	LGG	with tumor	0	3000	5.1004
TCGA-S9-A7R8	LGG	with tumor	1	0	2.5105
TCGA-S9-A89Z	LGG	with tumor	0	364	9.7384
TCGA-TM-A7C3	LGG	with tumor	0	1504	7.5418
TCGA-TM-A7CF	LGG	with tumor	0	1688	4.2422
TCGA-TM-A7CF	LGG	with tumor	0	1688	4.1496
TCGA-TM-A84B	LGG	with tumor	0	0	10.3018
TCGA-TM-A84L	LGG	with tumor	1	1242	3.5262
TCGA-TM-A84O	LGG	with tumor	1	1011	3.9658
TCGA-TM-A84T	LGG	with tumor	0	724	3.965
TCGA-TQ-A7RG	LGG	with tumor	0	599	3.113
TCGA-TQ-A7RH	LGG	with tumor	0	486	3.4381
TCGA-TQ-A7RM	LGG	with tumor	0	1116	10.4239
TCGA-TQ-A7RO	LGG	with tumor	0	949	2.3222
TCGA-TQ-A7RP	LGG	with tumor	0	914	6.288
TCGA-TQ-A7RU	LGG	with tumor	0	1032	3.0632
TCGA-TQ-A7RW	LGG	with tumor	1	821	5.6198
TCGA-VM-A8CD	LGG	with tumor	1	240	12.4387
TCGA-VM-A8CE	LGG	with tumor	0	1093	3.3885
TCGA-W9-A837	LGG	with tumor	0	1553	2.5153
TCGA-WY-A859	LGG	with tumor	0	0	2.7012
TCGA-WY-A85E	LGG	with tumor	0	633	12.2858
TCGA-CS-5397	LGG	with tumor	1	194	7.774
TCGA-DH-A7UU	LGG	with tumor	0	105	5.288
TCGA-DU-7009	LGG	with tumor	0	4206	2.1351
TCGA-DU-8161	LGG	with tumor	1	722	5.7421
TCGA-FG-8191	LGG	with tumor	0	472	5.5011
TCGA-FG-A6J3	LGG	with tumor	0	677	17.0965
TCGA-S9-A6TU	LGG	with tumor	0	2650	2.1038
TCGA-S9-A6U1	LGG	with tumor	0	536	3.4732
TCGA-S9-A6WE	LGG	with tumor	0	2208	5.0042
TCGA-S9-A7IQ	LGG	with tumor	0	1099	2.548
TCGA-S9-A7QX	LGG	with tumor	0	399	2.8213
TCGA-TQ-A7RJ	LGG	with tumor	0	1229	4.1463
TCGA-TQ-A7RV	LGG	with tumor	0	1868	2.1071
TCGA-TQ-A7RV	LGG	with tumor	0	1868	3.1291
TCGA-VV-A86M	LGG	with tumor	0	487	1.4614
TCGA-WY-A85D	LGG	with tumor	0	0	4.505
TCGA-DU-6542	LGG	with tumor	0	73	2.0593
TCGA-E1-5319	LGG	with tumor	1	2907	4.5609
TCGA-E1-A7YN	LGG	with tumor	1	727	4.3528
TCGA-FG-5962	LGG	with tumor	0	787	2.7792
TCGA-TM-A84C	LGG	with tumor	0	0	24.5912
TCGA-02-0047	GBM	with tumor	1	448	9.5259
TCGA-02-0055	GBM	with tumor	1	76	7.0551
TCGA-02-2483	GBM	with tumor	0	466	18.2607
TCGA-02-2485	GBM	with tumor	0	470	13.1614
TCGA-02-2486	GBM	with tumor	0	493	10.8472
TCGA-06-0125	GBM	with tumor	1	1448	7.7843
TCGA-06-0125	GBM	with tumor	1	1448	7.2622
TCGA-06-0129	GBM	with tumor	1	1024	9.3233
TCGA-06-0130	GBM	with tumor	1	394	10.9271
TCGA-06-0132	GBM	with tumor	1	771	4.5519
TCGA-06-0138	GBM	with tumor	1	737	12.2037
TCGA-06-0139	GBM	with tumor	1	362	4.6614
TCGA-06-0141	GBM	with tumor	1	313	5.821
TCGA-06-0152	GBM	with tumor	1	375	8.9162
TCGA-06-0156	GBM	with tumor	1	178	11.744
TCGA-06-0157	GBM	with tumor	1	97	8.0623
TCGA-06-0158	GBM	with tumor	1	329	12.5146
TCGA-06-0168	GBM	with tumor	1	598	6.9036
TCGA-06-0171	GBM	with tumor	1	399	4.913
TCGA-06-0174	GBM	with tumor	1	98	8.8646
TCGA-06-0187	GBM	with tumor	1	828	5.3043
TCGA-06-0190	GBM	with tumor	1	317	6.6573
TCGA-06-0190	GBM	with tumor	1	317	7.2616
TCGA-06-0210	GBM	with tumor	1	225	3.8434
TCGA-06-0210	GBM	with tumor	1	225	5.0664
TCGA-06-0211	GBM	with tumor	1	360	9.1189
TCGA-06-0211	GBM	with tumor	1	360	11.1123
TCGA-06-0219	GBM	with tumor	1	22	5.3298
TCGA-06-0221	GBM	with tumor	1	603	10.706
TCGA-06-0238	GBM	with tumor	1	405	7.393
TCGA-06-0644	GBM	with tumor	0	375	10.3472
TCGA-06-0645	GBM	with tumor	1	175	8.8325
TCGA-06-0646	GBM	with tumor	1	175	8.9733
TCGA-06-0649	GBM	with tumor	1	64	9.9951
TCGA-06-0686	GBM	with tumor	0	286	8.2393
TCGA-06-0743	GBM	with tumor	0	679	5.0559
TCGA-06-0745	GBM	with tumor	1	239	8.519
TCGA-06-0747	GBM	with tumor	1	82	9.7981
TCGA-06-0749	GBM	with tumor	1	82	11.6722
TCGA-06-0750	GBM	with tumor	1	28	9.8113
TCGA-06-0878	GBM	with tumor	0	218	12.6512
TCGA-06-0882	GBM	with tumor	0	165	3.1009
TCGA-06-1804	GBM	with tumor	1	414	8.7005
TCGA-06-2557	GBM	with tumor	1	33	5.0223
TCGA-06-2559	GBM	with tumor	1	150	3.3067
TCGA-06-2561	GBM	with tumor	0	282	13.2449
TCGA-06-2562	GBM	with tumor	0	86	20.3306
TCGA-06-2563	GBM	with tumor	0	259	6.5701
TCGA-06-2564	GBM	with tumor	0	181	10.6884
TCGA-06-2565	GBM	with tumor	0	207	3.1257
TCGA-06-2567	GBM	with tumor	1	133	7.7959
TCGA-06-2569	GBM	with tumor	0	13	17.1169
TCGA-06-2570	GBM	with tumor	0	285	14.0561
TCGA-06-5408	GBM	with tumor	1	357	11.0915
TCGA-06-5410	GBM	with tumor	1	108	4.9791
TCGA-06-5411	GBM	with tumor	1	254	4.8086
TCGA-06-5412	GBM	with tumor	1	138	5.3313
TCGA-06-5413	GBM	with tumor	0	268	4.5307
TCGA-06-5414	GBM	with tumor	0	273	12.4066
TCGA-06-5416	GBM	with tumor	0	204	7.8556
TCGA-06-5417	GBM	with tumor	0	155	18.6927
TCGA-06-5418	GBM	with tumor	1	83	15.7707
TCGA-06-5856	GBM	with tumor	1	114	8.9224
TCGA-06-5858	GBM	with tumor	0	187	6.1246
TCGA-06-5859	GBM	with tumor	0	139	6.2412
TCGA-08-0386	GBM	with tumor	1	548	9.6051
TCGA-12-0616	GBM	with tumor	1	448	7.6919
TCGA-12-0619	GBM	with tumor	1	1062	9.0307
TCGA-12-0821	GBM	with tumor	1	323	6.2528
TCGA-12-1597	GBM	with tumor	1	675	3.8435
TCGA-12-3650	GBM	with tumor	1	333	3.8442
TCGA-12-3652	GBM	with tumor	1	1062	3.3758
TCGA-12-3653	GBM	with tumor	1	442	6.3834
TCGA-12-5295	GBM	with tumor	1	454	16.25
TCGA-12-5299	GBM	with tumor	1	98	7.0808
TCGA-14-0736	GBM	with tumor	1	460	4.4853
TCGA-14-0781	GBM	with tumor	1	29	6.5325
TCGA-14-0790	GBM	with tumor	1	419	7.5256
TCGA-14-1034	GBM	with tumor	1	485	7.7174
TCGA-14-1034	GBM	with tumor	1	485	8.3782
TCGA-14-1402	GBM	with tumor	1	975	4.7493
TCGA-14-1823	GBM	with tumor	1	543	13.3418
TCGA-14-1825	GBM	with tumor	1	232	7.3079
TCGA-14-1829	GBM	with tumor	0	218	6.5179
TCGA-14-2554	GBM	with tumor	1	532	10.1695
TCGA-15-1444	GBM	with tumor	1	0	5.9422
TCGA-16-0846	GBM	with tumor	1	119	7.667
TCGA-16-1045	GBM	with tumor	1	883	4.9191
TCGA-19-0957	GBM	with tumor	1	666	6.76
TCGA-19-1389	GBM	with tumor	1	141	13.4257
TCGA-19-1787	GBM	with tumor	1	385	9.5153
TCGA-19-2619	GBM	with tumor	0	294	8.2469
TCGA-19-2629	GBM	with tumor	1	737	7.9545
TCGA-19-4065	GBM	with tumor	0	214	7.0828
TCGA-19-4065	GBM	with tumor	0	214	7.7905
TCGA-26-1442	GBM	with tumor	0	953	10.5145
TCGA-26-5139	GBM	with tumor	0	48	6.5123
TCGA-27-1830	GBM	with tumor	1	154	8.5962
TCGA-27-1831	GBM	with tumor	1	505	6.2429
TCGA-27-1832	GBM	with tumor	1	300	5.6424
TCGA-27-1834	GBM	with tumor	1	1233	9.1244
TCGA-27-1835	GBM	with tumor	1	648	8.4407
TCGA-27-1837	GBM	with tumor	1	427	5.5777
TCGA-27-2519	GBM	with tumor	0	316	8.9944
TCGA-27-2521	GBM	with tumor	0	316	15.3949
TCGA-27-2523	GBM	with tumor	1	489	8.8722
TCGA-27-2524	GBM	with tumor	1	231	7.7368
TCGA-27-2526	GBM	with tumor	1	87	10.3697
TCGA-27-2528	GBM	with tumor	1	480	2.4055
TCGA-28-1753	GBM	with tumor	0	37	6.5543
TCGA-28-2513	GBM	with tumor	0	222	6.4475
TCGA-28-5204	GBM	with tumor	1	454	8.5983
TCGA-28-5207	GBM	with tumor	1	343	5.9894
TCGA-28-5208	GBM	with tumor	0	474	3.9354
TCGA-28-5213	GBM	with tumor	0	298	10.4347
TCGA-28-5215	GBM	with tumor	1	335	6.9995
TCGA-28-5220	GBM	with tumor	0	319	4.1336
TCGA-32-1970	GBM	with tumor	1	468	9.8612
TCGA-32-1980	GBM	with tumor	1	36	7.3714
TCGA-32-1982	GBM	with tumor	1	142	6.0683
TCGA-32-2615	GBM	with tumor	1	485	6.1364
TCGA-32-2616	GBM	with tumor	1	224	9.3772
TCGA-32-4213	GBM	with tumor	0	357	2.6441
TCGA-32-5222	GBM	with tumor	0	165	7.8565
TCGA-41-2571	GBM	with tumor	1	26	9.917
TCGA-41-2572	GBM	with tumor	1	406	3.4728
TCGA-41-3915	GBM	with tumor	0	360	7.708
TCGA-41-4097	GBM	with tumor	1	6	11.6545
TCGA-41-5651	GBM	with tumor	0	351	15.6684
TCGA-76-4926	GBM	with tumor	1	138	6.5864
TCGA-76-4927	GBM	with tumor	1	535	15.2911
TCGA-76-4928	GBM	with tumor	1	94	9.7792
TCGA-76-4929	GBM	with tumor	1	111	7.229
TCGA-76-4931	GBM	with tumor	1	279	6.4173
TCGA-76-4932	GBM	with tumor	1	1458	12.4085
