# Supplementary material for: PBX3 as a biomarker for the early diagnosis and prediction of prognosis of glioma
Source: PLoS One. 2024 Feb 7;19(2):e0293647. doi: 10.1371/journal.pone.0293647 (PMC10849273; doi:10.1371/journal.pone.0293647)
Supplement: S2 Fig — A, histologic-grade by TCGA; B, histologic-grade by CGGA; C, sample type by TCGA; D, sample type by CGGA; E, IDH-mutant by TCGA; F, IDH-mutant by CGGA; G, Age by TCGA; H, Age by CGGA; (I and J), cancer-status and karnofsky performance score by TCGA; K, 1p19q-codeletion by CGGA. (ZIP) [file pone.0293647.s002.zip › FIG 2/histologic_gradePBX3 Fig2A.csv]

TCGA_id	disease	histologic_grade	fustat	futime	PBX3
TCGA-CS-6669	LGG	g2	0	225	1.2042
TCGA-DU-5870	LGG	g2	0	5546	2.2632
TCGA-DU-5870	LGG	g2	0	5546	5.3487
TCGA-DU-5872	LGG	g2	0	532	5.7062
TCGA-DU-5872	LGG	g2	0	532	1.8227
TCGA-DU-6401	LGG	g2	1	2660	4.2199
TCGA-DU-7007	LGG	g2	1	1915	6.6404
TCGA-DU-A5TS	LGG	g2	0	964	2.2371
TCGA-DU-A6S2	LGG	g2	0	777	2.5103
TCGA-DU-A6S6	LGG	g2	0	2893	0.9427
TCGA-DU-A76K	LGG	g2	1	0	6.7337
TCGA-DU-A7TC	LGG	g2	0	1137	1.095
TCGA-E1-5318	LGG	g2	1	2379	9.9969
TCGA-E1-A7Z4	LGG	g2	1	4412	3.4204
TCGA-E1-A7Z6	LGG	g2	1	984	11.2897
TCGA-F6-A8O3	LGG	g2	0	0	1.5578
TCGA-F6-A8O4	LGG	g2	0	0	3.4023
TCGA-FG-6689	LGG	g2	0	190	2.8838
TCGA-FG-6691	LGG	g2	0	103	4.1317
TCGA-FG-7641	LGG	g2	0	313	2.1873
TCGA-FG-A70Y	LGG	g2	0	868	3.5852
TCGA-FG-A710	LGG	g2	0	1115	3.1101
TCGA-FG-A713	LGG	g2	0	622	3.7018
TCGA-HT-7473	LGG	g2	0	503	4.2199
TCGA-HT-7485	LGG	g2	0	122	7.1568
TCGA-HT-7602	LGG	g2	0	908	4.8468
TCGA-HT-7603	LGG	g2	0	705	2.6647
TCGA-HT-7604	LGG	g2	0	3725	3.0592
TCGA-HT-7606	LGG	g2	0	526	1.81
TCGA-HT-7676	LGG	g2	0	5	4.0573
TCGA-HT-7680	LGG	g2	0	23	9.9156
TCGA-HT-7691	LGG	g2	0	3	14.9235
TCGA-HT-7858	LGG	g2	0	1540	3.715
TCGA-HT-7873	LGG	g2	0	298	1.4279
TCGA-HT-7877	LGG	g2	0	4	5.016
TCGA-HT-8108	LGG	g2	0	76	4.8675
TCGA-HT-A614	LGG	g2	0	82	5.6564
TCGA-P5-A5ET	LGG	g2	0	-10	2.9225
TCGA-P5-A5EW	LGG	g2	0	204	7.0743
TCGA-P5-A5F6	LGG	g2	0	39	1.6271
TCGA-S9-A6WI	LGG	g2	0	2585	1.6312
TCGA-S9-A7R3	LGG	g2	0	3013	3.0019
TCGA-TQ-A7RN	LGG	g2	0	1026	2.1682
TCGA-TQ-A8XE	LGG	g2	1	954	1.3779
TCGA-TQ-A8XE	LGG	g2	1	954	3.1894
TCGA-WY-A85C	LGG	g2	0	1426	2.3154
TCGA-CS-4944	LGG	g2	0	323	2.1616
TCGA-DU-6400	LGG	g2	1	37	6.6112
TCGA-DU-A5TU	LGG	g2	0	796	6.5393
TCGA-DU-A7TG	LGG	g2	1	0	2.1315
TCGA-EZ-7264	LGG	g2	0	436	4.3291
TCGA-FG-8188	LGG	g2	0	455	3.9938
TCGA-FG-A60K	LGG	g2	0	542	3.7408
TCGA-HT-7689	LGG	g2	0	455	2.6277
TCGA-HT-7884	LGG	g2	0	343	6.9356
TCGA-HT-8107	LGG	g2	0	14	2.2039
TCGA-RY-A83X	LGG	g2	0	939	2.6397
TCGA-RY-A845	LGG	g2	0	596	6.8233
TCGA-S9-A6TZ	LGG	g2	0	873	1.5596
TCGA-TM-A84Q	LGG	g2	0	772	3.0479
TCGA-TQ-A7RK	LGG	g2	0	1341	3.3825
TCGA-TQ-A7RK	LGG	g2	0	1341	3.8197
TCGA-VM-A8CA	LGG	g2	0	411	2.9089
TCGA-CS-6667	LGG	g2	0	230	3.0222
TCGA-DB-A64O	LGG	g2	0	0	11.8427
TCGA-DU-A6S3	LGG	g2	0	656	1.9132
TCGA-FG-A4MX	LGG	g2	0	569	1.5145
TCGA-HT-7605	LGG	g2	0	139	3.1522
TCGA-HT-7608	LGG	g2	0	671	3.3579
TCGA-HT-8010	LGG	g2	0	50	5.5684
TCGA-IK-7675	LGG	g2	1	578	10.0275
TCGA-P5-A5F1	LGG	g2	0	179	5.0046
TCGA-S9-A6WH	LGG	g2	0	987	2.8964
TCGA-TQ-A7RS	LGG	g2	0	-1	6.9853
TCGA-VM-A8C8	LGG	g2	0	1309	3.0115
TCGA-WH-A86K	LGG	g2	0	405	6.961
TCGA-CS-5395	LGG	g2	1	639	15.9807
TCGA-DB-A64S	LGG	g2	0	835	4.9135
TCGA-DB-A64U	LGG	g2	0	0	5.0242
TCGA-DU-6399	LGG	g2	1	2000	4.664
TCGA-DU-7294	LGG	g2	0	2869	2.682
TCGA-FG-8187	LGG	g2	0	611	4.0652
TCGA-HT-7611	LGG	g2	0	1752	7.4022
TCGA-HT-7681	LGG	g2	0	1359	5.7731
TCGA-HT-8015	LGG	g2	0	0	3.9197
TCGA-HW-7486	LGG	g2	0	609	4.1028
TCGA-HW-7487	LGG	g2	0	409	3.107
TCGA-HW-7489	LGG	g2	0	253	2.8832
TCGA-HW-7490	LGG	g2	0	585	2.7406
TCGA-HW-7491	LGG	g2	0	1222	2.4126
TCGA-HW-7493	LGG	g2	0	1092	5.0075
TCGA-HW-7495	LGG	g2	0	131	2.9385
TCGA-HW-8322	LGG	g2	0	542	4.1418
TCGA-HW-A5KL	LGG	g2	0	633	2.9267
TCGA-HW-A5KM	LGG	g2	0	630	7.8344
TCGA-P5-A731	LGG	g2	0	274	3.8623
TCGA-P5-A733	LGG	g2	0	414	2.1878
TCGA-P5-A735	LGG	g2	0	292	3.603
TCGA-P5-A737	LGG	g2	0	372	1.6706
TCGA-P5-A77X	LGG	g2	0	105	2.496
TCGA-QH-A6XA	LGG	g2	0	502	7.1695
TCGA-R8-A6MK	LGG	g2	0	0	4.3443
TCGA-R8-A6MO	LGG	g2	0	0	8.5475
TCGA-R8-A73M	LGG	g2	0	0	2.5106
TCGA-RY-A847	LGG	g2	0	933	5.1044
TCGA-S9-A6UB	LGG	g2	0	3236	4.7157
TCGA-CS-4938	LGG	g2	0	143	6.6503
TCGA-CS-6668	LGG	g2	0	244	6.5517
TCGA-DB-5278	LGG	g2	0	1526	6.7171
TCGA-DB-5279	LGG	g2	0	1354	4.2112
TCGA-DB-5280	LGG	g2	0	1112	4.7506
TCGA-DB-A4X9	LGG	g2	0	1412	9.3304
TCGA-DB-A4XA	LGG	g2	0	573	3.83
TCGA-DB-A4XC	LGG	g2	0	1421	2.7043
TCGA-DB-A4XH	LGG	g2	0	962	4.0208
TCGA-DB-A64L	LGG	g2	0	736	6.2087
TCGA-DB-A64Q	LGG	g2	0	182	3.4284
TCGA-DB-A64R	LGG	g2	0	955	6.932
TCGA-DB-A64V	LGG	g2	0	889	6.0063
TCGA-DB-A75M	LGG	g2	0	544	3.2467
TCGA-DB-A75P	LGG	g2	0	492	3.3369
TCGA-DH-A66F	LGG	g2	0	523	6.8539
TCGA-DH-A7US	LGG	g2	0	399	5.6783
TCGA-DU-5849	LGG	g2	0	443	3.032
TCGA-DU-5853	LGG	g2	0	407	7.4722
TCGA-DU-5871	LGG	g2	0	576	2.2324
TCGA-DU-5874	LGG	g2	0	461	10.1556
TCGA-DU-6395	LGG	g2	1	1491	4.6105
TCGA-DU-6407	LGG	g2	1	2875	3.0538
TCGA-DU-6407	LGG	g2	1	2875	13.7553
TCGA-DU-7008	LGG	g2	0	4752	5.7759
TCGA-DU-7011	LGG	g2	1	3200	4.096
TCGA-DU-7014	LGG	g2	1	3571	2.5199
TCGA-DU-7015	LGG	g2	0	2761	5.7042
TCGA-DU-7301	LGG	g2	1	788	8.3669
TCGA-DU-7306	LGG	g2	0	1277	7.6894
TCGA-DU-8164	LGG	g2	0	651	1.901
TCGA-DU-8166	LGG	g2	0	516	8.9947
TCGA-DU-8167	LGG	g2	0	471	3.3324
TCGA-DU-A5TR	LGG	g2	0	908	4.6861
TCGA-DU-A76O	LGG	g2	0	522	6.7692
TCGA-DU-A7TB	LGG	g2	0	1567	6.4097
TCGA-E1-5322	LGG	g2	1	3978	3.9296
TCGA-E1-A7YW	LGG	g2	1	1120	3.1839
TCGA-E1-A7YY	LGG	g2	1	4445	1.4489
TCGA-E1-A7Z2	LGG	g2	1	398	9.717
TCGA-E1-A7Z3	LGG	g2	1	2235	3.4271
TCGA-FG-5964	LGG	g2	0	378	2.5253
TCGA-FG-5965	LGG	g2	0	979	7.519
TCGA-FG-5965	LGG	g2	0	979	3.3475
TCGA-FG-6690	LGG	g2	0	143	5.8871
TCGA-FG-7634	LGG	g2	0	467	5.0092
TCGA-FG-7637	LGG	g2	0	1020	2.7375
TCGA-FG-7643	LGG	g2	0	293	5.4051
TCGA-FG-8182	LGG	g2	0	416	3.4292
TCGA-FG-8189	LGG	g2	0	685	1.4785
TCGA-FG-A4MT	LGG	g2	0	1164	4.7164
TCGA-FG-A4MT	LGG	g2	0	1164	1.4443
TCGA-FG-A4MY	LGG	g2	0	721	5.848
TCGA-FG-A60J	LGG	g2	0	449	3.3585
TCGA-FG-A60L	LGG	g2	0	499	3.045
TCGA-FG-A6IZ	LGG	g2	0	457	6.5908
TCGA-FG-A6J1	LGG	g2	0	500	3.6815
TCGA-FG-A711	LGG	g2	0	1329	2.2064
TCGA-HT-7472	LGG	g2	0	1	4.0934
TCGA-HT-7474	LGG	g2	0	114	2.5999
TCGA-HT-7476	LGG	g2	0	199	2.4369
TCGA-HT-7478	LGG	g2	0	194	5.301
TCGA-HT-7480	LGG	g2	0	2287	3.0827
TCGA-HT-7481	LGG	g2	0	1800	6.5883
TCGA-HT-7482	LGG	g2	0	1826	3.0795
TCGA-HT-7483	LGG	g2	0	5255	2.576
TCGA-HT-7607	LGG	g2	1	96	5.6929
TCGA-HT-7610	LGG	g2	0	1706	3.6988
TCGA-HT-7692	LGG	g2	0	90	1.7677
TCGA-HT-7693	LGG	g2	0	533	2.2592
TCGA-HT-7695	LGG	g2	0	442	5.3812
TCGA-HT-7875	LGG	g2	0	10	6.2041
TCGA-HT-7880	LGG	g2	0	162	3.3732
TCGA-HT-7881	LGG	g2	0	89	2.5665
TCGA-HT-8012	LGG	g2	0	286	2.747
TCGA-HT-8013	LGG	g2	1	1933	3.1094
TCGA-HT-8018	LGG	g2	0	0	2.3656
TCGA-HT-8113	LGG	g2	0	900	1.5981
TCGA-HT-8558	LGG	g2	0	418	2.0898
TCGA-HT-A5R5	LGG	g2	0	4	5.4275
TCGA-HT-A5RB	LGG	g2	0	0	1.9177
TCGA-HT-A615	LGG	g2	0	515	3.1817
TCGA-HT-A616	LGG	g2	0	0	4.2519
TCGA-HT-A617	LGG	g2	0	0	8.8477
TCGA-HT-A61A	LGG	g2	0	0	2.2717
TCGA-HT-A74J	LGG	g2	0	0	1.9798
TCGA-HT-A74L	LGG	g2	0	336	3.0447
TCGA-P5-A5EV	LGG	g2	0	7	3.1777
TCGA-P5-A5EY	LGG	g2	0	72	5.3395
TCGA-P5-A5F0	LGG	g2	0	287	1.869
TCGA-P5-A5F2	LGG	g2	0	242	3.0174
TCGA-QH-A65S	LGG	g2	0	77	4.7821
TCGA-QH-A65V	LGG	g2	0	384	4.5073
TCGA-QH-A65Z	LGG	g2	0	427	10.7033
TCGA-QH-A6CX	LGG	g2	0	0	3.2444
TCGA-QH-A6CZ	LGG	g2	0	279	1.4187
TCGA-QH-A6X3	LGG	g2	0	313	4.7872
TCGA-QH-A6X5	LGG	g2	0	497	5.0275
TCGA-QH-A6X9	LGG	g2	0	58	4.9942
TCGA-QH-A86X	LGG	g2	0	337	4.8083
TCGA-RY-A83Y	LGG	g2	0	0	7.6293
TCGA-S9-A6TY	LGG	g2	0	953	1.8683
TCGA-S9-A6U2	LGG	g2	0	719	3.4823
TCGA-S9-A6U5	LGG	g2	0	992	7.3142
TCGA-S9-A6U8	LGG	g2	0	0	4.393
TCGA-S9-A6WO	LGG	g2	0	566	1.9223
TCGA-S9-A6WQ	LGG	g2	0	428	5.7109
TCGA-S9-A7J1	LGG	g2	0	249	12.2325
TCGA-S9-A7QY	LGG	g2	0	863	2.9633
TCGA-S9-A7QZ	LGG	g2	0	396	3.0168
TCGA-S9-A7R1	LGG	g2	0	0	4.3464
TCGA-S9-A7R7	LGG	g2	0	3000	5.1004
TCGA-TM-A7C4	LGG	g2	0	1470	4.134
TCGA-TM-A7C5	LGG	g2	0	1500	0.8803
TCGA-TM-A7CA	LGG	g2	0	1058	1.7977
TCGA-TM-A7CF	LGG	g2	0	1688	4.2422
TCGA-TM-A7CF	LGG	g2	0	1688	4.1496
TCGA-TM-A84L	LGG	g2	1	1242	3.5262
TCGA-TM-A84R	LGG	g2	0	566	2.0247
TCGA-TM-A84T	LGG	g2	0	724	3.965
TCGA-TQ-A7RG	LGG	g2	0	599	3.113
TCGA-TQ-A7RH	LGG	g2	0	486	3.4381
TCGA-TQ-A7RI	LGG	g2	0	62	3.4309
TCGA-TQ-A7RO	LGG	g2	0	949	2.3222
TCGA-TQ-A7RP	LGG	g2	0	914	6.288
TCGA-TQ-A7RQ	LGG	g2	0	795	0.9875
TCGA-TQ-A7RR	LGG	g2	0	787	3.3833
TCGA-TQ-A7RU	LGG	g2	0	1032	3.0632
TCGA-TQ-A7RW	LGG	g2	1	821	5.6198
TCGA-VM-A8C9	LGG	g2	0	915	4.5653
TCGA-VM-A8CE	LGG	g2	0	1093	3.3885
TCGA-VM-A8CH	LGG	g2	0	714	5.5628
TCGA-W9-A837	LGG	g2	0	1553	2.5153
TCGA-WY-A859	LGG	g2	0	0	2.7012
TCGA-WY-A85A	LGG	g2	0	0	3.4624
TCGA-WY-A85B	LGG	g2	0	1393	3.1459
TCGA-WY-A85E	LGG	g2	0	633	12.2858
TCGA-CS-5390	LGG	g2	0	1966	4.0788
TCGA-DU-7009	LGG	g2	0	4206	2.1351
TCGA-HT-7467	LGG	g2	0	3	5.2546
TCGA-S9-A6TU	LGG	g2	0	2650	2.1038
TCGA-S9-A6WE	LGG	g2	0	2208	5.0042
TCGA-S9-A7IQ	LGG	g2	0	1099	2.548
TCGA-TQ-A7RJ	LGG	g2	0	1229	4.1463
TCGA-TQ-A7RV	LGG	g2	0	1868	2.1071
TCGA-TQ-A7RV	LGG	g2	0	1868	3.1291
TCGA-WY-A85D	LGG	g2	0	0	4.505
TCGA-DU-A7TA	LGG	g2	0	2565	2.8612
TCGA-E1-5319	LGG	g2	1	2907	4.5609
TCGA-HT-7854	LGG	g2	0	292	6.4657
TCGA-HT-7902	LGG	g2	0	956	4.0499
TCGA-TM-A84C	LGG	g2	0	0	24.5912
TCGA-CS-4941	LGG	g3	1	234	7.9158
TCGA-CS-5393	LGG	g3	0	1222	1.88
TCGA-CS-5396	LGG	g3	0	303	11.0617
TCGA-CS-6666	LGG	g3	0	258	4.1009
TCGA-CS-6670	LGG	g3	0	201	1.9656
TCGA-DB-5274	LGG	g3	0	2289	4.2369
TCGA-DB-5275	LGG	g3	0	1458	5.5974
TCGA-DH-5140	LGG	g3	1	607	12.1311
TCGA-DH-5141	LGG	g3	0	968	2.8994
TCGA-DH-A66G	LGG	g3	0	523	7.7103
TCGA-DH-A7UR	LGG	g3	0	1650	6.2783
TCGA-DH-A7UV	LGG	g3	0	566	3.7257
TCGA-DU-5855	LGG	g3	0	207	3.4619
TCGA-DU-6397	LGG	g3	1	1401	6.3053
TCGA-DU-6397	LGG	g3	1	1401	3.7764
TCGA-DU-6403	LGG	g3	1	354	8.7346
TCGA-DU-7290	LGG	g3	1	315	8.3422
TCGA-DU-7298	LGG	g3	1	576	3.0958
TCGA-DU-8162	LGG	g3	0	0	3.6877
TCGA-DU-8168	LGG	g3	0	431	5.0765
TCGA-DU-A76L	LGG	g3	1	0	10.6015
TCGA-DU-A7T6	LGG	g3	1	0	3.992
TCGA-E1-5304	LGG	g3	1	1251	6.8868
TCGA-E1-5311	LGG	g3	1	4084	1.4201
TCGA-E1-A7YD	LGG	g3	1	0	7.6862
TCGA-E1-A7YL	LGG	g3	1	492	14.1904
TCGA-E1-A7YM	LGG	g3	1	648	2.713
TCGA-E1-A7YQ	LGG	g3	1	1578	8.9504
TCGA-E1-A7YU	LGG	g3	1	0	3.8987
TCGA-E1-A7YV	LGG	g3	1	987	10.7559
TCGA-FG-7636	LGG	g3	0	544	4.3965
TCGA-FG-7638	LGG	g3	0	686	6.7599
TCGA-FG-8185	LGG	g3	0	433	7.0224
TCGA-FG-A4MU	LGG	g3	0	326	6.573
TCGA-FG-A70Z	LGG	g3	0	328	9.3524
TCGA-HT-7470	LGG	g3	0	268	3.4181
TCGA-HT-7479	LGG	g3	0	216	4.4564
TCGA-HT-7609	LGG	g3	0	1399	2.4952
TCGA-HT-7620	LGG	g3	0	434	4.6194
TCGA-HT-7684	LGG	g3	0	184	2.4027
TCGA-HT-7686	LGG	g3	0	1300	4.173
TCGA-HT-7688	LGG	g3	0	964	2.0539
TCGA-HT-7690	LGG	g3	0	3	5.8053
TCGA-HT-7855	LGG	g3	0	585	2.9074
TCGA-HT-7874	LGG	g3	0	1130	3.7833
TCGA-HT-8114	LGG	g3	0	118	3.422
TCGA-HT-8563	LGG	g3	0	860	4.4483
TCGA-HT-A74O	LGG	g3	0	0	2.2077
TCGA-P5-A5EU	LGG	g3	0	0	6.1614
TCGA-P5-A5EX	LGG	g3	0	243	4.177
TCGA-P5-A5F4	LGG	g3	0	231	3.2194
TCGA-QH-A6CV	LGG	g3	0	442	8.3904
TCGA-QH-A6CY	LGG	g3	0	408	3.3084
TCGA-QH-A870	LGG	g3	0	395	7.8205
TCGA-S9-A6TV	LGG	g3	0	571	8.8183
TCGA-S9-A6TX	LGG	g3	0	1049	3.3301
TCGA-S9-A6WM	LGG	g3	0	604	10.6403
TCGA-TM-A84G	LGG	g3	0	1236	5.4396
TCGA-TM-A84H	LGG	g3	0	926	3.2641
TCGA-TQ-A7RF	LGG	g3	0	650	2.9181
TCGA-VW-A7QS	LGG	g3	0	0	1.0648
TCGA-WY-A858	LGG	g3	0	0	2.8047
TCGA-CS-4942	LGG	g3	1	1335	5.1676
TCGA-DH-A669	LGG	g3	1	0	8.9292
TCGA-DH-A669	LGG	g3	1	0	6.5559
TCGA-DH-A66B	LGG	g3	0	1279	5.3902
TCGA-DU-6410	LGG	g3	0	242	1.0149
TCGA-DU-7012	LGG	g3	1	199	13.8355
TCGA-DU-8158	LGG	g3	1	0	4.7894
TCGA-DU-A6S8	LGG	g3	0	678	2.7342
TCGA-DU-A76R	LGG	g3	1	0	2.9451
TCGA-DU-A7T8	LGG	g3	0	0	2.0886
TCGA-E1-5307	LGG	g3	1	1762	1.3172
TCGA-E1-A7YS	LGG	g3	1	466	7.8042
TCGA-FN-7833	LGG	g3	0	837	2.8295
TCGA-HT-7856	LGG	g3	0	1189	3.2287
TCGA-HT-8105	LGG	g3	0	190	6.0536
TCGA-HT-8109	LGG	g3	0	169	2.6858
TCGA-HT-8564	LGG	g3	0	478	3.1068
TCGA-HT-A5RC	LGG	g3	1	0	7.4001
TCGA-HT-A618	LGG	g3	0	512	6.3118
TCGA-QH-A6X8	LGG	g3	0	509	7.8469
TCGA-S9-A6UA	LGG	g3	1	178	11.031
TCGA-S9-A7IS	LGG	g3	1	241	5.2277
TCGA-S9-A7J2	LGG	g3	0	62	2.3505
TCGA-VW-A8FI	LGG	g3	1	0	11.7761
TCGA-DB-A64X	LGG	g3	0	563	3.476
TCGA-DU-5854	LGG	g3	0	257	6.9016
TCGA-DU-6396	LGG	g3	1	2286	3.6488
TCGA-DU-6406	LGG	g3	1	512	6.4442
TCGA-DU-6408	LGG	g3	1	3470	3.3623
TCGA-DU-A7TD	LGG	g3	1	0	4.1194
TCGA-E1-A7YI	LGG	g3	1	0	9.8759
TCGA-E1-A7YJ	LGG	g3	1	592	5.1695
TCGA-HT-7469	LGG	g3	0	0	5.087
TCGA-HT-7471	LGG	g3	0	0	8.2685
TCGA-HT-7477	LGG	g3	0	738	11.066
TCGA-HT-7677	LGG	g3	0	494	8.3056
TCGA-HT-7694	LGG	g3	0	210	5.7858
TCGA-HT-7857	LGG	g3	0	7	13.1648
TCGA-HT-8104	LGG	g3	0	372	5.3719
TCGA-HT-A619	LGG	g3	0	587	0.9598
TCGA-HT-A61C	LGG	g3	0	0	9.5275
TCGA-S9-A6TW	LGG	g3	0	1151	1.4621
TCGA-S9-A7IX	LGG	g3	0	679	8.3628
TCGA-S9-A7IY	LGG	g3	0	715	5.9726
TCGA-S9-A89V	LGG	g3	0	569	27.4663
TCGA-TM-A84I	LGG	g3	0	854	4.4087
TCGA-TM-A84M	LGG	g3	0	754	3.8099
TCGA-VM-A8CF	LGG	g3	0	609	2.3077
TCGA-VV-A829	LGG	g3	0	1127	4.506
TCGA-DB-A4XD	LGG	g3	0	1210	3.8927
TCGA-DU-6393	LGG	g3	1	1585	7.1446
TCGA-DU-6394	LGG	g3	1	682	11.168
TCGA-FG-8181	LGG	g3	0	394	2.1554
TCGA-HW-8319	LGG	g3	0	262	7.1118
TCGA-HW-8320	LGG	g3	0	272	2.9991
TCGA-HW-8321	LGG	g3	0	596	2.2281
TCGA-HW-A5KJ	LGG	g3	0	619	2.5872
TCGA-HW-A5KK	LGG	g3	0	0	6.6676
TCGA-P5-A72U	LGG	g3	0	7	4.7715
TCGA-P5-A72W	LGG	g3	0	317	2.4044
TCGA-P5-A72X	LGG	g3	0	403	3.4065
TCGA-P5-A72Z	LGG	g3	0	354	3.2809
TCGA-P5-A730	LGG	g3	0	333	4.0167
TCGA-P5-A736	LGG	g3	0	230	4.7282
TCGA-P5-A77W	LGG	g3	0	584	0.8432
TCGA-P5-A780	LGG	g3	0	72	3.5514
TCGA-P5-A781	LGG	g3	0	134	4.5934
TCGA-QH-A65R	LGG	g3	0	461	5.2052
TCGA-R8-A6ML	LGG	g3	0	0	6.5922
TCGA-S9-A6TS	LGG	g3	1	1891	5.7141
TCGA-S9-A6U6	LGG	g3	0	489	4.4661
TCGA-S9-A7QW	LGG	g3	0	458	9.566
TCGA-CS-4943	LGG	g3	0	552	5.3477
TCGA-CS-5394	LGG	g3	0	3	0.9539
TCGA-CS-6186	LGG	g3	1	538	6.9501
TCGA-CS-6188	LGG	g3	0	725	11.5644
TCGA-CS-6290	LGG	g3	0	546	4.5581
TCGA-DB-5270	LGG	g3	0	3733	4.4205
TCGA-DB-5273	LGG	g3	0	2493	7.1472
TCGA-DB-5276	LGG	g3	0	2218	4.3886
TCGA-DB-5277	LGG	g3	0	0	2.1458
TCGA-DB-5281	LGG	g3	0	2381	2.9722
TCGA-DB-A4XB	LGG	g3	0	919	2.2207
TCGA-DB-A4XE	LGG	g3	0	1139	9.297
TCGA-DB-A4XF	LGG	g3	0	1021	6.74
TCGA-DB-A4XG	LGG	g3	0	2219	3.5427
TCGA-DB-A64P	LGG	g3	0	916	7.1613
TCGA-DB-A64W	LGG	g3	0	0	5.3839
TCGA-DB-A75K	LGG	g3	0	368	3.4152
TCGA-DB-A75L	LGG	g3	0	342	3.2321
TCGA-DB-A75O	LGG	g3	0	0	2.1515
TCGA-DH-5142	LGG	g3	0	922	3.5426
TCGA-DH-5143	LGG	g3	0	438	3.7939
TCGA-DH-5144	LGG	g3	0	244	5.2703
TCGA-DH-A66D	LGG	g3	0	846	5.9692
TCGA-DH-A7UT	LGG	g3	0	407	2.8623
TCGA-DU-5847	LGG	g3	0	548	9.0463
TCGA-DU-5852	LGG	g3	1	205	10.1007
TCGA-DU-6392	LGG	g3	0	6423	1.8956
TCGA-DU-6402	LGG	g3	1	214	10.1066
TCGA-DU-6404	LGG	g3	1	4068	19.1431
TCGA-DU-6404	LGG	g3	1	4068	5.15
TCGA-DU-6405	LGG	g3	1	605	9.3999
TCGA-DU-7006	LGG	g3	1	349	7.5413
TCGA-DU-7010	LGG	g3	1	456	8.2673
TCGA-DU-7013	LGG	g3	1	269	14.6238
TCGA-DU-7018	LGG	g3	1	933	1.2922
TCGA-DU-7292	LGG	g3	1	242	3.593
TCGA-DU-7299	LGG	g3	1	1339	2.5384
TCGA-DU-7300	LGG	g3	1	1886	6.7048
TCGA-DU-7302	LGG	g3	0	1834	2.0971
TCGA-DU-7304	LGG	g3	1	709	2.3473
TCGA-DU-7304	LGG	g3	1	709	3.6654
TCGA-DU-7309	LGG	g3	0	84	4.9088
TCGA-DU-8163	LGG	g3	0	629	4.4031
TCGA-DU-8165	LGG	g3	0	582	10.0373
TCGA-DU-A5TP	LGG	g3	0	1012	8.665
TCGA-DU-A5TT	LGG	g3	0	743	11.1165
TCGA-DU-A5TW	LGG	g3	0	760	4.8162
TCGA-DU-A5TY	LGG	g3	0	0	12.0262
TCGA-DU-A6S7	LGG	g3	0	638	4.398
TCGA-DU-A7TI	LGG	g3	1	0	3.7147
TCGA-DU-A7TJ	LGG	g3	0	17	8.4778
TCGA-E1-5302	LGG	g3	1	1525	6.7914
TCGA-E1-5303	LGG	g3	1	2052	3.5759
TCGA-E1-5305	LGG	g3	1	2433	4.8544
TCGA-E1-A7YE	LGG	g3	1	886	5.8145
TCGA-E1-A7YH	LGG	g3	1	2835	3.7784
TCGA-E1-A7YK	LGG	g3	1	378	6.6933
TCGA-E1-A7YO	LGG	g3	1	2282	6.0191
TCGA-FG-5963	LGG	g3	0	547	11.4154
TCGA-FG-5963	LGG	g3	0	547	21.3858
TCGA-FG-6688	LGG	g3	0	221	3.7667
TCGA-FG-6692	LGG	g3	0	413	5.4032
TCGA-FG-8186	LGG	g3	0	487	4.006
TCGA-FG-A4MW	LGG	g3	0	0	6.3012
TCGA-FG-A87N	LGG	g3	0	413	9.3178
TCGA-FG-A87Q	LGG	g3	0	174	6.7836
TCGA-HT-7468	LGG	g3	0	203	2.2035
TCGA-HT-7475	LGG	g3	0	530	2.2511
TCGA-HT-7601	LGG	g3	0	153	5.8016
TCGA-HT-7616	LGG	g3	1	7	15.3457
TCGA-HT-7860	LGG	g3	0	15	8.4157
TCGA-HT-7879	LGG	g3	0	112	5.2518
TCGA-HT-7882	LGG	g3	0	0	8.3229
TCGA-HT-8011	LGG	g3	0	494	8.6812
TCGA-HT-8019	LGG	g3	0	1004	1.8734
TCGA-HT-8106	LGG	g3	0	3	5.2171
TCGA-HT-8111	LGG	g3	0	7	5.4029
TCGA-HT-A4DS	LGG	g3	0	0	5.4549
TCGA-HT-A4DV	LGG	g3	0	792	4.1683
TCGA-HT-A5R7	LGG	g3	0	615	2.9661
TCGA-HT-A5R9	LGG	g3	0	0	1.8057
TCGA-HT-A5RA	LGG	g3	0	832	5.6538
TCGA-HT-A61B	LGG	g3	0	533	5.2403
TCGA-HT-A74H	LGG	g3	0	0	6.9953
TCGA-HT-A74K	LGG	g3	0	0	1.9031
TCGA-IK-8125	LGG	g3	0	1120	4.3954
TCGA-KT-A74X	LGG	g3	0	438	3.4149
TCGA-KT-A7W1	LGG	g3	0	438	9.5502
TCGA-P5-A5EZ	LGG	g3	0	70	2.1358
TCGA-QH-A65X	LGG	g3	0	482	2.0726
TCGA-QH-A6CS	LGG	g3	0	588	10.6045
TCGA-QH-A6CU	LGG	g3	0	451	7.9908
TCGA-QH-A6CW	LGG	g3	0	414	3.6299
TCGA-QH-A6XC	LGG	g3	0	508	4.8868
TCGA-RY-A83Z	LGG	g3	0	0	12.2769
TCGA-RY-A840	LGG	g3	0	854	1.6113
TCGA-RY-A843	LGG	g3	0	63	4.37
TCGA-S9-A6U0	LGG	g3	0	698	8.1417
TCGA-S9-A6U9	LGG	g3	0	2918	3.5453
TCGA-S9-A6WD	LGG	g3	0	2114	3.1391
TCGA-S9-A6WG	LGG	g3	0	2437	4.4607
TCGA-S9-A6WL	LGG	g3	0	946	2.675
TCGA-S9-A6WN	LGG	g3	0	484	12.2224
TCGA-S9-A6WP	LGG	g3	0	461	4.7809
TCGA-S9-A7IZ	LGG	g3	0	217	11.5167
TCGA-S9-A7J0	LGG	g3	0	609	8.3558
TCGA-S9-A7J3	LGG	g3	0	518	9.3989
TCGA-S9-A7R2	LGG	g3	1	0	10.2862
TCGA-S9-A7R4	LGG	g3	0	914	3.6699
TCGA-S9-A7R8	LGG	g3	1	0	2.5105
TCGA-S9-A89Z	LGG	g3	0	364	9.7384
TCGA-TM-A7C3	LGG	g3	0	1504	7.5418
TCGA-TM-A84B	LGG	g3	0	0	10.3018
TCGA-TM-A84O	LGG	g3	1	1011	3.9658
TCGA-TM-A84S	LGG	g3	0	454	5.4154
TCGA-TQ-A7RM	LGG	g3	0	1116	10.4239
TCGA-VM-A8CB	LGG	g3	0	3	1.9937
TCGA-VM-A8CD	LGG	g3	1	240	12.4387
TCGA-CS-5397	LGG	g3	1	194	7.774
TCGA-DH-A7UU	LGG	g3	0	105	5.288
TCGA-DU-8161	LGG	g3	1	722	5.7421
TCGA-FG-8191	LGG	g3	0	472	5.5011
TCGA-FG-A6J3	LGG	g3	0	677	17.0965
TCGA-QH-A6X4	LGG	g3	0	442	0.9668
TCGA-S9-A6U1	LGG	g3	0	536	3.4732
TCGA-S9-A7QX	LGG	g3	0	399	2.8213
TCGA-VV-A86M	LGG	g3	0	487	1.4614
TCGA-DU-6542	LGG	g3	0	73	2.0593
TCGA-E1-A7YN	LGG	g3	1	727	4.3528
TCGA-FG-5962	LGG	g3	0	787	2.7792
TCGA-HT-7687	LGG	g3	0	3	7.2288
TCGA-HT-8110	LGG	g3	0	419	15.8763
TCGA-TM-A84F	LGG	g3	0	1796	2.9657
TCGA-TM-A84J	LGG	g3	0	735	0.9719
