# Supplementary material for: PBX3 as a biomarker for the early diagnosis and prediction of prognosis of glioma
Source: PLoS One. 2024 Feb 7;19(2):e0293647. doi: 10.1371/journal.pone.0293647 (PMC10849273; doi:10.1371/journal.pone.0293647)
Supplement: S2 Fig — A, histologic-grade by TCGA; B, histologic-grade by CGGA; C, sample type by TCGA; D, sample type by CGGA; E, IDH-mutant by TCGA; F, IDH-mutant by CGGA; G, Age by TCGA; H, Age by CGGA; (I and J), cancer-status and karnofsky performance score by TCGA; K, 1p19q-codeletion by CGGA. (ZIP) [file pone.0293647.s002.zip › FIG 2/karnofskyPBX3 Fig2J.csv]

TCGA_id	PBX3	fustat	futime	disease	karnofsky_performance_score
TCGA-HT-A5RC	7.4001	1	0	LGG	40
TCGA-QH-A6X9	4.9942	0	58	LGG	40
TCGA-06-0157	8.0623	1	97	GBM	40
TCGA-06-2557	5.0223	1	33	GBM	40
TCGA-06-5859	6.2412	0	139	GBM	40
TCGA-14-0789	8.6039	1	342	GBM	40
TCGA-19-2619	8.2469	0	294	GBM	40
TCGA-19-2620	10.5207	1	148	GBM	40
TCGA-27-2526	10.3697	1	87	GBM	40
TCGA-CS-4943	5.3477	0	552	LGG	50
TCGA-DU-A5TU	6.5393	0	796	LGG	50
TCGA-DU-6410	1.0149	0	242	LGG	50
TCGA-DU-A76R	2.9451	1	0	LGG	50
TCGA-P5-A5EU	6.1614	0	0	LGG	60
TCGA-P5-A5EV	3.1777	0	7	LGG	60
TCGA-S9-A6UA	11.031	1	178	LGG	60
TCGA-S9-A7IS	5.2277	1	241	LGG	60
TCGA-VM-A8CF	2.3077	0	609	LGG	60
TCGA-DU-A7TD	4.1194	1	0	LGG	60
TCGA-FG-A713	3.7018	0	622	LGG	60
TCGA-DU-A7T6	3.992	1	0	LGG	60
TCGA-E1-A7YQ	8.9504	1	1578	LGG	60
TCGA-HT-7689	2.6277	0	455	LGG	60
TCGA-HT-A617	8.8477	0	0	LGG	60
TCGA-S9-A7J1	12.2325	0	249	LGG	60
TCGA-06-0125	7.7843	1	1448	GBM	60
TCGA-06-0125	7.2622	1	1448	GBM	60
TCGA-06-0139	4.6614	1	362	GBM	60
TCGA-06-0187	5.3043	1	828	GBM	60
TCGA-06-0882	3.1009	0	165	GBM	60
TCGA-06-2558	8.7872	1	380	GBM	60
TCGA-06-2559	3.3067	1	150	GBM	60
TCGA-06-5410	4.9791	1	108	GBM	60
TCGA-06-5413	4.5307	0	268	GBM	60
TCGA-06-5418	15.7707	1	83	GBM	60
TCGA-12-0618	23.2395	1	395	GBM	60
TCGA-12-0821	6.2528	1	323	GBM	60
TCGA-14-0787	27.2184	1	68	GBM	60
TCGA-14-0790	7.5256	1	419	GBM	60
TCGA-14-0817	4.4849	1	164	GBM	60
TCGA-14-0871	9.4464	1	880	GBM	60
TCGA-14-1034	7.7174	1	485	GBM	60
TCGA-14-1034	8.3782	1	485	GBM	60
TCGA-14-1829	6.5179	0	218	GBM	60
TCGA-14-2554	10.1695	1	532	GBM	60
TCGA-19-1390	22.5633	1	772	GBM	60
TCGA-26-5132	8.0566	0	286	GBM	60
TCGA-26-5134	6.8388	0	167	GBM	60
TCGA-26-5139	6.5123	0	48	GBM	60
TCGA-28-2514	7.7427	0	160	GBM	60
TCGA-41-2571	9.917	1	26	GBM	60
TCGA-DU-A5TP	8.665	0	1012	LGG	70
TCGA-FG-6689	2.8838	0	190	LGG	70
TCGA-HT-7607	5.6929	1	96	LGG	70
TCGA-HT-A5RA	5.6538	0	832	LGG	70
TCGA-QH-A6XC	4.8868	0	508	LGG	70
TCGA-S9-A89Z	9.7384	0	364	LGG	70
TCGA-DU-8161	5.7421	1	722	LGG	70
TCGA-FG-8186	4.006	0	487	LGG	70
TCGA-HT-7475	2.2511	0	530	LGG	70
TCGA-DB-A64L	6.2087	0	736	LGG	70
TCGA-DU-5870	2.2632	0	5546	LGG	70
TCGA-DU-5870	5.3487	0	5546	LGG	70
TCGA-DU-8168	5.0765	0	431	LGG	70
TCGA-DU-A6S2	2.5103	0	777	LGG	70
TCGA-DU-A7TG	2.1315	1	0	LGG	70
TCGA-FG-8189	1.4785	0	685	LGG	70
TCGA-FG-A6J1	3.6815	0	500	LGG	70
TCGA-P5-A5F4	3.2194	0	231	LGG	70
TCGA-P5-A5F6	1.6271	0	39	LGG	70
TCGA-TQ-A8XE	1.3779	1	954	LGG	70
TCGA-TQ-A8XE	3.1894	1	954	LGG	70
TCGA-VM-A8CA	2.9089	0	411	LGG	70
TCGA-28-5207	5.9894	1	343	GBM	70
TCGA-28-5208	3.9354	0	474	GBM	70
TCGA-CS-5397	7.774	1	194	LGG	80
TCGA-DH-A66D	5.9692	0	846	LGG	80
TCGA-DU-7013	14.6238	1	269	LGG	80
TCGA-DU-7298	3.0958	1	576	LGG	80
TCGA-DU-8158	4.7894	1	0	LGG	80
TCGA-E1-5303	3.5759	1	2052	LGG	80
TCGA-E1-5307	1.3172	1	1762	LGG	80
TCGA-E1-A7YH	3.7784	1	2835	LGG	80
TCGA-E1-A7YI	9.8759	1	0	LGG	80
TCGA-E1-A7YJ	5.1695	1	592	LGG	80
TCGA-E1-A7YL	14.1904	1	492	LGG	80
TCGA-E1-A7YM	2.713	1	648	LGG	80
TCGA-E1-A7YN	4.3528	1	727	LGG	80
TCGA-FG-6688	3.7667	0	221	LGG	80
TCGA-FG-A87Q	6.7836	0	174	LGG	80
TCGA-HT-7477	11.066	0	738	LGG	80
TCGA-HT-7884	6.9356	0	343	LGG	80
TCGA-HT-8564	3.1068	0	478	LGG	80
TCGA-HT-A618	6.3118	0	512	LGG	80
TCGA-HT-A61B	5.2403	0	533	LGG	80
TCGA-KT-A7W1	9.5502	0	438	LGG	80
TCGA-P5-A5EW	7.0743	0	204	LGG	80
TCGA-P5-A5F2	3.0174	0	242	LGG	80
TCGA-S9-A7R7	5.1004	0	3000	LGG	80
TCGA-S9-A89V	27.4663	0	569	LGG	80
TCGA-TM-A84C	24.5912	0	0	LGG	80
TCGA-TM-A84Q	3.0479	0	772	LGG	80
TCGA-TQ-A7RV	2.1071	0	1868	LGG	80
TCGA-TQ-A7RV	3.1291	0	1868	LGG	80
TCGA-DB-5274	4.2369	0	2289	LGG	80
TCGA-DH-5143	3.7939	0	438	LGG	80
TCGA-DU-5852	10.1007	1	205	LGG	80
TCGA-DU-7011	4.096	1	3200	LGG	80
TCGA-DU-7304	2.3473	1	709	LGG	80
TCGA-DU-7304	3.6654	1	709	LGG	80
TCGA-DU-8162	3.6877	0	0	LGG	80
TCGA-FG-A4MW	6.3012	0	0	LGG	80
TCGA-QH-A870	7.8205	0	395	LGG	80
TCGA-RY-A845	6.8233	0	596	LGG	80
TCGA-S9-A6WH	2.8964	0	987	LGG	80
TCGA-S9-A7IY	5.9726	0	715	LGG	80
TCGA-DH-A66G	7.7103	0	523	LGG	80
TCGA-DU-A7TA	2.8612	0	2565	LGG	80
TCGA-E1-A7YS	7.8042	1	466	LGG	80
TCGA-E1-A7Z2	9.717	1	398	LGG	80
TCGA-HT-7468	2.2035	0	203	LGG	80
TCGA-HT-7875	6.2041	0	10	LGG	80
TCGA-HT-A61A	2.2717	0	0	LGG	80
TCGA-P5-A5EX	4.177	0	243	LGG	80
TCGA-P5-A5F0	1.869	0	287	LGG	80
TCGA-RY-A83Y	7.6293	0	0	LGG	80
TCGA-S9-A7J2	2.3505	0	62	LGG	80
TCGA-TM-A84J	0.9719	0	735	LGG	80
TCGA-TM-A84R	2.0247	0	566	LGG	80
TCGA-TM-A84S	5.4154	0	454	LGG	80
TCGA-TQ-A7RU	3.0632	0	1032	LGG	80
TCGA-76-4932	12.4085	1	1458	GBM	80
TCGA-02-0047	9.5259	1	448	GBM	80
TCGA-02-0055	7.0551	1	76	GBM	80
TCGA-02-2483	18.2607	0	466	GBM	80
TCGA-02-2485	13.1614	0	470	GBM	80
TCGA-02-2486	10.8472	0	493	GBM	80
TCGA-06-0130	10.9271	1	394	GBM	80
TCGA-06-0138	12.2037	1	737	GBM	80
TCGA-06-0141	5.821	1	313	GBM	80
TCGA-06-0158	12.5146	1	329	GBM	80
TCGA-06-0174	8.8646	1	98	GBM	80
TCGA-06-0184	4.3807	0	1228	GBM	80
TCGA-06-0190	6.6573	1	317	GBM	80
TCGA-06-0190	7.2616	1	317	GBM	80
TCGA-06-0238	7.393	1	405	GBM	80
TCGA-06-0644	10.3472	0	375	GBM	80
TCGA-06-0646	8.9733	1	175	GBM	80
TCGA-06-0744	4.7937	0	595	GBM	80
TCGA-06-0745	8.519	1	239	GBM	80
TCGA-06-0747	9.7981	1	82	GBM	80
TCGA-06-0750	9.8113	1	28	GBM	80
TCGA-06-0878	12.6512	0	218	GBM	80
TCGA-06-2561	13.2449	0	282	GBM	80
TCGA-06-2562	20.3306	0	86	GBM	80
TCGA-06-2563	6.5701	0	259	GBM	80
TCGA-06-2567	7.7959	1	133	GBM	80
TCGA-06-2569	17.1169	0	13	GBM	80
TCGA-06-5408	11.0915	1	357	GBM	80
TCGA-06-5411	4.8086	1	254	GBM	80
TCGA-06-5412	5.3313	1	138	GBM	80
TCGA-06-5414	12.4066	0	273	GBM	80
TCGA-06-5416	7.8556	0	204	GBM	80
TCGA-06-5417	18.6927	0	155	GBM	80
TCGA-08-0386	9.6051	1	548	GBM	80
TCGA-12-0619	9.0307	1	1062	GBM	80
TCGA-12-1597	3.8435	1	675	GBM	80
TCGA-12-3650	3.8442	1	333	GBM	80
TCGA-12-3652	3.3758	1	1062	GBM	80
TCGA-12-3653	6.3834	1	442	GBM	80
TCGA-12-5299	7.0808	1	98	GBM	80
TCGA-14-1402	4.7493	1	975	GBM	80
TCGA-14-1823	13.3418	1	543	GBM	80
TCGA-14-1825	7.3079	1	232	GBM	80
TCGA-15-0742	3.2651	1	419	GBM	80
TCGA-19-1389	13.4257	1	141	GBM	80
TCGA-19-1787	9.5153	1	385	GBM	80
TCGA-19-5960	9.1371	0	165	GBM	80
TCGA-26-1442	10.5145	0	953	GBM	80
TCGA-26-5133	12.4069	0	452	GBM	80
TCGA-27-1830	8.5962	1	154	GBM	80
TCGA-27-1831	6.2429	1	505	GBM	80
TCGA-27-1834	9.1244	1	1233	GBM	80
TCGA-27-1835	8.4407	1	648	GBM	80
TCGA-27-1837	5.5777	1	427	GBM	80
TCGA-27-2519	8.9944	0	316	GBM	80
TCGA-27-2521	15.3949	0	316	GBM	80
TCGA-27-2523	8.8722	1	489	GBM	80
TCGA-27-2524	7.7368	1	231	GBM	80
TCGA-27-2528	2.4055	1	480	GBM	80
TCGA-28-2509	9.7509	0	145	GBM	80
TCGA-28-2513	6.4475	0	222	GBM	80
TCGA-28-5204	8.5983	1	454	GBM	80
TCGA-28-5213	10.4347	0	298	GBM	80
TCGA-28-5216	8.8298	0	415	GBM	80
TCGA-32-1982	6.0683	1	142	GBM	80
TCGA-32-2615	6.1364	1	485	GBM	80
TCGA-76-4926	6.5864	1	138	GBM	80
TCGA-76-4927	15.2911	1	535	GBM	80
TCGA-76-4928	9.7792	1	94	GBM	80
TCGA-76-4929	7.229	1	111	GBM	80
TCGA-76-4931	6.4173	1	279	GBM	80
TCGA-CS-4938	6.6503	0	143	LGG	90
TCGA-CS-4941	7.9158	1	234	LGG	90
TCGA-CS-4942	5.1676	1	1335	LGG	90
TCGA-CS-4944	2.1616	0	323	LGG	90
TCGA-CS-6188	11.5644	0	725	LGG	90
TCGA-CS-6290	4.5581	0	546	LGG	90
TCGA-CS-6666	4.1009	0	258	LGG	90
TCGA-CS-6667	3.0222	0	230	LGG	90
TCGA-DB-A64X	3.476	0	563	LGG	90
TCGA-DB-A75L	3.2321	0	342	LGG	90
TCGA-DB-A75O	2.1515	0	0	LGG	90
TCGA-DH-5142	3.5426	0	922	LGG	90
TCGA-DH-A66B	5.3902	0	1279	LGG	90
TCGA-DH-A7UU	5.288	0	105	LGG	90
TCGA-DH-A7UV	3.7257	0	566	LGG	90
TCGA-DU-5854	6.9016	0	257	LGG	90
TCGA-DU-6405	9.3999	1	605	LGG	90
TCGA-DU-7299	2.5384	1	1339	LGG	90
TCGA-DU-A6S7	4.398	0	638	LGG	90
TCGA-DU-A7TC	1.095	0	1137	LGG	90
TCGA-E1-5304	6.8868	1	1251	LGG	90
TCGA-E1-A7YE	5.8145	1	886	LGG	90
TCGA-E1-A7YK	6.6933	1	378	LGG	90
TCGA-E1-A7Z4	3.4204	1	4412	LGG	90
TCGA-E1-A7Z6	11.2897	1	984	LGG	90
TCGA-FG-5963	11.4154	0	547	LGG	90
TCGA-FG-5963	21.3858	0	547	LGG	90
TCGA-FG-7636	4.3965	0	544	LGG	90
TCGA-FG-8185	7.0224	0	433	LGG	90
TCGA-FG-A6J3	17.0965	0	677	LGG	90
TCGA-HT-A5R7	2.9661	0	615	LGG	90
TCGA-QH-A6CS	10.6045	0	588	LGG	90
TCGA-QH-A6CX	3.2444	0	0	LGG	90
TCGA-S9-A6WM	10.6403	0	604	LGG	90
TCGA-S9-A6WN	12.2224	0	484	LGG	90
TCGA-S9-A7IZ	11.5167	0	217	LGG	90
TCGA-S9-A7R2	10.2862	1	0	LGG	90
TCGA-S9-A7R4	3.6699	0	914	LGG	90
TCGA-S9-A7R8	2.5105	1	0	LGG	90
TCGA-TM-A7C3	7.5418	0	1504	LGG	90
TCGA-TM-A7C4	4.134	0	1470	LGG	90
TCGA-TM-A84B	10.3018	0	0	LGG	90
TCGA-TM-A84I	4.4087	0	854	LGG	90
TCGA-VM-A8CH	5.5628	0	714	LGG	90
TCGA-CS-6186	6.9501	1	538	LGG	90
TCGA-DB-A4XE	9.297	0	1139	LGG	90
TCGA-DB-A64Q	3.4284	0	182	LGG	90
TCGA-DB-A64U	5.0242	0	0	LGG	90
TCGA-DB-A64W	5.3839	0	0	LGG	90
TCGA-DH-5140	12.1311	1	607	LGG	90
TCGA-DU-6396	3.6488	1	2286	LGG	90
TCGA-DU-6403	8.7346	1	354	LGG	90
TCGA-DU-8163	4.4031	0	629	LGG	90
TCGA-DU-A5TR	4.6861	0	908	LGG	90
TCGA-DU-A6S6	0.9427	0	2893	LGG	90
TCGA-E1-5322	3.9296	1	3978	LGG	90
TCGA-E1-A7YV	10.7559	1	987	LGG	90
TCGA-E1-A7YW	3.1839	1	1120	LGG	90
TCGA-FG-5965	7.519	0	979	LGG	90
TCGA-FG-5965	3.3475	0	979	LGG	90
TCGA-FG-8181	2.1554	0	394	LGG	90
TCGA-FG-8187	4.0652	0	611	LGG	90
TCGA-FG-8188	3.9938	0	455	LGG	90
TCGA-FG-A60J	3.3585	0	449	LGG	90
TCGA-HT-7609	2.4952	0	1399	LGG	90
TCGA-HT-7611	7.4022	0	1752	LGG	90
TCGA-HT-A74L	3.0447	0	336	LGG	90
TCGA-KT-A74X	3.4149	0	438	LGG	90
TCGA-P5-A731	3.8623	0	274	LGG	90
TCGA-QH-A65S	4.7821	0	77	LGG	90
TCGA-QH-A65X	2.0726	0	482	LGG	90
TCGA-QH-A6CV	8.3904	0	442	LGG	90
TCGA-QH-A6CW	3.6299	0	414	LGG	90
TCGA-QH-A6CY	3.3084	0	408	LGG	90
TCGA-QH-A6CZ	1.4187	0	279	LGG	90
TCGA-QH-A6X3	4.7872	0	313	LGG	90
TCGA-QH-A6X4	0.9668	0	442	LGG	90
TCGA-QH-A6X5	5.0275	0	497	LGG	90
TCGA-S9-A6TV	8.8183	0	571	LGG	90
TCGA-TM-A84H	3.2641	0	926	LGG	90
TCGA-TM-A84L	3.5262	1	1242	LGG	90
TCGA-TM-A84T	3.965	0	724	LGG	90
TCGA-TQ-A7RK	3.3825	0	1341	LGG	90
TCGA-TQ-A7RK	3.8197	0	1341	LGG	90
TCGA-TQ-A7RM	10.4239	0	1116	LGG	90
TCGA-TQ-A7RP	6.288	0	914	LGG	90
TCGA-CS-5395	15.9807	1	639	LGG	90
TCGA-CS-5396	11.0617	0	303	LGG	90
TCGA-CS-6668	6.5517	0	244	LGG	90
TCGA-CS-6669	1.2042	0	225	LGG	90
TCGA-DB-A64R	6.932	0	955	LGG	90
TCGA-DB-A64V	6.0063	0	889	LGG	90
TCGA-DH-A66F	6.8539	0	523	LGG	90
TCGA-DH-A7UR	6.2783	0	1650	LGG	90
TCGA-DU-6407	3.0538	1	2875	LGG	90
TCGA-DU-6407	13.7553	1	2875	LGG	90
TCGA-DU-6408	3.3623	1	3470	LGG	90
TCGA-DU-7015	5.7042	0	2761	LGG	90
TCGA-DU-7018	1.2922	1	933	LGG	90
TCGA-DU-7300	6.7048	1	1886	LGG	90
TCGA-DU-7302	2.0971	0	1834	LGG	90
TCGA-DU-7309	4.9088	0	84	LGG	90
TCGA-DU-8165	10.0373	0	582	LGG	90
TCGA-DU-A6S8	2.7342	0	678	LGG	90
TCGA-FG-6690	5.8871	0	143	LGG	90
TCGA-FG-A711	2.2064	0	1329	LGG	90
TCGA-HT-7470	3.4181	0	268	LGG	90
TCGA-HT-7693	2.2592	0	533	LGG	90
TCGA-HT-7694	5.7858	0	210	LGG	90
TCGA-HT-A4DV	4.1683	0	792	LGG	90
TCGA-HT-A615	3.1817	0	515	LGG	90
TCGA-IK-7675	10.0275	1	578	LGG	90
TCGA-QH-A65V	4.5073	0	384	LGG	90
TCGA-QH-A65Z	10.7033	0	427	LGG	90
TCGA-QH-A6CU	7.9908	0	451	LGG	90
TCGA-RY-A840	1.6113	0	854	LGG	90
TCGA-RY-A847	5.1044	0	933	LGG	90
TCGA-S9-A6TW	1.4621	0	1151	LGG	90
TCGA-S9-A7R1	4.3464	0	0	LGG	90
TCGA-TM-A84O	3.9658	1	1011	LGG	90
TCGA-TQ-A7RQ	0.9875	0	795	LGG	90
TCGA-TQ-A7RS	6.9853	0	-1	LGG	90
TCGA-TQ-A7RW	5.6198	1	821	LGG	90
TCGA-VM-A8C8	3.0115	0	1309	LGG	90
TCGA-VM-A8CE	3.3885	0	1093	LGG	90
TCGA-28-5215	6.9995	1	335	GBM	90
TCGA-28-5220	4.1336	0	319	GBM	90
TCGA-CS-5393	1.88	0	1222	LGG	100
TCGA-DU-A5TW	4.8162	0	760	LGG	100
TCGA-E1-5302	6.7914	1	1525	LGG	100
TCGA-E1-5305	4.8544	1	2433	LGG	100
TCGA-FG-6691	4.1317	0	103	LGG	100
TCGA-FG-A4MX	1.5145	0	569	LGG	100
TCGA-FG-A60L	3.045	0	499	LGG	100
TCGA-HT-7485	7.1568	0	122	LGG	100
TCGA-HT-7854	6.4657	0	292	LGG	100
TCGA-S9-A6TS	5.7141	1	1891	LGG	100
TCGA-S9-A6TU	2.1038	0	2650	LGG	100
TCGA-S9-A6TZ	1.5596	0	873	LGG	100
TCGA-S9-A6U0	8.1417	0	698	LGG	100
TCGA-S9-A6U1	3.4732	0	536	LGG	100
TCGA-S9-A6U5	7.3142	0	992	LGG	100
TCGA-S9-A6U6	4.4661	0	489	LGG	100
TCGA-S9-A6U8	4.393	0	0	LGG	100
TCGA-S9-A6WG	4.4607	0	2437	LGG	100
TCGA-S9-A6WL	2.675	0	946	LGG	100
TCGA-S9-A6WO	1.9223	0	566	LGG	100
TCGA-S9-A7IX	8.3628	0	679	LGG	100
TCGA-S9-A7QW	9.566	0	458	LGG	100
TCGA-S9-A7QX	2.8213	0	399	LGG	100
TCGA-S9-A7R3	3.0019	0	3013	LGG	100
TCGA-TM-A7CA	1.7977	0	1058	LGG	100
TCGA-TM-A7CF	4.2422	0	1688	LGG	100
TCGA-TM-A7CF	4.1496	0	1688	LGG	100
TCGA-TM-A84F	2.9657	0	1796	LGG	100
TCGA-VM-A8CD	12.4387	1	240	LGG	100
TCGA-WY-A858	2.8047	0	0	LGG	100
TCGA-WY-A859	2.7012	0	0	LGG	100
TCGA-DB-A64S	4.9135	0	835	LGG	100
TCGA-DU-5853	7.4722	0	407	LGG	100
TCGA-DU-5855	3.4619	0	207	LGG	100
TCGA-DU-5871	2.2324	0	576	LGG	100
TCGA-DU-7019	3.5924	0	800	LGG	100
TCGA-DU-7306	7.6894	0	1277	LGG	100
TCGA-DU-8167	3.3324	0	471	LGG	100
TCGA-DU-A7T8	2.0886	0	0	LGG	100
TCGA-HT-7692	1.7677	0	90	LGG	100
TCGA-QH-A6XA	7.1695	0	502	LGG	100
TCGA-S9-A6WI	1.6312	0	2585	LGG	100
TCGA-S9-A6WP	4.7809	0	461	LGG	100
TCGA-S9-A6WQ	5.7109	0	428	LGG	100
TCGA-S9-A7IQ	2.548	0	1099	LGG	100
TCGA-S9-A7QY	2.9633	0	863	LGG	100
TCGA-TM-A7C5	0.8803	0	1500	LGG	100
TCGA-TQ-A7RG	3.113	0	599	LGG	100
TCGA-TQ-A7RO	2.3222	0	949	LGG	100
TCGA-TQ-A7RR	3.3833	0	787	LGG	100
TCGA-CS-5390	4.0788	0	1966	LGG	100
TCGA-DH-5144	5.2703	0	244	LGG	100
TCGA-DU-5874	10.1556	0	461	LGG	100
TCGA-DU-6404	19.1431	1	4068	LGG	100
TCGA-DU-6404	5.15	1	4068	LGG	100
TCGA-DU-7014	2.5199	1	3571	LGG	100
TCGA-DU-7294	2.682	0	2869	LGG	100
TCGA-DU-7301	8.3669	1	788	LGG	100
TCGA-DU-A5TS	2.2371	0	964	LGG	100
TCGA-DU-A7TB	6.4097	0	1567	LGG	100
TCGA-E1-5311	1.4201	1	4084	LGG	100
TCGA-E1-5318	9.9969	1	2379	LGG	100
TCGA-E1-5319	4.5609	1	2907	LGG	100
TCGA-E1-A7YO	6.0191	1	2282	LGG	100
TCGA-E1-A7YY	1.4489	1	4445	LGG	100
TCGA-FG-7638	6.7599	0	686	LGG	100
TCGA-FG-A4MT	4.7164	0	1164	LGG	100
TCGA-FG-A4MT	1.4443	0	1164	LGG	100
TCGA-HT-A61C	9.5275	0	0	LGG	100
TCGA-QH-A65R	5.2052	0	461	LGG	100
TCGA-QH-A6X8	7.8469	0	509	LGG	100
TCGA-QH-A86X	4.8083	0	337	LGG	100
TCGA-S9-A6TX	3.3301	0	1049	LGG	100
TCGA-S9-A6TY	1.8683	0	953	LGG	100
TCGA-S9-A6U2	3.4823	0	719	LGG	100
TCGA-S9-A6UB	4.7157	0	3236	LGG	100
TCGA-S9-A6WD	3.1391	0	2114	LGG	100
TCGA-S9-A6WE	5.0042	0	2208	LGG	100
TCGA-S9-A7J0	8.3558	0	609	LGG	100
TCGA-S9-A7J3	9.3989	0	518	LGG	100
TCGA-S9-A7QZ	3.0168	0	396	LGG	100
TCGA-TM-A84G	5.4396	0	1236	LGG	100
TCGA-TM-A84M	3.8099	0	754	LGG	100
TCGA-TQ-A7RN	2.1682	0	1026	LGG	100
TCGA-06-0129	9.3233	1	1024	GBM	100
TCGA-06-0168	6.9036	1	598	GBM	100
TCGA-06-0171	4.913	1	399	GBM	100
TCGA-06-0211	9.1189	1	360	GBM	100
TCGA-06-0211	11.1123	1	360	GBM	100
TCGA-06-0221	10.706	1	603	GBM	100
TCGA-06-0743	5.0559	0	679	GBM	100
TCGA-06-2564	10.6884	0	181	GBM	100
TCGA-06-2565	3.1257	0	207	GBM	100
TCGA-06-2570	14.0561	0	285	GBM	100
TCGA-06-5858	6.1246	0	187	GBM	100
TCGA-12-0616	7.6919	1	448	GBM	100
TCGA-14-0736	4.4853	1	460	GBM	100
TCGA-27-1832	5.6424	1	300	GBM	100
TCGA-76-4925	7.285	1	146	GBM	100
