# Supplementary material for: PBX3 as a biomarker for the early diagnosis and prediction of prognosis of glioma
Source: PLoS One. 2024 Feb 7;19(2):e0293647. doi: 10.1371/journal.pone.0293647 (PMC10849273; doi:10.1371/journal.pone.0293647)
Supplement: S2 Fig — A, histologic-grade by TCGA; B, histologic-grade by CGGA; C, sample type by TCGA; D, sample type by CGGA; E, IDH-mutant by TCGA; F, IDH-mutant by CGGA; G, Age by TCGA; H, Age by CGGA; (I and J), cancer-status and karnofsky performance score by TCGA; K, 1p19q-codeletion by CGGA. (ZIP) [file pone.0293647.s002.zip › FIG 2/ldh1_mutationPBX3 Fig2E.csv]

TCGA_id	admin.disease_code	ldh1_mutation	fustat	futime	PBX3
TCGA-DH-A7UV	LGG	no	0	566	3.7257
TCGA-E1-A7YL	LGG	no	1	492	14.1904
TCGA-FG-A4MU	LGG	no	0	326	6.573
TCGA-S9-A6WM	LGG	no	0	604	10.6403
TCGA-RY-A845	LGG	no	0	596	6.8233
TCGA-DB-A64O	LGG	no	0	0	11.8427
TCGA-FG-A4MX	LGG	no	0	569	1.5145
TCGA-S9-A89V	LGG	no	0	569	27.4663
TCGA-DB-A4XG	LGG	no	0	2219	3.5427
TCGA-DB-A75P	LGG	no	0	492	3.3369
TCGA-DU-A5TT	LGG	no	0	743	11.1165
TCGA-DU-A5TY	LGG	no	0	0	12.0262
TCGA-DU-A76O	LGG	no	0	522	6.7692
TCGA-E1-A7Z2	LGG	no	1	398	9.717
TCGA-FG-A4MW	LGG	no	0	0	6.3012
TCGA-FG-A87Q	LGG	no	0	174	6.7836
TCGA-KT-A7W1	LGG	no	0	438	9.5502
TCGA-QH-A65X	LGG	no	0	482	2.0726
TCGA-QH-A6CS	LGG	no	0	588	10.6045
TCGA-QH-A6CX	LGG	no	0	0	3.2444
TCGA-QH-A6XC	LGG	no	0	508	4.8868
TCGA-RY-A843	LGG	no	0	63	4.37
TCGA-S9-A6TY	LGG	no	0	953	1.8683
TCGA-S9-A6U0	LGG	no	0	698	8.1417
TCGA-S9-A6WN	LGG	no	0	484	12.2224
TCGA-S9-A7J0	LGG	no	0	609	8.3558
TCGA-S9-A7QY	LGG	no	0	863	2.9633
TCGA-TM-A7C3	LGG	no	0	1504	7.5418
TCGA-TM-A84B	LGG	no	0	0	10.3018
TCGA-TM-A84R	LGG	no	0	566	2.0247
TCGA-VM-A8CD	LGG	no	1	240	12.4387
TCGA-S9-A6U1	LGG	no	0	536	3.4732
TCGA-E1-A7YN	LGG	no	1	727	4.3528
TCGA-TM-A84C	LGG	no	0	0	24.5912
TCGA-DH-A66G	LGG	yes	0	523	7.7103
TCGA-DU-A6S2	LGG	yes	0	777	2.5103
TCGA-E1-A7YM	LGG	yes	1	648	2.713
TCGA-E1-A7YV	LGG	yes	1	987	10.7559
TCGA-E1-A7Z4	LGG	yes	1	4412	3.4204
TCGA-E1-A7Z6	LGG	yes	1	984	11.2897
TCGA-QH-A6CV	LGG	yes	0	442	8.3904
TCGA-QH-A6CY	LGG	yes	0	408	3.3084
TCGA-QH-A870	LGG	yes	0	395	7.8205
TCGA-S9-A6TV	LGG	yes	0	571	8.8183
TCGA-S9-A6TX	LGG	yes	0	1049	3.3301
TCGA-DU-A6S8	LGG	yes	0	678	2.7342
TCGA-QH-A6X8	LGG	yes	0	509	7.8469
TCGA-RY-A83X	LGG	yes	0	939	2.6397
TCGA-S9-A6TZ	LGG	yes	0	873	1.5596
TCGA-S9-A7J2	LGG	yes	0	62	2.3505
TCGA-DB-A64X	LGG	yes	0	563	3.476
TCGA-S9-A6TW	LGG	yes	0	1151	1.4621
TCGA-S9-A6WH	LGG	yes	0	987	2.8964
TCGA-S9-A7IY	LGG	yes	0	715	5.9726
TCGA-VM-A8C8	LGG	yes	0	1309	3.0115
TCGA-VM-A8CF	LGG	yes	0	609	2.3077
TCGA-WH-A86K	LGG	yes	0	405	6.961
TCGA-HW-7489	LGG	yes	0	253	2.8832
TCGA-HW-7490	LGG	yes	0	585	2.7406
TCGA-QH-A65R	LGG	yes	0	461	5.2052
TCGA-QH-A6XA	LGG	yes	0	502	7.1695
TCGA-RY-A847	LGG	yes	0	933	5.1044
TCGA-S9-A6U6	LGG	yes	0	489	4.4661
TCGA-S9-A7QW	LGG	yes	0	458	9.566
TCGA-DB-A4X9	LGG	yes	0	1412	9.3304
TCGA-DB-A4XA	LGG	yes	0	573	3.83
TCGA-DB-A4XB	LGG	yes	0	919	2.2207
TCGA-DB-A64L	LGG	yes	0	736	6.2087
TCGA-DB-A64P	LGG	yes	0	916	7.1613
TCGA-DB-A64Q	LGG	yes	0	182	3.4284
TCGA-DB-A64R	LGG	yes	0	955	6.932
TCGA-DB-A64W	LGG	yes	0	0	5.3839
TCGA-DB-A75K	LGG	yes	0	368	3.4152
TCGA-DB-A75L	LGG	yes	0	342	3.2321
TCGA-DB-A75M	LGG	yes	0	544	3.2467
TCGA-DH-A66D	LGG	yes	0	846	5.9692
TCGA-DH-A66F	LGG	yes	0	523	6.8539
TCGA-DH-A7US	LGG	yes	0	399	5.6783
TCGA-DH-A7UT	LGG	yes	0	407	2.8623
TCGA-DU-8164	LGG	yes	0	651	1.901
TCGA-DU-A5TW	LGG	yes	0	760	4.8162
TCGA-DU-A6S7	LGG	yes	0	638	4.398
TCGA-DU-A7TJ	LGG	yes	0	17	8.4778
TCGA-FG-A60J	LGG	yes	0	449	3.3585
TCGA-FG-A6IZ	LGG	yes	0	457	6.5908
TCGA-FG-A6J1	LGG	yes	0	500	3.6815
TCGA-FG-A87N	LGG	yes	0	413	9.3178
TCGA-HT-A74J	LGG	yes	0	0	1.9798
TCGA-HT-A74L	LGG	yes	0	336	3.0447
TCGA-KT-A74X	LGG	yes	0	438	3.4149
TCGA-QH-A65S	LGG	yes	0	77	4.7821
TCGA-QH-A65V	LGG	yes	0	384	4.5073
TCGA-QH-A65Z	LGG	yes	0	427	10.7033
TCGA-QH-A6CU	LGG	yes	0	451	7.9908
TCGA-QH-A6CW	LGG	yes	0	414	3.6299
TCGA-QH-A6CZ	LGG	yes	0	279	1.4187
TCGA-QH-A6X3	LGG	yes	0	313	4.7872
TCGA-QH-A6X5	LGG	yes	0	497	5.0275
TCGA-QH-A6X9	LGG	yes	0	58	4.9942
TCGA-QH-A86X	LGG	yes	0	337	4.8083
TCGA-RY-A83Y	LGG	yes	0	0	7.6293
TCGA-RY-A83Z	LGG	yes	0	0	12.2769
TCGA-RY-A840	LGG	yes	0	854	1.6113
TCGA-S9-A6U2	LGG	yes	0	719	3.4823
TCGA-S9-A6U5	LGG	yes	0	992	7.3142
TCGA-S9-A6WL	LGG	yes	0	946	2.675
TCGA-S9-A6WO	LGG	yes	0	566	1.9223
TCGA-S9-A6WP	LGG	yes	0	461	4.7809
TCGA-S9-A6WQ	LGG	yes	0	428	5.7109
TCGA-S9-A7IZ	LGG	yes	0	217	11.5167
TCGA-S9-A7J1	LGG	yes	0	249	12.2325
TCGA-S9-A7J3	LGG	yes	0	518	9.3989
TCGA-S9-A7QZ	LGG	yes	0	396	3.0168
TCGA-S9-A7R4	LGG	yes	0	914	3.6699
TCGA-S9-A7R7	LGG	yes	0	3000	5.1004
TCGA-S9-A89Z	LGG	yes	0	364	9.7384
TCGA-TM-A84S	LGG	yes	0	454	5.4154
TCGA-TM-A84T	LGG	yes	0	724	3.965
TCGA-VM-A8CH	LGG	yes	0	714	5.5628
TCGA-DH-A7UU	LGG	yes	0	105	5.288
TCGA-FG-A6J3	LGG	yes	0	677	17.0965
TCGA-QH-A6X4	LGG	yes	0	442	0.9668
TCGA-S9-A6TU	LGG	yes	0	2650	2.1038
TCGA-S9-A7IQ	LGG	yes	0	1099	2.548
TCGA-S9-A7QX	LGG	yes	0	399	2.8213
