# Supplementary material for: PBX3 as a biomarker for the early diagnosis and prediction of prognosis of glioma
Source: PLoS One. 2024 Feb 7;19(2):e0293647. doi: 10.1371/journal.pone.0293647 (PMC10849273; doi:10.1371/journal.pone.0293647)
Supplement: S2 Fig — A, histologic-grade by TCGA; B, histologic-grade by CGGA; C, sample type by TCGA; D, sample type by CGGA; E, IDH-mutant by TCGA; F, IDH-mutant by CGGA; G, Age by TCGA; H, Age by CGGA; (I and J), cancer-status and karnofsky performance score by TCGA; K, 1p19q-codeletion by CGGA. (ZIP) [file pone.0293647.s002.zip › FIG 2/rtCGGA_1p19q Fig 2K.csv]

CGGA_ID	1p19q_codeletion	futime	fustat	PBX3
CGGA_D19	Codel	297	1	5.233667603
CGGA_1119	Codel	422	1	4.950307887
CGGA_P337	Codel	532	0	4.215539707
CGGA_P174	Codel	816	0	3.970150501
CGGA_1496	Codel	330	1	3.949056001
CGGA_835	Codel	517	0	3.880086113
CGGA_1425	Codel	640	1	3.869153475
CGGA_320	Codel	3005	1	3.820956562
CGGA_730	Codel	2118	1	3.773406911
CGGA_1311	Codel	1080	1	3.761254603
CGGA_1264	Codel	2217	0	3.719103519
CGGA_P142	Codel	891	0	3.701359427
CGGA_1440	Codel	1961	0	3.691114822
CGGA_655	Codel	3600	0	3.636134535
CGGA_362	Codel	1680	0	3.600764987
CGGA_288	Codel	1057	1	3.558909552
CGGA_P86	Codel	1026	0	3.547526644
CGGA_707	Codel	3299	1	3.440542337
CGGA_1725	Codel	1282	0	3.428117502
CGGA_P399	Codel	428	0	3.378867493
CGGA_P103	Codel	983	0	3.369125319
CGGA_P111	Codel	971	0	3.362591474
CGGA_1113	Codel	1265	1	3.351991102
CGGA_314	Codel	2568	1	3.338484568
CGGA_1526	Codel	1798	0	3.33613697
CGGA_P156	Codel	822	0	3.319337204
CGGA_P176	Codel	804	0	3.269408039
CGGA_888	Codel	669	1	3.219392769
CGGA_P416	Codel	408	0	3.21574873
CGGA_P438	Codel	310	0	3.21574873
CGGA_1197	Codel	942	1	3.214057428
CGGA_482	Codel	2511	1	3.188102077
CGGA_1592	Codel	1588	1	3.138805462
CGGA_P17	Codel	1203	0	3.136873214
CGGA_P298	Codel	634	0	3.1291166
CGGA_42	Codel	2832	1	3.127170501
CGGA_1335	Codel	1947	0	3.079606964
CGGA_510	Codel	3770	0	3.074872279
CGGA_1429	Codel	1976	0	3.057237257
CGGA_1324	Codel	848	1	3.05278467
CGGA_1189	Codel	2602	0	3.0354037
CGGA_1667	Codel	1476	0	3.024026946
CGGA_420	Codel	3514	0	2.970452362
CGGA_1463	Codel	1630	0	2.968264765
CGGA_1607	Codel	1333	1	2.957273581
CGGA_1404	Codel	2029	0	2.952852067
CGGA_812	Codel	3410	0	2.940441736
CGGA_P122	Codel	971	0	2.870698368
CGGA_D47	Codel	1048	1	2.868993902
CGGA_856	Codel	1297	0	2.856555638
CGGA_1286	Codel	2194	0	2.839765831
CGGA_1701	Codel	1072	0	2.834943788
CGGA_194	Codel	2304	1	2.830104554
CGGA_1339	Codel	2120	0	2.825248006
CGGA_P131	Codel	929	0	2.815482469
CGGA_290	Codel	4075	0	2.805646167
CGGA_D50	Codel	782	1	2.788259239
CGGA_1552	Codel	1728	0	2.780738977
CGGA_P269	Codel	511	1	2.780738977
CGGA_662	Codel	284	1	2.768289708
CGGA_P132	Codel	936	0	2.768111874
CGGA_1413	Codel	2008	0	2.763027959
CGGA_635	Codel	3631	0	2.76096659
CGGA_1239	Codel	2280	0	2.750234238
CGGA_1700	Codel	1372	0	2.742499723
CGGA_1786	Codel	1128	0	2.737318786
CGGA_1714	Codel	1330	0	2.734720884
CGGA_543	Codel	3736	0	2.710310136
CGGA_P335	Codel	537	0	2.684391858
CGGA_1723	Codel	1282	0	2.681690556
CGGA_P183	Codel	807	0	2.676271771
CGGA_D38	Codel	689	1	2.664317132
CGGA_P392	Codel	437	0	2.662629407
CGGA_1412	Codel	296	1	2.656528518
CGGA_1516	Codel	1826	0	2.629317214
CGGA_752	Codel	3486	0	2.628188662
CGGA_479	Codel	3812	0	2.617038046
CGGA_501	Codel	3798	0	2.615439081
CGGA_630	Codel	3668	0	2.594513762
CGGA_P13	Codel	1211	0	2.589390696
CGGA_1269	Codel	2214	0	2.580680054
CGGA_28	Codel	1103	1	2.580680054
CGGA_671	Codel	3584	0	2.576603188
CGGA_P286	Codel	658	0	2.566036937
CGGA_D27	Codel	3178	0	2.563457114
CGGA_D15	Codel	3197	0	2.536854321
CGGA_1155	Codel	1373	1	2.530235202
CGGA_1417	Codel	2001	0	2.515034554
CGGA_243	Codel	2977	0	2.511528258
CGGA_254	Codel	4143	0	2.443848314
CGGA_P437	Codel	356	0	2.410200432
CGGA_236	Codel	706	0	2.408060625
CGGA_283	Codel	3470	1	2.398994088
CGGA_336	Codel	2549	1	2.390238253
CGGA_1610	Codel	1058	1	2.359733514
CGGA_485	Codel	2437	0	2.354784898
CGGA_641	Codel	3411	1	2.349176584
CGGA_1211	Codel	2324	0	2.325015413
CGGA_799	Codel	1868	1	2.325015413
CGGA_675	Codel	3579	0	2.320852552
CGGA_725	Codel	3558	0	2.30747053
CGGA_P16	Codel	447	0	2.30731759
CGGA_1051	Codel	838	1	2.300173344
CGGA_1524	Codel	1226	0	2.282146468
CGGA_1559	Codel	603	1	2.274868147
CGGA_2013	Codel	139	1	2.274868147
CGGA_P314	Codel	572	0	2.274868147
CGGA_1681	Codel	346	1	2.252796055
CGGA_1246	Codel	2491	0	2.234922022
CGGA_1132	Codel	2533	0	2.230359118
CGGA_858	Codel	3359	0	2.179944946
CGGA_1458	Codel	127	1	2.17651735
CGGA_1562	Codel	1721	0	2.17651735
CGGA_1903	Codel	785	0	2.172588538
CGGA_1003	Codel	3087	0	2.164696633
CGGA_1087	Codel	701	0	2.164696633
CGGA_1158	Codel	2471	0	2.160733408
CGGA_1502	Codel	1861	0	2.156758577
CGGA_490	Codel	3804	0	2.133788341
CGGA_1018	Codel	2527	1	2.128604008
CGGA_1528	Codel	1793	0	2.091525425
CGGA_598	Codel	3677	1	2.046496434
CGGA_P306	Codel	592	0	2.044787032
CGGA_1863	Codel	902	0	2.036113496
CGGA_1345	Codel	2113	0	2.031755856
CGGA_864	Codel	3353	0	2.023950697
CGGA_D29	Codel	3171	0	2.014847552
CGGA_235	Codel	2340	1	2.010277535
CGGA_1617	Codel	1611	0	2.009755313
CGGA_638	Codel	2386	0	2.003399267
CGGA_D58	Codel	181	1	2.00110028
CGGA_1164	Codel	1022	1	1.973795495
CGGA_P422	Codel	430	0	1.955451922
CGGA_1204	Codel	2338	0	1.932168268
CGGA_843	Codel	3380	0	1.930635702
CGGA_762	Codel	3474	0	1.913762666
CGGA_1052	Codel	2964	0	1.901606574
CGGA_1660	Codel	433	0	1.88922397
CGGA_1870	Codel	864	0	1.859820573
CGGA_551	Codel	3728	0	1.83947963
CGGA_1191	Codel	2365	0	1.829766126
CGGA_1127	Codel	2547	0	1.824691713
CGGA_1207	Codel	2331	0	1.824691713
CGGA_1027	Codel	2688	0	1.82422324
CGGA_1037	Codel	780	0	1.81959826
CGGA_1450	Codel	957	1	1.798485982
CGGA_625	Codel	2098	1	1.778147596
CGGA_1513	Codel	1827	0	1.76758409
CGGA_1517	Codel	1826	0	1.751583074
CGGA_1721	Codel	1290	0	1.751583074
CGGA_1389	Codel	1370	1	1.746207211
CGGA_1882	Codel	842	0	1.735391188
CGGA_689	Codel	3563	0	1.710661569
CGGA_1630	Codel	1407	0	1.702416196
CGGA_1620	Codel	1427	0	1.679979259
CGGA_1162	Codel	2457	0	1.645612772
CGGA_446	Codel	3860	0	1.62665894
CGGA_P279	Codel	668	0	1.622208679
CGGA_1482	Codel	1888	0	1.616294056
CGGA_871	Codel	3340	0	1.612243634
CGGA_1662	Codel	1493	0	1.580254671
CGGA_1050	Codel	3040	0	1.553321115
CGGA_1065	Codel	2682	0	1.524335397
CGGA_431	Codel	3866	0	1.51389015
CGGA_1566	Codel	1716	0	1.511589728
CGGA_666	Codel	2499	1	1.495376404
CGGA_1569	Codel	1406	0	1.47919192
CGGA_1383	Codel	884	0	1.452705152
CGGA_1407	Codel	2016	0	1.44600191
CGGA_715	Codel	3429	0	1.435375341
CGGA_892	Codel	448	0	1.425703788
CGGA_1648	Codel	1521	0	1.398128806
CGGA_1737	Codel	1248	0	1.348505389
CGGA_1386	Codel	2058	0	1.333987563
CGGA_838	Codel	3386	0	1.308581452
CGGA_766	Codel	3472	0	1.234205046
CGGA_785	Codel	3457	0	1.234205046
CGGA_J030	Codel	2775	0	1.197603938
CGGA_1557	Codel	1723	0	1.179570825
CGGA_1309	Codel	964	0	1.163117245
CGGA_1400	Codel	2033	0	1.095232913
CGGA_1649	Codel	1047	0	1.06887473
CGGA_1647	Codel	1525	0	1.023774111
CGGA_1281	Codel	2429	0	0.997518737
CGGA_1679	Codel	1442	0	0.958004664
CGGA_P310	Codel	224	1	0.958004664
CGGA_D52	Codel	3057	0	0.92519227
CGGA_1615	Codel	586	1	0.91893999
CGGA_760	Codel	3479	0	0.876688405
CGGA_669	Codel	607	1	0.867718065
CGGA_1291	Codel	2190	0	0.805326628
CGGA_457	Non-codel	75	1	5.822019274
CGGA_1475	Non-codel	182	1	5.569340418
CGGA_1329	Non-codel	326	1	5.427173624
CGGA_1606	Non-codel	471	1	5.29260667
CGGA_1624	Non-codel	87	1	5.270702951
CGGA_1505	Non-codel	172	1	5.167295239
CGGA_1491	Non-codel	511	1	5.127284653
CGGA_1770	Non-codel	298	1	5.112478912
CGGA_1375	Non-codel	92	1	5.107991957
CGGA_1865	Non-codel	89	1	5.105695271
CGGA_1382	Non-codel	284	1	5.105241821
CGGA_1105	Non-codel	609	1	5.086982075
CGGA_1669	Non-codel	139	1	5.080527786
CGGA_881	Non-codel	252	1	5.080527786
CGGA_1911	Non-codel	762	0	5.045912582
CGGA_796	Non-codel	559	0	4.964323759
CGGA_1103	Non-codel	585	1	4.904737084
CGGA_108	Non-codel	366	1	4.902632582
CGGA_1862	Non-codel	110	1	4.902105946
CGGA_1702	Non-codel	168	1	4.887808992
CGGA_1185	Non-codel	731	1	4.88567806
CGGA_D46	Non-codel	300	1	4.870440168
CGGA_1410	Non-codel	825	1	4.860928832
CGGA_P157	Non-codel	470	1	4.79757553
CGGA_1758	Non-codel	414	1	4.779823952
CGGA_1320	Non-codel	59	1	4.779064464
CGGA_791	Non-codel	252	1	4.769246565
CGGA_1586	Non-codel	232	1	4.754810018
CGGA_1034	Non-codel	753	1	4.746265221
CGGA_D59	Non-codel	2778	0	4.741267245
CGGA_1430	Non-codel	176	1	4.720925179
CGGA_1866	Non-codel	127	1	4.711865721
CGGA_P411	Non-codel	411	0	4.704574367
CGGA_1091	Non-codel	1116	1	4.700742523
CGGA_1134	Non-codel	59	1	4.69356337
CGGA_1138	Non-codel	411	1	4.66501153
CGGA_1334	Non-codel	146	1	4.66501153
CGGA_852	Non-codel	169	1	4.654937987
CGGA_1908	Non-codel	298	1	4.649238592
CGGA_1238	Non-codel	2282	0	4.647968804
CGGA_1381	Non-codel	46	1	4.615187458
CGGA_272	Non-codel	238	1	4.586510601
CGGA_1340	Non-codel	1109	1	4.563415932
CGGA_1521	Non-codel	205	1	4.543018767
CGGA_P102	Non-codel	989	0	4.541645571
CGGA_1713	Non-codel	332	1	4.524362377
CGGA_1180	Non-codel	2628	0	4.512615688
CGGA_1709	Non-codel	415	1	4.50615132
CGGA_P159	Non-codel	211	1	4.500498407
CGGA_P110	Non-codel	800	1	4.485546523
CGGA_1656	Non-codel	149	1	4.468254522
CGGA_1728	Non-codel	917	1	4.464624127
CGGA_P89	Non-codel	294	1	4.457334079
CGGA_1946	Non-codel	142	1	4.448534024
CGGA_P106	Non-codel	71	1	4.438194663
CGGA_643	Non-codel	331	1	4.42220574
CGGA_1106	Non-codel	420	1	4.421786286
CGGA_1403	Non-codel	679	1	4.418029285
CGGA_747	Non-codel	970	1	4.413942626
CGGA_1682	Non-codel	345	1	4.412751952
CGGA_1359	Non-codel	343	1	4.398323468
CGGA_P319	Non-codel	565	0	4.398323468
CGGA_P421	Non-codel	308	1	4.389131083
CGGA_1283	Non-codel	20	1	4.362928522
CGGA_1492	Non-codel	268	1	4.360389558
CGGA_1011	Non-codel	109	1	4.358939865
CGGA_1626	Non-codel	696	1	4.358818488
CGGA_1175	Non-codel	441	1	4.336543442
CGGA_1518	Non-codel	411	1	4.329420828
CGGA_1575	Non-codel	129	1	4.314073642
CGGA_1272	Non-codel	124	1	4.312674183
CGGA_1321	Non-codel	702	1	4.305925936
CGGA_1114	Non-codel	460	1	4.298543974
CGGA_1216	Non-codel	312	1	4.275926813
CGGA_1353	Non-codel	1022	1	4.271161257
CGGA_1045	Non-codel	348	1	4.262693051
CGGA_1735	Non-codel	813	1	4.261062733
CGGA_P401	Non-codel	543	0	4.252589523
CGGA_1280	Non-codel	447	1	4.249963467
CGGA_1226	Non-codel	670	1	4.248333001
CGGA_530	Non-codel	506	1	4.248333001
CGGA_1785	Non-codel	329	1	4.223378442
CGGA_1160	Non-codel	426	1	4.199318985
CGGA_1073	Non-codel	270	1	4.193666929
CGGA_1108	Non-codel	870	1	4.18996915
CGGA_P28	Non-codel	107	1	4.174752463
CGGA_483	Non-codel	277	1	4.170867862
CGGA_1139	Non-codel	1196	1	4.155495891
CGGA_1601	Non-codel	710	1	4.152060465
CGGA_P283	Non-codel	664	0	4.152060465
CGGA_1136	Non-codel	236	1	4.150340689
CGGA_509	Non-codel	623	1	4.15022861
CGGA_1387	Non-codel	90	1	4.148394281
CGGA_1716	Non-codel	1332	0	4.142876372
CGGA_488	Non-codel	435	1	4.136733024
CGGA_1612	Non-codel	718	1	4.135484093
CGGA_P160	Non-codel	219	1	4.132701577
CGGA_632	Non-codel	576	1	4.121702657
CGGA_831	Non-codel	546	1	4.110233692
CGGA_P185	Non-codel	502	1	4.107398876
CGGA_1687	Non-codel	1414	0	4.096953605
CGGA_279	Non-codel	1314	1	4.096000037
CGGA_1074	Non-codel	86	1	4.090566599
CGGA_107	Non-codel	2156	1	4.08930624
CGGA_D26	Non-codel	263	1	4.081852301
CGGA_1563	Non-codel	1719	0	4.080651138
CGGA_1457	Non-codel	312	1	4.069997183
CGGA_J024	Non-codel	2801	0	4.055436662
CGGA_1053	Non-codel	370	1	4.053387494
CGGA_1558	Non-codel	130	1	4.040508614
CGGA_247	Non-codel	609	1	4.036904128
CGGA_1048	Non-codel	703	0	4.032535588
CGGA_1008	Non-codel	315	1	4.023739875
CGGA_474	Non-codel	2029	0	4.018469102
CGGA_P137	Non-codel	860	0	4.017458753
CGGA_P328	Non-codel	546	0	4.012395697
CGGA_1833	Non-codel	494	1	4.010365175
CGGA_1215	Non-codel	29	1	4.000629194
CGGA_1685	Non-codel	225	1	3.981614248
CGGA_P100	Non-codel	268	1	3.974330347
CGGA_1415	Non-codel	2007	0	3.969103526
CGGA_1444	Non-codel	476	1	3.967007149
CGGA_721	Non-codel	2552	1	3.967007149
CGGA_1322	Non-codel	253	1	3.963558961
CGGA_1408	Non-codel	1362	1	3.962116825
CGGA_269	Non-codel	2932	0	3.961395295
CGGA_1826	Non-codel	44	1	3.944797476
CGGA_777	Non-codel	146	1	3.922218359
CGGA_D36	Non-codel	34	1	3.920490194
CGGA_1109	Non-codel	1348	1	3.917530184
CGGA_761	Non-codel	1840	1	3.906383768
CGGA_P5	Non-codel	378	1	3.903660881
CGGA_P270	Non-codel	322	1	3.89373265
CGGA_1434	Non-codel	81	1	3.890407037
CGGA_D11	Non-codel	827	1	3.886887528
CGGA_P87	Non-codel	240	1	3.878142936
CGGA_1171	Non-codel	412	1	3.873257229
CGGA_1097	Non-codel	1378	1	3.852136071
CGGA_1251	Non-codel	272	1	3.851063541
CGGA_1776	Non-codel	259	1	3.849850879
CGGA_1081	Non-codel	216	1	3.845662516
CGGA_135	Non-codel	1924	1	3.836058343
CGGA_P146	Non-codel	344	0	3.829109162
CGGA_782	Non-codel	289	1	3.827012637
CGGA_1608	Non-codel	1629	0	3.822124222
CGGA_1419	Non-codel	249	1	3.800951117
CGGA_1587	Non-codel	750	1	3.796200793
CGGA_406	Non-codel	90	1	3.78904399
CGGA_1178	Non-codel	422	1	3.787847512
CGGA_P22	Non-codel	406	1	3.784251739
CGGA_D33	Non-codel	175	1	3.781074215
CGGA_1460	Non-codel	209	1	3.781074215
CGGA_1284	Non-codel	97	1	3.765749903
CGGA_1227	Non-codel	1197	1	3.76412871
CGGA_1433	Non-codel	487	1	3.763693783
CGGA_1916	Non-codel	0	0	3.762474741
CGGA_1094	Non-codel	252	1	3.761694
CGGA_1370	Non-codel	2310	0	3.75273662
CGGA_1258	Non-codel	114	1	3.738799383
CGGA_1426	Non-codel	147	1	3.737861125
CGGA_P388	Non-codel	293	1	3.735375036
CGGA_1058	Non-codel	995	1	3.729139822
CGGA_1208	Non-codel	161	1	3.729139822
CGGA_1659	Non-codel	387	1	3.714057403
CGGA_1313	Non-codel	379	1	3.709738181
CGGA_1066	Non-codel	723	1	3.703908543
CGGA_1072	Non-codel	1090	1	3.70386552
CGGA_1538	Non-codel	247	1	3.701359427
CGGA_1564	Non-codel	190	1	3.700083072
CGGA_P7	Non-codel	110	1	3.700083072
CGGA_D34	Non-codel	147	1	3.692058653
CGGA_759	Non-codel	1263	1	3.685274671
CGGA_D48	Non-codel	221	1	3.684424757
CGGA_1285	Non-codel	79	1	3.664757876
CGGA_1228	Non-codel	2296	0	3.653316212
CGGA_D24	Non-codel	837	1	3.650940392
CGGA_P182	Non-codel	846	0	3.648019019
CGGA_318	Non-codel	222	1	3.646599169
CGGA_1343	Non-codel	94	1	3.641374947
CGGA_1049	Non-codel	809	1	3.640502672
CGGA_1819	Non-codel	1008	0	3.638698898
CGGA_1295	Non-codel	310	1	3.637362213
CGGA_876	Non-codel	159	1	3.629121958
CGGA_1255	Non-codel	132	1	3.627968378
CGGA_1223	Non-codel	682	1	3.623922462
CGGA_1476	Non-codel	299	1	3.611711851
CGGA_680	Non-codel	2788	1	3.608797271
CGGA_679	Non-codel	263	1	3.602562692
CGGA_487	Non-codel	156	1	3.600764987
CGGA_P163	Non-codel	880	0	3.599390401
CGGA_1641	Non-codel	291	1	3.598014422
CGGA_1007	Non-codel	345	1	3.592718812
CGGA_521	Non-codel	514	1	3.586956082
CGGA_1402	Non-codel	2030	0	3.577205577
CGGA_1693	Non-codel	517	1	3.575806912
CGGA_P18	Non-codel	387	1	3.574406805
CGGA_1170	Non-codel	346	1	3.569221088
CGGA_1039	Non-codel	727	1	3.56648868
CGGA_1154	Non-codel	383	1	3.565975699
CGGA_P109	Non-codel	406	1	3.564565409
CGGA_1461	Non-codel	226	1	3.561740426
CGGA_727	Non-codel	1023	1	3.549080128
CGGA_1817	Non-codel	399	1	3.548954739
CGGA_676	Non-codel	376	1	3.548158905
CGGA_1507	Non-codel	715	1	3.546097046
CGGA_P143	Non-codel	261	1	3.54466594
CGGA_624	Non-codel	122	1	3.536137105
CGGA_P108	Non-codel	976	0	3.525922946
CGGA_1451	Non-codel	438	1	3.520103414
CGGA_1690	Non-codel	592	1	3.517184265
CGGA_1314	Non-codel	172	1	3.513715935
CGGA_1497	Non-codel	1178	1	3.509858808
CGGA_1580	Non-codel	1581	1	3.502493604
CGGA_837	Non-codel	432	1	3.499550212
CGGA_J023	Non-codel	1028	1	3.499550212
CGGA_1071	Non-codel	2876	0	3.499550212
CGGA_1111	Non-codel	2582	0	3.499536297
CGGA_1346	Non-codel	284	1	3.490993463
CGGA_1078	Non-codel	315	1	3.490040034
CGGA_633	Non-codel	1812	1	3.469892841
CGGA_1401	Non-codel	1680	1	3.465055938
CGGA_1720	Non-codel	1290	0	3.460493232
CGGA_1083	Non-codel	450	1	3.45243067
CGGA_1036	Non-codel	1166	1	3.45132155
CGGA_1237	Non-codel	296	1	3.444611441
CGGA_808	Non-codel	1167	0	3.441669883
CGGA_1560	Non-codel	459	1	3.438995438
CGGA_1613	Non-codel	250	0	3.42967684
CGGA_909	Non-codel	3448	0	3.428863666
CGGA_1380	Non-codel	291	1	3.42655637
CGGA_599	Non-codel	418	1	3.417951362
CGGA_1068	Non-codel	68	1	3.415959719
CGGA_1488	Non-codel	1882	0	3.404509885
CGGA_1650	Non-codel	1283	1	3.394950664
CGGA_694	Non-codel	1194	1	3.386814123
CGGA_374	Non-codel	493	1	3.382754325
CGGA_P364	Non-codel	495	1	3.382099408
CGGA_1135	Non-codel	1172	1	3.380484413
CGGA_P19	Non-codel	1197	0	3.380484413
CGGA_413	Non-codel	183	0	3.378684756
CGGA_1126	Non-codel	784	1	3.375627865
CGGA_1224	Non-codel	271	1	3.362307822
CGGA_1095	Non-codel	2778	1	3.361278978
CGGA_1596	Non-codel	205	1	3.360953086
CGGA_1706	Non-codel	1364	0	3.360953086
CGGA_P128	Non-codel	919	0	3.360953086
CGGA_1658	Non-codel	1507	0	3.356026026
CGGA_1814	Non-codel	221	1	3.341136621
CGGA_1129	Non-codel	168	1	3.326971087
CGGA_1338	Non-codel	1122	1	3.321711658
CGGA_810	Non-codel	551	1	3.312558645
CGGA_1192	Non-codel	2363	0	3.300614097
CGGA_1012	Non-codel	3116	0	3.293741152
CGGA_1212	Non-codel	2292	1	3.293741152
CGGA_1026	Non-codel	1570	1	3.288732908
CGGA_1354	Non-codel	530	1	3.288563509
CGGA_1118	Non-codel	398	1	3.285507015
CGGA_1169	Non-codel	1765	1	3.276404981
CGGA_1337	Non-codel	2126	0	3.272911018
CGGA_1901	Non-codel	540	1	3.272911018
CGGA_1697	Non-codel	360	0	3.269408039
CGGA_D32	Non-codel	358	1	3.26275178
CGGA_1807	Non-codel	247	1	3.258844532
CGGA_1459	Non-codel	522	0	3.257075928
CGGA_616	Non-codel	952	1	3.256193639
CGGA_1634	Non-codel	366	1	3.255305016
CGGA_1235	Non-codel	2287	0	3.253531791
CGGA_1275	Non-codel	183	1	3.245206562
CGGA_685	Non-codel	3239	1	3.234147627
CGGA_678	Non-codel	386	1	3.231927134
CGGA_P311	Non-codel	581	0	3.22665163
CGGA_1342	Non-codel	2345	0	3.216301496
CGGA_2008	Non-codel	44	1	3.21574873
CGGA_P20	Non-codel	1196	0	3.21574873
CGGA_1188	Non-codel	256	1	3.215179834
CGGA_1001	Non-codel	3288	0	3.210685732
CGGA_1377	Non-codel	2068	0	3.208431172
CGGA_1611	Non-codel	1158	1	3.206595602
CGGA_1739	Non-codel	515	1	3.202916999
CGGA_1240	Non-codel	19	1	3.199397938
CGGA_1972	Non-codel	606	0	3.197380334
CGGA_P147	Non-codel	863	1	3.197380334
CGGA_D21	Non-codel	1208	1	3.197131309
CGGA_1282	Non-codel	1116	1	3.189962809
CGGA_1760	Non-codel	459	1	3.189962809
CGGA_1300	Non-codel	1428	1	3.188102077
CGGA_1006	Non-codel	254	1	3.188034285
CGGA_491	Non-codel	1074	1	3.188034285
CGGA_D28	Non-codel	860	1	3.182504528
CGGA_619	Non-codel	550	1	3.1768838
CGGA_1597	Non-codel	174	1	3.17500504
CGGA_850	Non-codel	564	0	3.174296321
CGGA_P173	Non-codel	782	0	3.169353108
CGGA_604	Non-codel	381	1	3.166230659
CGGA_507	Non-codel	328	1	3.159880608
CGGA_663	Non-codel	3479	0	3.15797815
CGGA_1079	Non-codel	471	1	3.155803667
CGGA_1462	Non-codel	188	1	3.15034154
CGGA_1523	Non-codel	1804	0	3.15034154
CGGA_867	Non-codel	367	1	3.144585756
CGGA_1248	Non-codel	138	1	3.142661725
CGGA_1318	Non-codel	1497	0	3.142661725
CGGA_1435	Non-codel	324	0	3.127170501
CGGA_525	Non-codel	138	1	3.125314953
CGGA_P199	Non-codel	203	1	3.125221608
CGGA_1152	Non-codel	2484	0	3.123269913
CGGA_1022	Non-codel	3265	0	3.118200334
CGGA_1773	Non-codel	104	1	3.117397934
CGGA_1332	Non-codel	510	0	3.117011649
CGGA_1811	Non-codel	304	1	3.115434949
CGGA_1953	Non-codel	73	1	3.113469121
CGGA_878	Non-codel	863	1	3.112248532
CGGA_1060	Non-codel	227	1	3.112248532
CGGA_863	Non-codel	2073	1	3.109528904
CGGA_1591	Non-codel	1133	1	3.105577217
CGGA_903	Non-codel	1455	1	3.10359705
CGGA_245	Non-codel	318	1	3.102681858
CGGA_1099	Non-codel	122	1	3.102681858
CGGA_1299	Non-codel	550	1	3.099080355
CGGA_1671	Non-codel	1464	0	3.09763916
CGGA_1307	Non-codel	2390	0	3.096675084
CGGA_1145	Non-codel	239	1	3.095471164
CGGA_825	Non-codel	836	1	3.091655005
CGGA_884	Non-codel	1131	1	3.090646895
CGGA_112	Non-codel	1534	1	3.083634871
CGGA_1820	Non-codel	77	1	3.083634871
CGGA_D56	Non-codel	64	1	3.078525659
CGGA_492	Non-codel	652	0	3.075567068
CGGA_1875	Non-codel	866	0	3.069484592
CGGA_1443	Non-codel	1956	0	3.065414413
CGGA_1543	Non-codel	723	1	3.065414413
CGGA_905	Non-codel	3174	1	3.065091166
CGGA_265	Non-codel	3959	0	3.061331992
CGGA_1057	Non-codel	1549	1	3.059286169
CGGA_1546	Non-codel	223	1	3.057237257
CGGA_1738	Non-codel	469	1	3.057237257
CGGA_D45	Non-codel	856	0	3.054019358
CGGA_1840	Non-codel	964	0	3.053130132
CGGA_1260	Non-codel	177	1	3.049010542
CGGA_1537	Non-codel	200	0	3.049010542
CGGA_P155	Non-codel	817	0	3.04280762
CGGA_1631	Non-codel	221	1	3.034492717
CGGA_703	Non-codel	1355	1	3.034492717
CGGA_333	Non-codel	1783	0	3.031655848
CGGA_1487	Non-codel	520	1	3.024026946
CGGA_1273	Non-codel	1912	0	3.021924074
CGGA_1075	Non-codel	720	0	3.019817939
CGGA_1740	Non-codel	363	1	3.017708531
CGGA_P145	Non-codel	308	1	3.013479855
CGGA_P21	Non-codel	1195	0	3.007112039
CGGA_1536	Non-codel	840	1	3.004982777
CGGA_2006	Non-codel	516	0	3.002850171
CGGA_1330	Non-codel	2366	0	3.00137017
CGGA_1815	Non-codel	185	1	2.99857488
CGGA_P27	Non-codel	413	0	2.985667615
CGGA_1172	Non-codel	2414	0	2.976994079
CGGA_1708	Non-codel	1122	1	2.976994079
CGGA_1698	Non-codel	388	1	2.970452362
CGGA_1644	Non-codel	173	1	2.968264765
CGGA_1653	Non-codel	1513	0	2.968264765
CGGA_P295	Non-codel	273	1	2.968264765
CGGA_P358	Non-codel	504	0	2.950635897
CGGA_256	Non-codel	158	0	2.941761209
CGGA_1035	Non-codel	567	1	2.93382888
CGGA_710	Non-codel	660	1	2.93382888
CGGA_426	Non-codel	1560	1	2.931176479
CGGA_P84	Non-codel	1026	0	2.930525844
CGGA_1541	Non-codel	81	1	2.926016193
CGGA_1670	Non-codel	1141	0	2.921491509
CGGA_1124	Non-codel	484	1	2.920525072
CGGA_1014	Non-codel	263	1	2.907826255
CGGA_120	Non-codel	288	1	2.905535278
CGGA_578	Non-codel	362	1	2.904421092
CGGA_1218	Non-codel	286	1	2.890882948
CGGA_869	Non-codel	537	0	2.889389249
CGGA_1362	Non-codel	2092	0	2.884740601
CGGA_1326	Non-codel	322	1	2.882410294
CGGA_D37	Non-codel	965	1	2.878605244
CGGA_1388	Non-codel	485	1	2.878605244
CGGA_1361	Non-codel	2092	0	2.875395272
CGGA_1850	Non-codel	750	0	2.875395272
CGGA_883	Non-codel	1016	0	2.873048852
CGGA_1263	Non-codel	772	1	2.868993902
CGGA_274	Non-codel	610	0	2.868993902
CGGA_1287	Non-codel	533	1	2.860711901
CGGA_1452	Non-codel	468	1	2.85650935
CGGA_P338	Non-codel	532	0	2.854130026
CGGA_1598	Non-codel	564	1	2.84935883
CGGA_621	Non-codel	1347	0	2.844570805
CGGA_2003	Non-codel	517	0	2.839765831
CGGA_545	Non-codel	555	1	2.837023513
CGGA_902	Non-codel	193	1	2.83561969
CGGA_1619	Non-codel	766	1	2.832526327
CGGA_1663	Non-codel	290	1	2.830104554
CGGA_861	Non-codel	893	1	2.820374019
CGGA_1643	Non-codel	170	0	2.815482469
CGGA_103	Non-codel	1188	1	2.813030068
CGGA_1019	Non-codel	212	1	2.812998547
CGGA_1857	Non-codel	157	1	2.810573228
CGGA_1510	Non-codel	465	1	2.803175914
CGGA_2002	Non-codel	524	0	2.803175914
CGGA_720	Non-codel	1258	1	2.800701157
CGGA_1391	Non-codel	426	1	2.795738066
CGGA_1024	Non-codel	3074	1	2.794393394
CGGA_1177	Non-codel	449	1	2.7871827
CGGA_842	Non-codel	234	1	2.78428979
CGGA_P83	Non-codel	1030	0	2.780738977
CGGA_1142	Non-codel	1005	1	2.778222936
CGGA_1236	Non-codel	191	1	2.778222936
CGGA_1899	Non-codel	176	1	2.775702223
CGGA_859	Non-codel	387	1	2.772668403
CGGA_1156	Non-codel	2477	0	2.770646709
CGGA_564	Non-codel	679	1	2.766827619
CGGA_1686	Non-codel	352	0	2.765572297
CGGA_1371	Non-codel	2079	0	2.763027959
CGGA_789	Non-codel	345	1	2.762433753
CGGA_D51	Non-codel	135	1	2.759498153
CGGA_1257	Non-codel	192	1	2.757924932
CGGA_607	Non-codel	1389	0	2.756557448
CGGA_818	Non-codel	3402	0	2.756557448
CGGA_P112	Non-codel	834	1	2.752802647
CGGA_802	Non-codel	681	1	2.747704521
CGGA_1002	Non-codel	305	1	2.742499723
CGGA_705	Non-codel	1507	1	2.742499723
CGGA_1985	Non-codel	380	1	2.739911726
CGGA_1508	Non-codel	1049	1	2.737318786
CGGA_1553	Non-codel	540	1	2.737318786
CGGA_1539	Non-codel	1758	0	2.732117999
CGGA_1384	Non-codel	191	1	2.731352783
CGGA_1673	Non-codel	1457	0	2.729510114
CGGA_1471	Non-codel	1919	0	2.724279265
CGGA_1589	Non-codel	342	1	2.71902818
CGGA_890	Non-codel	2982	1	2.71902818
CGGA_P177	Non-codel	776	0	2.716395
CGGA_D16	Non-codel	261	1	2.711821898
CGGA_1500	Non-codel	108	1	2.708464673
CGGA_1271	Non-codel	523	1	2.704249537
CGGA_1041	Non-codel	2863	0	2.700487743
CGGA_1769	Non-codel	1151	0	2.700487743
CGGA_P439	Non-codel	309	0	2.697818315
CGGA_1148	Non-codel	596	1	2.692463658
CGGA_1688	Non-codel	51	1	2.692463658
CGGA_1736	Non-codel	938	1	2.692463658
CGGA_1214	Non-codel	604	1	2.692062781
CGGA_1301	Non-codel	239	1	2.692062781
CGGA_106	Non-codel	4374	0	2.689778388
CGGA_1157	Non-codel	741	1	2.687087794
CGGA_1398	Non-codel	554	1	2.687087794
CGGA_1411	Non-codel	329	1	2.682864724
CGGA_P150	Non-codel	349	0	2.681690556
CGGA_D35	Non-codel	661	1	2.675161271
CGGA_330	Non-codel	1121	1	2.673616359
CGGA_448	Non-codel	354	1	2.672070035
CGGA_P30	Non-codel	404	1	2.668102817
CGGA_901	Non-codel	928	1	2.665368871
CGGA_P415	Non-codel	195	1	2.659884404
CGGA_603	Non-codel	168	0	2.658089114
CGGA_1431	Non-codel	1975	0	2.646075498
CGGA_1533	Non-codel	1217	1	2.643296779
CGGA_1232	Non-codel	2067	1	2.637722218
CGGA_1565	Non-codel	1417	0	2.634926329
CGGA_591	Non-codel	1654	1	2.628188662
CGGA_1655	Non-codel	1209	0	2.623684825
CGGA_1749	Non-codel	401	1	2.623684825
CGGA_P11	Non-codel	433	0	2.623684825
CGGA_554	Non-codel	134	1	2.618028968
CGGA_889	Non-codel	3213	0	2.612349446
CGGA_P31	Non-codel	1205	0	2.612349446
CGGA_P93	Non-codel	1010	0	2.612349446
CGGA_1146	Non-codel	2498	0	2.609028058
CGGA_1015	Non-codel	164	1	2.607421497
CGGA_139	Non-codel	694	1	2.603785356
CGGA_P385	Non-codel	449	0	2.598045797
CGGA_1750	Non-codel	250	1	2.595166891
CGGA_P326	Non-codel	551	0	2.595166891
CGGA_1004	Non-codel	899	1	2.592893344
CGGA_P98	Non-codel	317	1	2.589390696
CGGA_1771	Non-codel	1068	1	2.586493355
CGGA_1059	Non-codel	21	1	2.586396102
CGGA_1645	Non-codel	1534	0	2.580680054
CGGA_D30	Non-codel	215	1	2.578239284
CGGA_P346	Non-codel	522	0	2.57776404
CGGA_1147	Non-codel	2498	0	2.574841749
CGGA_1393	Non-codel	275	1	2.573326239
CGGA_780	Non-codel	923	1	2.571913153
CGGA_267	Non-codel	1374	1	2.563457114
CGGA_882	Non-codel	1008	0	2.563089262
CGGA_1906	Non-codel	779	0	2.551234132
CGGA_1055	Non-codel	1611	1	2.533255012
CGGA_1183	Non-codel	408	1	2.530235202
CGGA_1694	Non-codel	624	1	2.524175354
CGGA_1406	Non-codel	2154	1	2.513228515
CGGA_1005	Non-codel	3286	0	2.50982629
CGGA_P144	Non-codel	892	0	2.502750273
CGGA_1478	Non-codel	542	1	2.496566191
CGGA_834	Non-codel	3388	0	2.490990696
CGGA_1657	Non-codel	1511	0	2.490353806
CGGA_1392	Non-codel	473	1	2.487236918
CGGA_1627	Non-codel	1597	0	2.468383785
CGGA_1394	Non-codel	139	1	2.466710615
CGGA_1548	Non-codel	1054	1	2.465215981
CGGA_1689	Non-codel	1414	0	2.465215981
CGGA_1764	Non-codel	710	1	2.462040766
CGGA_1231	Non-codel	2279	1	2.461462069
CGGA_1121	Non-codel	2560	0	2.458858106
CGGA_848	Non-codel	204	0	2.449151732
CGGA_698	Non-codel	1851	1	2.433191313
CGGA_565	Non-codel	3605	0	2.426049148
CGGA_634	Non-codel	2633	1	2.423347303
CGGA_1902	Non-codel	790	0	2.416789784
CGGA_1374	Non-codel	141	1	2.415279015
CGGA_568	Non-codel	285	1	2.413499106
CGGA_503	Non-codel	3777	0	2.410200432
CGGA_1031	Non-codel	2457	1	2.406251203
CGGA_1520	Non-codel	297	1	2.403578937
CGGA_1704	Non-codel	1360	0	2.403578937
CGGA_337	Non-codel	1008	1	2.400811288
CGGA_580	Non-codel	1394	1	2.400811288
CGGA_1181	Non-codel	318	0	2.400256038
CGGA_1527	Non-codel	1714	1	2.396924984
CGGA_1680	Non-codel	596	1	2.390238253
CGGA_731	Non-codel	503	1	2.386218704
CGGA_1116	Non-codel	248	1	2.386218704
CGGA_1886	Non-codel	338	1	2.380145985
CGGA_358	Non-codel	122	1	2.376765152
CGGA_1621	Non-codel	1607	0	2.373375877
CGGA_1675	Non-codel	980	0	2.373375877
CGGA_815	Non-codel	2219	1	2.367799076
CGGA_846	Non-codel	2991	0	2.36315698
CGGA_P113	Non-codel	1032	0	2.359733514
CGGA_1023	Non-codel	681	1	2.349176584
CGGA_1743	Non-codel	1232	0	2.342485458
CGGA_652	Non-codel	476	1	2.342485458
CGGA_1305	Non-codel	1989	0	2.332030435
CGGA_605	Non-codel	3668	0	2.33034671
CGGA_1356	Non-codel	948	1	2.32149426
CGGA_1131	Non-codel	2533	0	2.30731759
CGGA_1441	Non-codel	1340	1	2.300173344
CGGA_1715	Non-codel	872	0	2.300173344
CGGA_1614	Non-codel	1079	1	2.29658707
CGGA_400	Non-codel	1321	1	2.293981757
CGGA_1731	Non-codel	972	0	2.292991296
CGGA_1077	Non-codel	591	1	2.290107974
CGGA_1184	Non-codel	156	1	2.289385972
CGGA_P179	Non-codel	778	0	2.271214298
CGGA_700	Non-codel	170	0	2.270604815
CGGA_D57	Non-codel	766	1	2.268642069
CGGA_1829	Non-codel	801	0	2.256499751
CGGA_J042	Non-codel	1409	1	2.24291686
CGGA_601	Non-codel	1133	1	2.226889203
CGGA_1880	Non-codel	855	0	2.222796961
CGGA_2024	Non-codel	328	1	2.219000025
CGGA_804	Non-codel	614	0	2.214767967
CGGA_1270	Non-codel	188	1	2.212739286
CGGA_1234	Non-codel	705	1	2.210708169
CGGA_499	Non-codel	122	1	2.204600136
CGGA_1144	Non-codel	2505	0	2.195992631
CGGA_D40	Non-codel	3085	0	2.188203351
CGGA_1141	Non-codel	432	1	2.168648321
CGGA_1809	Non-codel	343	1	2.168648321
CGGA_1744	Non-codel	1232	0	2.160733408
CGGA_763	Non-codel	319	0	2.160733408
CGGA_1544	Non-codel	208	1	2.152772073
CGGA_1017	Non-codel	768	1	2.148773826
CGGA_369	Non-codel	3957	0	2.148773826
CGGA_1567	Non-codel	840	1	2.144763768
CGGA_276	Non-codel	529	0	2.138036848
CGGA_P15	Non-codel	723	1	2.124533829
CGGA_724	Non-codel	3406	0	2.120451409
CGGA_502	Non-codel	3781	0	2.116686752
CGGA_898	Non-codel	1663	1	2.112384192
CGGA_1437	Non-codel	1037	1	2.103997829
CGGA_1390	Non-codel	2050	0	2.099853081
CGGA_1030	Non-codel	2934	0	2.091525425
CGGA_1664	Non-codel	1491	0	2.087342359
CGGA_1604	Non-codel	740	1	2.078937355
CGGA_1854	Non-codel	934	0	2.078937355
CGGA_1623	Non-codel	1603	0	2.070479984
CGGA_757	Non-codel	1047	1	2.066533728
CGGA_P99	Non-codel	679	0	2.066231455
CGGA_704	Non-codel	2572	1	2.064319051
CGGA_493	Non-codel	2382	1	2.06210147
CGGA_1572	Non-codel	160	1	2.061969587
CGGA_809	Non-codel	1252	1	2.057694296
CGGA_D20	Non-codel	2367	1	2.057657565
CGGA_658	Non-codel	372	1	2.04425534
CGGA_862	Non-codel	1046	0	2.040457192
CGGA_D44	Non-codel	313	1	2.039764221
CGGA_1409	Non-codel	2249	0	2.039764221
CGGA_899	Non-codel	231	1	2.035261142
CGGA_1718	Non-codel	835	0	2.000854273
CGGA_1729	Non-codel	244	1	1.99189448
CGGA_P280	Non-codel	675	0	1.99189448
CGGA_1472	Non-codel	819	0	1.982875153
CGGA_1473	Non-codel	813	0	1.973795495
CGGA_273	Non-codel	2635	1	1.96858187
CGGA_1651	Non-codel	842	1	1.964654695
CGGA_1256	Non-codel	2233	0	1.955451922
CGGA_1551	Non-codel	347	1	1.950827033
CGGA_1568	Non-codel	345	0	1.950827033
CGGA_P308	Non-codel	563	1	1.932168268
CGGA_1219	Non-codel	2120	1	1.916183433
CGGA_1703	Non-codel	1366	0	1.913249443
CGGA_738	Non-codel	3501	0	1.904044793
CGGA_887	Non-codel	1011	0	1.903690222
CGGA_1583	Non-codel	1606	1	1.894063204
CGGA_1501	Non-codel	222	1	1.88922397
CGGA_P315	Non-codel	451	1	1.874601885
CGGA_908	Non-codel	2436	1	1.872070361
CGGA_1161	Non-codel	2463	0	1.849876179
CGGA_252	Non-codel	165	0	1.849574617
CGGA_1159	Non-codel	2464	0	1.839858394
CGGA_157	Non-codel	914	1	1.829766126
CGGA_458	Non-codel	419	1	1.82677555
CGGA_1070	Non-codel	333	1	1.821667071
CGGA_1477	Non-codel	1194	1	1.81959826
CGGA_1603	Non-codel	356	1	1.81959826
CGGA_1534	Non-codel	41	1	1.814485622
CGGA_1618	Non-codel	1615	0	1.809353655
CGGA_1454	Non-codel	1946	0	1.804202211
CGGA_251	Non-codel	1299	0	1.795890578
CGGA_1605	Non-codel	321	1	1.7938403
CGGA_300	Non-codel	2199	1	1.790687789
CGGA_1695	Non-codel	927	0	1.788629531
CGGA_494	Non-codel	3802	0	1.782853465
CGGA_1319	Non-codel	2149	0	1.76758409
CGGA_P316	Non-codel	567	0	1.762271348
CGGA_1369	Non-codel	360	0	1.756937731
CGGA_1747	Non-codel	293	1	1.746207211
CGGA_642	Non-codel	3618	0	1.745805547
CGGA_1420	Non-codel	364	1	1.740809972
CGGA_1504	Non-codel	1854	0	1.740809972
CGGA_1292	Non-codel	2421	0	1.740446097
CGGA_1661	Non-codel	1505	0	1.735391188
CGGA_1140	Non-codel	921	1	1.705189379
CGGA_1571	Non-codel	412	0	1.702416196
CGGA_P356	Non-codel	506	0	1.685623358
CGGA_1530	Non-codel	1793	0	1.674311594
CGGA_893	Non-codel	3160	1	1.657946556
CGGA_904	Non-codel	774	1	1.643796639
CGGA_P151	Non-codel	915	0	1.63979947
CGGA_241	Non-codel	4163	0	1.618024512
CGGA_1020	Non-codel	1120	1	1.594781463
CGGA_1013	Non-codel	1725	1	1.577137075
CGGA_1033	Non-codel	1322	0	1.452705152
CGGA_1588	Non-codel	1679	0	1.439265401
CGGA_541	Non-codel	3741	0	1.406193128
CGGA_1727	Non-codel	1276	0	1.398128806
CGGA_P121	Non-codel	941	0	1.377083365
CGGA_1061	Non-codel	532	1	1.373166586
CGGA_1642	Non-codel	1562	0	1.362869584
CGGA_261	Non-codel	4130	0	1.322384836
CGGA_1421	Non-codel	1987	0	1.311915471
CGGA_J130	Non-codel	2507	0	1.266482053
CGGA_1525	Non-codel	1686	1	1.251239281
CGGA_659	Non-codel	730	0	1.241431148
CGGA_773	Non-codel	443	1	1.208667697
CGGA_165	Non-codel	183	0	1.195827352
CGGA_807	Non-codel	3415	0	1.193899873
CGGA_560	Non-codel	3722	0	1.129656642
CGGA_1579	Non-codel	1512	0	1.06887473
CGGA_1640	Non-codel	1563	0	1.05997369
CGGA_1594	Non-codel	480	0	1.032914912
CGGA_323	Non-codel	4023	0	0.959613921
CGGA_1595	Non-codel	1659	0	0.908995595
CGGA_822	Non-codel	2237	1	0.616034222
CGGA_1190	Non-codel	2602	0	0.546790635
