# Supplementary material for: PBX3 as a biomarker for the early diagnosis and prediction of prognosis of glioma
Source: PLoS One. 2024 Feb 7;19(2):e0293647. doi: 10.1371/journal.pone.0293647 (PMC10849273; doi:10.1371/journal.pone.0293647)
Supplement: S2 Fig — A, histologic-grade by TCGA; B, histologic-grade by CGGA; C, sample type by TCGA; D, sample type by CGGA; E, IDH-mutant by TCGA; F, IDH-mutant by CGGA; G, Age by TCGA; H, Age by CGGA; (I and J), cancer-status and karnofsky performance score by TCGA; K, 1p19q-codeletion by CGGA. (ZIP) [file pone.0293647.s002.zip › FIG 2/rtCGGA_Age Fig 2H.csv]

CGGA_ID	Age	futime	fustat	PBX3
CGGA_1099	8	122	1	3.102681858
CGGA_1322	10	253	1	3.963558961
CGGA_1238	11	2282	0	4.647968804
CGGA_1001	11	3288	0	3.210685732
CGGA_1715	12	872	0	2.300173344
CGGA_1152	13	2484	0	3.123269913
CGGA_1687	14	1414	0	4.096953605
CGGA_568	14	285	1	2.413499106
CGGA_1911	15	762	0	5.045912582
CGGA_1623	16	1603	0	2.070479984
CGGA_1283	17	20	1	4.362928522
CGGA_112	17	1534	1	3.083634871
CGGA_1271	17	523	1	2.704249537
CGGA_1292	17	2421	0	1.740446097
CGGA_D44	18	313	1	2.039764221
CGGA_1603	18	356	1	1.81959826
CGGA_1320	19	59	1	4.779064464
CGGA_1518	19	411	1	4.329420828
CGGA_2024	19	328	1	2.219000025
CGGA_810	20	551	1	3.312558645
CGGA_685	20	3239	1	3.234147627
CGGA_1657	20	1511	0	2.490353806
CGGA_1359	21	343	1	4.398323468
CGGA_1494	21	269	1	0.977123343
CGGA_1425	22	640	1	3.869153475
CGGA_1875	22	866	0	3.069484592
CGGA_P29	22	103	1	2.817930447
CGGA_P385	22	449	0	2.598045797
CGGA_1374	22	141	1	2.415279015
CGGA_P356	22	506	0	1.685623358
CGGA_881	23	252	1	5.080527786
CGGA_1034	23	753	1	4.746265221
CGGA_488	23	435	1	4.136733024
CGGA_1776	23	259	1	3.849850879
CGGA_D48	23	221	1	3.684424757
CGGA_1673	23	1457	0	2.729510114
CGGA_1565	23	1417	0	2.634926329
CGGA_889	23	3213	0	2.612349446
CGGA_675	23	3579	0	2.320852552
CGGA_1829	23	801	0	2.256499751
CGGA_P106	24	71	1	4.438194663
CGGA_406	24	90	1	3.78904399
CGGA_1659	24	387	1	3.714057403
CGGA_1497	24	1178	1	3.509858808
CGGA_834	24	3388	0	2.490990696
CGGA_700	24	170	0	2.270604815
CGGA_1903	24	785	0	2.172588538
CGGA_1409	24	2249	0	2.039764221
CGGA_235	24	2340	1	2.010277535
CGGA_D58	24	181	1	2.00110028
CGGA_252	24	165	0	1.849574617
CGGA_1588	24	1679	0	1.439265401
CGGA_1170	25	346	1	3.569221088
CGGA_D28	25	860	1	3.182504528
CGGA_1307	25	2390	0	3.096675084
CGGA_P21	25	1195	0	3.007112039
CGGA_607	25	1389	0	2.756557448
CGGA_28	25	1103	1	2.580680054
CGGA_1183	25	408	1	2.530235202
CGGA_P115	25	959	0	2.000854273
CGGA_887	25	1011	0	1.903690222
CGGA_1594	25	480	0	1.032914912
CGGA_P421	26	308	1	4.389131083
CGGA_1072	26	1090	1	3.70386552
CGGA_1634	26	366	1	3.255305016
CGGA_1671	26	1464	0	3.09763916
CGGA_809	26	1252	1	2.057694296
CGGA_1568	26	345	0	1.950827033
CGGA_1542	26	184	0	1.829766126
CGGA_1630	26	1407	0	1.702416196
CGGA_1624	27	87	1	5.270702951
CGGA_D63	27	212	1	5.110188414
CGGA_1410	27	825	1	4.860928832
CGGA_1048	27	703	0	4.032535588
CGGA_1314	27	172	1	3.513715935
CGGA_903	27	1455	1	3.10359705
CGGA_492	27	652	0	3.075567068
CGGA_812	27	3410	0	2.940441736
CGGA_1686	27	352	0	2.765572297
CGGA_J50	27	1693	1	2.36315698
CGGA_1809	27	343	1	2.168648321
CGGA_1502	27	1861	0	2.156758577
CGGA_1528	27	1793	0	2.091525425
CGGA_1747	27	293	1	1.746207211
CGGA_P158	27	844	0	1.740809972
CGGA_P164	27	886	0	1.524335397
CGGA_1569	27	1406	0	1.47919192
CGGA_261	27	4130	0	1.322384836
CGGA_1606	28	471	1	5.29260667
CGGA_1430	28	176	1	4.720925179
CGGA_1377	28	2068	0	3.208431172
CGGA_P83	28	1030	0	2.780738977
CGGA_P266	28	253	1	2.195992631
CGGA_1473	28	813	0	1.973795495
CGGA_1491	29	511	1	5.127284653
CGGA_1105	29	609	1	5.086982075
CGGA_1702	29	168	1	4.887808992
CGGA_747	29	970	1	4.413942626
CGGA_632	29	576	1	4.121702657
CGGA_J024	29	2801	0	4.055436662
CGGA_1311	29	1080	1	3.761254603
CGGA_1440	29	1961	0	3.691114822
CGGA_1068	29	68	1	3.415959719
CGGA_1095	29	2778	1	3.361278978
CGGA_888	29	669	1	3.219392769
CGGA_P416	29	408	0	3.21574873
CGGA_663	29	3479	0	3.15797815
CGGA_1850	29	750	0	2.875395272
CGGA_1287	29	533	1	2.860711901
CGGA_861	29	893	1	2.820374019
CGGA_1121	29	2560	0	2.458858106
CGGA_1017	29	768	1	2.148773826
CGGA_843	29	3380	0	1.930635702
CGGA_642	29	3618	0	1.745805547
CGGA_1407	29	2016	0	1.44600191
CGGA_1446	29	1955	0	1.44600191
CGGA_1505	30	172	1	5.167295239
CGGA_D59	30	2778	0	4.741267245
CGGA_P102	30	989	0	4.541645571
CGGA_1415	30	2007	0	3.969103526
CGGA_1097	30	1378	1	3.852136071
CGGA_1081	30	216	1	3.845662516
CGGA_1587	30	750	1	3.796200793
CGGA_759	30	1263	1	3.685274671
CGGA_1402	30	2030	0	3.577205577
CGGA_P108	30	976	0	3.525922946
CGGA_P156	30	822	0	3.319337204
CGGA_1169	30	1765	1	3.276404981
CGGA_1188	30	256	1	3.215179834
CGGA_1611	30	1158	1	3.206595602
CGGA_P17	30	1203	0	3.136873214
CGGA_1670	30	1141	0	2.921491509
CGGA_D50	30	782	1	2.788259239
CGGA_1553	30	540	1	2.737318786
CGGA_106	30	4374	0	2.689778388
CGGA_882	30	1008	0	2.563089262
CGGA_243	30	2977	0	2.511528258
CGGA_358	30	122	1	2.376765152
CGGA_862	30	1046	0	2.040457192
CGGA_1703	30	1366	0	1.913249443
CGGA_1198	30	2349	0	1.041994569
CGGA_P401	31	543	0	4.252589523
CGGA_P174	31	816	0	3.970150501
CGGA_835	31	517	0	3.880086113
CGGA_P146	31	344	0	3.829109162
CGGA_320	31	3005	1	3.820956562
CGGA_1488	31	1882	0	3.404509885
CGGA_1212	31	2292	1	3.293741152
CGGA_1118	31	398	1	3.285507015
CGGA_P173	31	782	0	3.169353108
CGGA_703	31	1355	1	3.034492717
CGGA_1598	31	564	1	2.84935883
CGGA_1231	31	2279	1	2.461462069
CGGA_1031	31	2457	1	2.406251203
CGGA_1886	31	338	1	2.380145985
CGGA_485	31	2437	0	2.354784898
CGGA_1618	31	1615	0	1.809353655
CGGA_457	32	75	1	5.822019274
CGGA_1272	32	124	1	4.312674183
CGGA_1563	32	1719	0	4.080651138
CGGA_P87	32	240	1	3.878142936
CGGA_521	32	514	1	3.586956082
CGGA_P176	32	804	0	3.269408039
CGGA_1235	32	2287	0	3.253531791
CGGA_D45	32	856	0	3.054019358
CGGA_1260	32	177	1	3.049010542
CGGA_603	32	168	0	2.658089114
CGGA_1704	32	1360	0	2.403578937
CGGA_P113	32	1032	0	2.359733514
CGGA_1234	32	705	1	2.210708169
CGGA_724	32	3406	0	2.120451409
CGGA_493	32	2382	1	2.06210147
CGGA_766	32	3472	0	1.234205046
CGGA_P3	32	1399	0	0.505121327
CGGA_1334	33	146	1	4.66501153
CGGA_1226	33	670	1	4.248333001
CGGA_1685	33	225	1	3.981614248
CGGA_P270	33	322	1	3.89373265
CGGA_1916	33	0	0	3.762474741
CGGA_1154	33	383	1	3.565975699
CGGA_1725	33	1282	0	3.428117502
CGGA_1240	33	19	1	3.199397938
CGGA_1282	33	1116	1	3.189962809
CGGA_D27	33	3178	0	2.563457114
CGGA_1764	33	710	1	2.462040766
CGGA_1902	33	790	0	2.416789784
CGGA_1132	33	2533	0	2.230359118
CGGA_369	33	3957	0	2.148773826
CGGA_1127	33	2547	0	1.824691713
CGGA_625	33	2098	1	1.778147596
CGGA_1882	33	842	0	1.735391188
CGGA_904	33	774	1	1.643796639
CGGA_1737	33	1248	0	1.348505389
CGGA_P172	33	803	0	1.05997369
CGGA_1785	34	329	1	4.223378442
CGGA_1058	34	995	1	3.729139822
CGGA_1066	34	723	1	3.703908543
CGGA_1228	34	2296	0	3.653316212
CGGA_1343	34	94	1	3.641374947
CGGA_P86	34	1026	0	3.547526644
CGGA_1580	34	1581	1	3.502493604
CGGA_694	34	1194	1	3.386814123
CGGA_J73	34	1134	1	3.380484413
CGGA_P103	34	983	0	3.369125319
CGGA_1113	34	1265	1	3.351991102
CGGA_1129	34	168	1	3.326971087
CGGA_1189	34	2602	0	3.0354037
CGGA_P150	34	349	0	2.681690556
CGGA_1406	34	2154	1	2.513228515
CGGA_P314	34	572	0	2.274868147
CGGA_864	34	3353	0	2.023950697
CGGA_1472	34	819	0	1.982875153
CGGA_157	34	914	1	1.829766126
CGGA_1605	34	321	1	1.7938403
CGGA_241	34	4163	0	1.618024512
CGGA_892	34	448	0	1.425703788
CGGA_1386	34	2058	0	1.333987563
CGGA_165	34	183	0	1.195827352
CGGA_1595	34	1659	0	0.908995595
CGGA_760	34	3479	0	0.876688405
CGGA_1103	35	585	1	4.904737084
CGGA_1340	35	1109	1	4.563415932
CGGA_655	35	3600	0	3.636134535
CGGA_P109	35	406	1	3.564565409
CGGA_1720	35	1290	0	3.460493232
CGGA_1560	35	459	1	3.438995438
CGGA_1300	35	1428	1	3.188102077
CGGA_1607	35	1333	1	2.957273581
CGGA_1101	35	214	1	2.937262353
CGGA_1413	35	2008	0	2.763027959
CGGA_P392	35	437	0	2.662629407
CGGA_1146	35	2498	0	2.609028058
CGGA_1269	35	2214	0	2.580680054
CGGA_634	35	2633	1	2.423347303
CGGA_1617	35	1611	0	2.009755313
CGGA_273	35	2635	1	1.96858187
CGGA_908	35	2436	1	1.872070361
CGGA_300	35	2199	1	1.790687789
CGGA_446	35	3860	0	1.62665894
CGGA_1421	35	1987	0	1.311915471
CGGA_D46	36	300	1	4.870440168
CGGA_1381	36	46	1	4.615187458
CGGA_1175	36	441	1	4.336543442
CGGA_J023	36	1028	1	3.499550212
CGGA_1650	36	1283	1	3.394950664
CGGA_P311	36	581	0	3.22665163
CGGA_491	36	1074	1	3.188034285
CGGA_825	36	836	1	3.091655005
CGGA_1172	36	2414	0	2.976994079
CGGA_869	36	537	0	2.889389249
CGGA_D47	36	1048	1	2.868993902
CGGA_479	36	3812	0	2.617038046
CGGA_P104	36	167	1	2.586493355
CGGA_671	36	3584	0	2.576603188
CGGA_1147	36	2498	0	2.574841749
CGGA_267	36	1374	1	2.563457114
CGGA_1181	36	318	0	2.400256038
CGGA_1524	36	1226	0	2.282146468
CGGA_601	36	1133	1	2.226889203
CGGA_1087	36	701	0	2.164696633
CGGA_P265	36	733	0	2.083146362
CGGA_1854	36	934	0	2.078937355
CGGA_704	36	2572	1	2.064319051
CGGA_D29	36	3171	0	2.014847552
CGGA_1161	36	2463	0	1.849876179
CGGA_583	36	3107	1	1.834821639
CGGA_1513	36	1827	0	1.76758409
CGGA_689	36	3563	0	1.710661569
CGGA_893	36	3160	1	1.657946556
CGGA_1350	36	2107	0	1.645612772
CGGA_541	36	3741	0	1.406193128
CGGA_838	36	3386	0	1.308581452
CGGA_1649	36	1047	0	1.06887473
CGGA_1106	37	420	1	4.421786286
CGGA_P319	37	565	0	4.398323468
CGGA_1575	37	129	1	4.314073642
CGGA_1215	37	29	1	4.000629194
CGGA_P388	37	293	1	3.735375036
CGGA_1264	37	2217	0	3.719103519
CGGA_D24	37	837	1	3.650940392
CGGA_374	37	493	1	3.382754325
CGGA_D21	37	1208	1	3.197131309
CGGA_1592	37	1588	1	3.138805462
CGGA_P27	37	413	0	2.985667615
CGGA_1388	37	485	1	2.878605244
CGGA_290	37	4075	0	2.805646167
CGGA_1714	37	1330	0	2.734720884
CGGA_1148	37	596	1	2.692463658
CGGA_1627	37	1597	0	2.468383785
CGGA_1394	37	139	1	2.466710615
CGGA_1880	37	855	0	2.222796961
CGGA_490	37	3804	0	2.133788341
CGGA_1718	37	835	0	2.000854273
CGGA_1445	37	1955	0	1.839858394
CGGA_1027	37	2688	0	1.82422324
CGGA_1070	37	333	1	1.821667071
CGGA_1450	37	957	1	1.798485982
CGGA_1369	37	360	0	1.756937731
CGGA_871	37	3340	0	1.612243634
CGGA_1579	37	1512	0	1.06887473
CGGA_1475	38	182	1	5.569340418
CGGA_P283	38	664	0	4.152060465
CGGA_1136	38	236	1	4.150340689
CGGA_509	38	623	1	4.15022861
CGGA_1716	38	1332	0	4.142876372
CGGA_107	38	2156	1	4.08930624
CGGA_1608	38	1629	0	3.822124222
CGGA_D33	38	175	1	3.781074215
CGGA_1208	38	161	1	3.729139822
CGGA_808	38	1167	0	3.441669883
CGGA_1079	38	471	1	3.155803667
CGGA_42	38	2832	1	3.127170501
CGGA_545	38	555	1	2.837023513
CGGA_P11	38	433	0	2.623684825
CGGA_1771	38	1068	1	2.586493355
CGGA_D15	38	3197	0	2.536854321
CGGA_254	38	4143	0	2.443848314
CGGA_1675	38	980	0	2.373375877
CGGA_P16	38	447	0	2.30731759
CGGA_400	38	1321	1	2.293981757
CGGA_J042	38	1409	1	2.24291686
CGGA_1544	38	208	1	2.152772073
CGGA_898	38	1663	1	2.112384192
CGGA_1164	38	1022	1	1.973795495
CGGA_P308	38	563	1	1.932168268
CGGA_1482	38	1888	0	1.616294056
CGGA_1020	38	1120	1	1.594781463
CGGA_1013	38	1725	1	1.577137075
CGGA_J030	38	2775	0	1.197603938
CGGA_1108	39	870	1	4.18996915
CGGA_362	39	1680	0	3.600764987
CGGA_1401	39	1680	1	3.465055938
CGGA_707	39	3299	1	3.440542337
CGGA_909	39	3448	0	3.428863666
CGGA_P19	39	1197	0	3.380484413
CGGA_314	39	2568	1	3.338484568
CGGA_1526	39	1798	0	3.33613697
CGGA_1318	39	1497	0	3.142661725
CGGA_245	39	318	1	3.102681858
CGGA_420	39	3514	0	2.970452362
CGGA_256	39	158	0	2.941761209
CGGA_883	39	1016	0	2.873048852
CGGA_1552	39	1728	0	2.780738977
CGGA_1508	39	1049	1	2.737318786
CGGA_1384	39	191	1	2.731352783
CGGA_890	39	2982	1	2.71902818
CGGA_1723	39	1282	0	2.681690556
CGGA_1232	39	2067	1	2.637722218
CGGA_752	39	3486	0	2.628188662
CGGA_846	39	2991	0	2.36315698
CGGA_1610	39	1058	1	2.359733514
CGGA_1144	39	2505	0	2.195992631
CGGA_1158	39	2471	0	2.160733408
CGGA_502	39	3781	0	2.116686752
CGGA_1162	39	2457	0	1.645612772
CGGA_1050	39	3040	0	1.553321115
CGGA_P121	39	941	0	1.377083365
CGGA_1862	40	110	1	4.902105946
CGGA_852	40	169	1	4.654937987
CGGA_1171	40	412	1	3.873257229
CGGA_1094	40	252	1	3.761694
CGGA_318	40	222	1	3.646599169
CGGA_1295	40	310	1	3.637362213
CGGA_P18	40	387	1	3.574406805
CGGA_1039	40	727	1	3.56648868
CGGA_1135	40	1172	1	3.380484413
CGGA_1354	40	530	1	3.288563509
CGGA_619	40	550	1	3.1768838
CGGA_867	40	367	1	3.144585756
CGGA_1429	40	1976	0	3.057237257
CGGA_333	40	1783	0	3.031655848
CGGA_1667	40	1476	0	3.024026946
CGGA_P84	40	1026	0	2.930525844
CGGA_1361	40	2092	0	2.875395272
CGGA_621	40	1347	0	2.844570805
CGGA_2003	40	517	0	2.839765831
CGGA_1510	40	465	1	2.803175914
CGGA_2002	40	524	0	2.803175914
CGGA_1177	40	449	1	2.7871827
CGGA_1411	40	329	1	2.682864724
CGGA_901	40	928	1	2.665368871
CGGA_501	40	3798	0	2.615439081
CGGA_P13	40	1211	0	2.589390696
CGGA_1211	40	2324	0	2.325015413
CGGA_D57	40	766	1	2.268642069
CGGA_1030	40	2934	0	2.091525425
CGGA_1664	40	1491	0	2.087342359
CGGA_D20	40	2367	1	2.057657565
CGGA_762	40	3474	0	1.913762666
CGGA_1455	40	1946	0	1.348505389
CGGA_J130	40	2507	0	1.266482053
CGGA_D61	40	4089	0	1.226947931
CGGA_1647	40	1525	0	1.023774111
CGGA_530	41	506	1	4.248333001
CGGA_1387	41	90	1	4.148394281
CGGA_P185	41	502	1	4.107398876
CGGA_135	41	1924	1	3.836058343
CGGA_1178	41	422	1	3.787847512
CGGA_1507	41	715	1	3.546097046
CGGA_1036	41	1166	1	3.45132155
CGGA_P364	41	495	1	3.382099408
CGGA_P399	41	428	0	3.378867493
CGGA_P128	41	919	0	3.360953086
CGGA_P438	41	310	0	3.21574873
CGGA_1145	41	239	1	3.095471164
CGGA_1443	41	1956	0	3.065414413
CGGA_710	41	660	1	2.93382888
CGGA_1339	41	2120	0	2.825248006
CGGA_1156	41	2477	0	2.770646709
CGGA_705	41	1507	1	2.742499723
CGGA_1985	41	380	1	2.739911726
CGGA_D38	41	689	1	2.664317132
CGGA_P136	41	308	0	2.603785356
CGGA_1393	41	275	1	2.573326239
CGGA_1005	41	3286	0	2.50982629
CGGA_2013	41	139	1	2.274868147
CGGA_1699	41	1384	0	2.13266202
CGGA_P422	41	430	0	1.955451922
CGGA_1052	41	2964	0	1.901606574
CGGA_1660	41	433	0	1.88922397
CGGA_1424	41	1983	0	1.713497104
CGGA_1530	41	1793	0	1.674311594
CGGA_431	41	3866	0	1.51389015
CGGA_1525	41	1686	1	1.251239281
CGGA_1291	41	2190	0	0.805326628
CGGA_1908	42	298	1	4.649238592
CGGA_P89	42	294	1	4.457334079
CGGA_1073	42	270	1	4.193666929
CGGA_P137	42	860	0	4.017458753
CGGA_1496	42	330	1	3.949056001
CGGA_1109	42	1348	1	3.917530184
CGGA_1251	42	272	1	3.851063541
CGGA_1258	42	114	1	3.738799383
CGGA_681	42	110	1	3.728063441
CGGA_1313	42	379	1	3.709738181
CGGA_1223	42	682	1	3.623922462
CGGA_1071	42	2876	0	3.499550212
CGGA_1006	42	254	1	3.188034285
CGGA_878	42	863	1	3.112248532
CGGA_1060	42	227	1	3.112248532
CGGA_863	42	2073	1	3.109528904
CGGA_510	42	3770	0	3.074872279
CGGA_1324	42	848	1	3.05278467
CGGA_1014	42	263	1	2.907826255
CGGA_120	42	288	1	2.905535278
CGGA_P132	42	936	0	2.768111874
CGGA_802	42	681	1	2.747704521
CGGA_P335	42	537	0	2.684391858
CGGA_P31	42	1205	0	2.612349446
CGGA_P346	42	522	0	2.57776404
CGGA_652	42	476	1	2.342485458
CGGA_858	42	3359	0	2.179944946
CGGA_638	42	2386	0	2.003399267
CGGA_1454	42	1946	0	1.804202211
CGGA_1319	42	2149	0	1.76758409
CGGA_1517	42	1826	0	1.751583074
CGGA_1661	42	1505	0	1.735391188
CGGA_P271	42	710	0	1.713497104
CGGA_807	42	3415	0	1.193899873
CGGA_1329	43	326	1	5.427173624
CGGA_1770	43	298	1	5.112478912
CGGA_1403	43	679	1	4.418029285
CGGA_1160	43	426	1	4.199318985
CGGA_1370	43	2310	0	3.75273662
CGGA_1192	43	2363	0	3.300614097
CGGA_616	43	952	1	3.256193639
CGGA_1197	43	942	1	3.214057428
CGGA_1335	43	1947	0	3.079606964
CGGA_265	43	3959	0	3.061331992
CGGA_2006	43	516	0	3.002850171
CGGA_P122	43	971	0	2.870698368
CGGA_194	43	2304	1	2.830104554
CGGA_1002	43	305	1	2.742499723
CGGA_P177	43	776	0	2.716395
CGGA_543	43	3736	0	2.710310136
CGGA_1398	43	554	1	2.687087794
CGGA_630	43	3668	0	2.594513762
CGGA_1055	43	1611	1	2.533255012
CGGA_1155	43	1373	1	2.530235202
CGGA_580	43	1394	1	2.400811288
CGGA_1116	43	248	1	2.386218704
CGGA_1305	43	1989	0	2.332030435
CGGA_605	43	3668	0	2.33034671
CGGA_738	43	3501	0	1.904044793
CGGA_1477	43	1194	1	1.81959826
CGGA_1635	43	332	1	1.804202211
CGGA_1571	43	412	0	1.702416196
CGGA_1566	43	1716	0	1.511589728
CGGA_715	43	3429	0	1.435375341
CGGA_1061	43	532	1	1.373166586
CGGA_785	43	3457	0	1.234205046
CGGA_560	43	3722	0	1.129656642
CGGA_1669	44	139	1	5.080527786
CGGA_108	44	366	1	4.902632582
CGGA_1216	44	312	1	4.275926813
CGGA_680	44	2788	1	3.608797271
CGGA_1126	44	784	1	3.375627865
CGGA_P111	44	971	0	3.362591474
CGGA_309	44	139	1	3.099080355
CGGA_P358	44	504	0	2.950635897
CGGA_1701	44	1072	0	2.834943788
CGGA_1619	44	766	1	2.832526327
CGGA_1239	44	2280	0	2.750234238
CGGA_1749	44	401	1	2.623684825
CGGA_P98	44	317	1	2.589390696
CGGA_P144	44	892	0	2.502750273
CGGA_D40	44	3085	0	2.188203351
CGGA_276	44	529	0	2.138036848
CGGA_1651	44	842	1	1.964654695
CGGA_551	44	3728	0	1.83947963
CGGA_1037	44	780	0	1.81959826
CGGA_P316	44	567	0	1.762271348
CGGA_1504	44	1854	0	1.740809972
CGGA_1033	44	1322	0	1.452705152
CGGA_1865	45	89	1	5.105695271
CGGA_1758	45	414	1	4.779823952
CGGA_1728	45	917	1	4.464624127
CGGA_721	45	2552	1	3.967007149
CGGA_269	45	2932	0	3.961395295
CGGA_761	45	1840	1	3.906383768
CGGA_P5	45	378	1	3.903660881
CGGA_P142	45	891	0	3.701359427
CGGA_P7	45	110	1	3.700083072
CGGA_D34	45	147	1	3.692058653
CGGA_P163	45	880	0	3.599390401
CGGA_727	45	1023	1	3.549080128
CGGA_1451	45	438	1	3.520103414
CGGA_1111	45	2582	0	3.499536297
CGGA_1012	45	3116	0	3.293741152
CGGA_1739	45	515	1	3.202916999
CGGA_482	45	2511	1	3.188102077
CGGA_D56	45	64	1	3.078525659
CGGA_1815	45	185	1	2.99857488
CGGA_1326	45	322	1	2.882410294
CGGA_P131	45	929	0	2.815482469
CGGA_1899	45	176	1	2.775702223
CGGA_635	45	3631	0	2.76096659
CGGA_1471	45	1919	0	2.724279265
CGGA_1500	45	108	1	2.708464673
CGGA_P439	45	309	0	2.697818315
CGGA_330	45	1121	1	2.673616359
CGGA_P93	45	1010	0	2.612349446
CGGA_1689	45	1414	0	2.465215981
CGGA_1680	45	596	1	2.390238253
CGGA_1731	45	972	0	2.292991296
CGGA_P175	45	183	1	2.148773826
CGGA_757	45	1047	1	2.066533728
CGGA_1303	45	2168	0	2.053405497
CGGA_1745	45	1225	0	1.799031143
CGGA_251	45	1299	0	1.795890578
CGGA_1695	45	927	0	1.788629531
CGGA_1486	45	184	1	1.735391188
CGGA_666	45	2499	1	1.495376404
CGGA_1648	45	1521	0	1.398128806
CGGA_P153	45	818	0	1.348505389
CGGA_1317	45	2152	0	1.163117245
CGGA_1010	45	246	1	1.154815056
CGGA_1281	45	2429	0	0.997518737
CGGA_1190	45	2602	0	0.546790635
CGGA_1011	46	109	1	4.358939865
CGGA_1321	46	702	1	4.305925936
CGGA_777	46	146	1	3.922218359
CGGA_1227	46	1197	1	3.76412871
CGGA_487	46	156	1	3.600764987
CGGA_1380	46	291	1	3.42655637
CGGA_1814	46	221	1	3.341136621
CGGA_604	46	381	1	3.166230659
CGGA_1435	46	324	0	3.127170501
CGGA_1773	46	104	1	3.117397934
CGGA_905	46	3174	1	3.065091166
CGGA_P295	46	273	1	2.968264765
CGGA_1857	46	157	1	2.810573228
CGGA_720	46	1258	1	2.800701157
CGGA_818	46	3402	0	2.756557448
CGGA_1516	46	1826	0	2.629317214
CGGA_554	46	134	1	2.618028968
CGGA_1131	46	2533	0	2.30731759
CGGA_1184	46	156	1	2.289385972
CGGA_1604	46	740	1	2.078937355
CGGA_1721	46	1290	0	1.751583074
CGGA_P151	46	915	0	1.63979947
CGGA_1469	46	1922	0	1.47919192
CGGA_D52	46	3057	0	0.92519227
CGGA_822	46	2237	1	0.616034222
CGGA_P411	47	411	0	4.704574367
CGGA_1709	47	415	1	4.50615132
CGGA_1492	47	268	1	4.360389558
CGGA_1697	47	360	0	3.269408039
CGGA_1342	47	2345	0	3.216301496
CGGA_1972	47	606	0	3.197380334
CGGA_1953	47	73	1	3.113469121
CGGA_1330	47	2366	0	3.00137017
CGGA_1653	47	1513	0	2.968264765
CGGA_1124	47	484	1	2.920525072
CGGA_P269	47	511	1	2.780738977
CGGA_1236	47	191	1	2.778222936
CGGA_564	47	679	1	2.766827619
CGGA_P437	47	356	0	2.410200432
CGGA_236	47	706	0	2.408060625
CGGA_283	47	3470	1	2.398994088
CGGA_1527	47	1714	1	2.396924984
CGGA_1743	47	1232	0	2.342485458
CGGA_1051	47	838	1	2.300173344
CGGA_1077	47	591	1	2.290107974
CGGA_P180	47	260	1	2.222796961
CGGA_1003	47	3087	0	2.164696633
CGGA_1378	47	585	1	2.087342359
CGGA_P315	47	451	1	1.874601885
CGGA_P279	47	668	0	1.622208679
CGGA_1503	47	692	0	1.586328076
CGGA_1383	47	884	0	1.452705152
CGGA_1557	47	1723	0	1.179570825
CGGA_P310	47	224	1	0.958004664
CGGA_1180	48	2628	0	4.512615688
CGGA_1564	48	190	1	3.700083072
CGGA_884	48	1131	1	3.090646895
CGGA_1644	48	173	1	2.968264765
CGGA_1301	48	239	1	2.692062781
CGGA_P30	48	404	1	2.668102817
CGGA_1412	48	296	1	2.656528518
CGGA_1431	48	1975	0	2.646075498
CGGA_1655	48	1209	0	2.623684825
CGGA_P326	48	551	0	2.595166891
CGGA_1621	48	1607	0	2.373375877
CGGA_1567	48	840	1	2.144763768
CGGA_1437	48	1037	1	2.103997829
CGGA_899	48	231	1	2.035261142
CGGA_1065	48	2682	0	1.524335397
CGGA_1447	48	308	0	1.425691251
CGGA_1727	48	1276	0	1.398128806
CGGA_1642	48	1562	0	1.362869584
CGGA_323	48	4023	0	0.959613921
CGGA_1615	48	586	1	0.91893999
CGGA_279	49	1314	1	4.096000037
CGGA_1255	49	132	1	3.627968378
CGGA_288	49	1057	1	3.558909552
CGGA_1462	49	188	1	3.15034154
CGGA_1738	49	469	1	3.057237257
CGGA_1487	49	520	1	3.024026946
CGGA_1700	49	1372	0	2.742499723
CGGA_D62	49	500	1	2.735828053
CGGA_1589	49	342	1	2.71902818
CGGA_1769	49	1151	0	2.700487743
CGGA_1214	49	604	1	2.692062781
CGGA_P15	49	723	1	2.124533829
CGGA_P306	49	592	0	2.044787032
CGGA_1207	49	2331	0	1.824691713
CGGA_1140	49	921	1	1.705189379
CGGA_1368	49	2085	0	0.669472965
CGGA_1375	50	92	1	5.107991957
CGGA_1185	50	731	1	4.88567806
CGGA_1074	50	86	1	4.090566599
CGGA_1426	50	147	1	3.737861125
CGGA_624	50	122	1	3.536137105
CGGA_1523	50	1804	0	3.15034154
CGGA_P298	50	634	0	3.1291166
CGGA_P155	50	817	0	3.04280762
CGGA_1740	50	363	1	3.017708531
CGGA_426	50	1560	1	2.931176479
CGGA_1541	50	81	1	2.926016193
CGGA_1263	50	772	1	2.868993902
CGGA_1643	50	170	0	2.815482469
CGGA_789	50	345	1	2.762433753
CGGA_591	50	1654	1	2.628188662
CGGA_337	50	1008	1	2.400811288
CGGA_731	50	503	1	2.386218704
CGGA_1018	50	2527	1	2.128604008
CGGA_1390	50	2050	0	2.099853081
CGGA_1863	50	902	0	2.036113496
CGGA_1551	50	347	1	1.950827033
CGGA_1474	50	333	0	1.511589728
CGGA_659	50	730	0	1.241431148
CGGA_1091	51	1116	1	4.700742523
CGGA_272	51	238	1	4.586510601
CGGA_1946	51	142	1	4.448534024
CGGA_1460	51	209	1	3.781074215
CGGA_730	51	2118	1	3.773406911
CGGA_D64	51	101	1	3.675047391
CGGA_1760	51	459	1	3.189962809
CGGA_P338	51	532	0	2.854130026
CGGA_1688	51	51	1	2.692463658
CGGA_565	51	3605	0	2.426049148
CGGA_503	51	3777	0	2.410200432
CGGA_641	51	3411	1	2.349176584
CGGA_1614	51	1079	1	2.29658707
CGGA_499	51	122	1	2.204600136
CGGA_1562	51	1721	0	2.17651735
CGGA_1678	51	657	1	2.160733408
CGGA_1744	51	1232	0	2.160733408
CGGA_1583	51	1606	1	1.894063204
CGGA_1159	51	2464	0	1.839858394
CGGA_458	51	419	1	1.82677555
CGGA_1620	51	1427	0	1.679979259
CGGA_773	51	443	1	1.208667697
CGGA_P165	51	598	1	1.103906448
CGGA_1119	52	422	1	4.950307887
CGGA_P147	52	863	1	3.197380334
CGGA_850	52	564	0	3.174296321
CGGA_1820	52	77	1	3.083634871
CGGA_1286	52	2194	0	2.839765831
CGGA_1750	52	250	1	2.595166891
CGGA_1356	52	948	1	2.32149426
CGGA_763	52	319	0	2.160733408
CGGA_P99	52	679	0	2.066231455
CGGA_1729	52	244	1	1.99189448
CGGA_P280	52	675	0	1.99189448
CGGA_1256	52	2233	0	1.955451922
CGGA_P178	52	776	0	1.195827352
CGGA_1679	52	1442	0	0.958004664
CGGA_1114	53	460	1	4.298543974
CGGA_1139	53	1196	1	4.155495891
CGGA_D11	53	827	1	3.886887528
CGGA_495	53	295	1	3.751102895
CGGA_1476	53	299	1	3.611711851
CGGA_1613	53	250	0	3.42967684
CGGA_507	53	328	1	3.159880608
CGGA_P145	53	308	1	3.013479855
CGGA_1536	53	840	1	3.004982777
CGGA_1218	53	286	1	2.890882948
CGGA_856	53	1297	0	2.856555638
CGGA_1452	53	468	1	2.85650935
CGGA_1548	53	1054	1	2.465215981
CGGA_815	53	2219	1	2.367799076
CGGA_799	53	1868	1	2.325015413
CGGA_P179	53	778	0	2.271214298
CGGA_1246	53	2491	0	2.234922022
CGGA_804	53	614	0	2.214767967
CGGA_1204	53	2338	0	1.932168268
CGGA_1191	53	2365	0	1.829766126
CGGA_1400	53	2033	0	1.095232913
CGGA_1138	54	411	1	4.66501153
CGGA_1735	54	813	1	4.261062733
CGGA_1008	54	315	1	4.023739875
CGGA_P328	54	546	0	4.012395697
CGGA_413	54	183	0	3.378684756
CGGA_1248	54	138	1	3.142661725
CGGA_1591	54	1133	1	3.105577217
CGGA_1299	54	550	1	3.099080355
CGGA_1708	54	1122	1	2.976994079
CGGA_902	54	193	1	2.83561969
CGGA_1786	54	1128	0	2.737318786
CGGA_1059	54	21	1	2.586396102
CGGA_848	54	204	0	2.449151732
CGGA_1458	54	127	1	2.17651735
CGGA_P157	55	470	1	4.79757553
CGGA_791	55	252	1	4.769246565
CGGA_1586	55	232	1	4.754810018
CGGA_831	55	546	1	4.110233692
CGGA_D26	55	263	1	4.081852301
CGGA_1365	55	253	1	3.649345257
CGGA_1819	55	1008	0	3.638698898
CGGA_1459	55	522	0	3.257075928
CGGA_1332	55	510	0	3.117011649
CGGA_1698	55	388	1	2.970452362
CGGA_D37	55	965	1	2.878605244
CGGA_274	55	610	0	2.868993902
CGGA_1694	55	624	1	2.524175354
CGGA_1791	55	855	1	2.124533829
CGGA_658	55	372	1	2.04425534
CGGA_1481	55	131	1	1.657165214
CGGA_1662	55	1493	0	1.580254671
CGGA_1640	55	1563	0	1.05997369
CGGA_1134	56	59	1	4.69356337
CGGA_P110	56	800	1	4.485546523
CGGA_1656	56	149	1	4.468254522
CGGA_643	56	331	1	4.42220574
CGGA_1419	56	249	1	3.800951117
CGGA_633	56	1812	1	3.469892841
CGGA_678	56	386	1	3.231927134
CGGA_2008	56	44	1	3.21574873
CGGA_1546	56	223	1	3.057237257
CGGA_1404	56	2029	0	2.952852067
CGGA_103	56	1188	1	2.813030068
CGGA_859	56	387	1	2.772668403
CGGA_P415	56	195	1	2.659884404
CGGA_1417	56	2001	0	2.515034554
CGGA_1023	56	681	1	2.349176584
CGGA_1345	56	2113	0	2.031755856
CGGA_669	56	607	1	0.867718065
CGGA_1382	57	284	1	5.105241821
CGGA_1538	57	247	1	3.701359427
CGGA_1641	57	291	1	3.598014422
CGGA_1007	57	345	1	3.592718812
CGGA_837	57	432	1	3.499550212
CGGA_1346	57	284	1	3.490993463
CGGA_1224	57	271	1	3.362307822
CGGA_1026	57	1570	1	3.288732908
CGGA_1543	57	723	1	3.065414413
CGGA_1057	57	1549	1	3.059286169
CGGA_1736	57	938	1	2.692463658
CGGA_P286	57	658	0	2.566036937
CGGA_1906	57	779	0	2.551234132
CGGA_336	57	2549	1	2.390238253
CGGA_1780	57	1123	0	2.009755313
CGGA_1219	57	2120	1	1.916183433
CGGA_1514	57	76	1	1.530663631
CGGA_D36	58	34	1	3.920490194
CGGA_1285	58	79	1	3.664757876
CGGA_P182	58	846	0	3.648019019
CGGA_1049	58	809	1	3.640502672
CGGA_P20	58	1196	0	3.21574873
CGGA_1597	58	174	1	3.17500504
CGGA_1840	58	964	0	3.053130132
CGGA_1631	58	221	1	3.034492717
CGGA_1041	58	2863	0	2.700487743
CGGA_P183	58	807	0	2.676271771
CGGA_725	58	3558	0	2.30747053
CGGA_1681	58	346	1	2.252796055
CGGA_1467	58	866	1	2.140741828
CGGA_P116	58	305	1	2.136707935
CGGA_1501	58	222	1	1.88922397
CGGA_1534	58	41	1	1.814485622
CGGA_494	58	3802	0	1.782853465
CGGA_1120	58	422	1	1.485733637
CGGA_1137	58	2519	0	0.693080582
CGGA_P159	59	211	1	4.500498407
CGGA_483	59	277	1	4.170867862
CGGA_1083	59	450	1	3.45243067
CGGA_662	59	284	1	2.768289708
CGGA_1257	59	192	1	2.757924932
CGGA_D16	59	261	1	2.711821898
CGGA_139	59	694	1	2.603785356
CGGA_1645	59	1534	0	2.580680054
CGGA_1205	59	929	1	1.06887473
CGGA_796	60	559	0	4.964323759
CGGA_1457	60	312	1	4.069997183
CGGA_247	60	609	1	4.036904128
CGGA_1833	60	494	1	4.010365175
CGGA_782	60	289	1	3.827012637
CGGA_876	60	159	1	3.629121958
CGGA_1461	60	226	1	3.561740426
CGGA_676	60	376	1	3.548158905
CGGA_1690	60	592	1	3.517184265
CGGA_1706	60	1364	0	3.360953086
CGGA_1901	60	540	1	3.272911018
CGGA_1035	60	567	1	2.93382888
CGGA_1666	60	249	1	2.85650935
CGGA_1019	60	212	1	2.812998547
CGGA_1142	60	1005	1	2.778222936
CGGA_D51	60	135	1	2.759498153
CGGA_1270	60	188	1	2.212739286
CGGA_1722	60	349	1	2.168648321
CGGA_1572	60	160	1	2.061969587
CGGA_1420	60	364	1	1.740809972
CGGA_P337	61	532	0	4.215539707
CGGA_P28	61	107	1	4.174752463
CGGA_1434	61	81	1	3.890407037
CGGA_1693	61	517	1	3.575806912
CGGA_1078	61	315	1	3.490040034
CGGA_1338	61	1122	1	3.321711658
CGGA_D32	61	358	1	3.26275178
CGGA_525	61	138	1	3.125314953
CGGA_578	61	362	1	2.904421092
CGGA_1663	61	290	1	2.830104554
CGGA_1539	61	1758	0	2.732117999
CGGA_1533	61	1217	1	2.643296779
CGGA_698	61	1851	1	2.433191313
CGGA_598	61	3677	1	2.046496434
CGGA_1100	61	2596	0	0.995976476
CGGA_1713	62	332	1	4.524362377
CGGA_P22	62	406	1	3.784251739
CGGA_1237	62	296	1	3.444611441
CGGA_1022	62	3265	0	3.118200334
CGGA_1391	62	426	1	2.795738066
CGGA_1015	62	164	1	2.607421497
CGGA_1392	62	473	1	2.487236918
CGGA_P23	62	392	1	2.241623944
CGGA_1870	62	864	0	1.859820573
CGGA_1521	63	205	1	4.543018767
CGGA_1053	63	370	1	4.053387494
CGGA_679	63	263	1	3.602562692
CGGA_1596	63	205	1	3.360953086
CGGA_842	63	234	1	2.78428979
CGGA_1004	63	899	1	2.592893344
CGGA_1559	63	603	1	2.274868147
CGGA_1767	63	309	0	1.696841634
CGGA_D19	64	297	1	5.233667603
CGGA_1408	64	1362	1	3.962116825
CGGA_1658	64	1507	0	3.356026026
CGGA_1811	64	304	1	3.115434949
CGGA_1273	64	1912	0	3.021924074
CGGA_1362	64	2092	0	2.884740601
CGGA_1024	64	3074	1	2.794393394
CGGA_1157	64	741	1	2.687087794
CGGA_448	64	354	1	2.672070035
CGGA_780	64	923	1	2.571913153
CGGA_P25	64	147	1	1.894063204
CGGA_1353	65	1022	1	4.271161257
CGGA_1807	65	247	1	3.258844532
CGGA_P112	65	834	1	2.752802647
CGGA_1141	65	432	1	2.168648321
CGGA_1086	65	1977	1	2.070479984
CGGA_1309	65	964	0	1.163117245
CGGA_1626	66	696	1	4.358818488
CGGA_1601	66	710	1	4.152060465
CGGA_P143	66	261	1	3.54466594
CGGA_599	66	418	1	3.417951362
CGGA_P199	66	203	1	3.125221608
CGGA_P205	66	302	1	1.211891489
CGGA_1682	67	345	1	4.412751952
CGGA_P100	67	268	1	3.974330347
CGGA_1337	67	2126	0	3.272911018
CGGA_1520	67	297	1	2.403578937
CGGA_1389	67	1370	1	1.746207211
CGGA_1866	68	127	1	4.711865721
CGGA_1612	68	718	1	4.135484093
CGGA_1444	68	476	1	3.967007149
CGGA_1371	68	2079	0	2.763027959
CGGA_D35	68	661	1	2.675161271
CGGA_1463	69	1630	0	2.968264765
CGGA_1262	69	166	1	1.829766126
CGGA_1826	70	44	1	3.944797476
CGGA_1275	70	183	1	3.245206562
CGGA_D30	70	215	1	2.578239284
CGGA_1441	70	1340	1	2.300173344
CGGA_1558	71	130	1	4.040508614
CGGA_P160	72	219	1	4.132701577
CGGA_1433	72	487	1	3.763693783
CGGA_1817	72	399	1	3.548954739
CGGA_1075	72	720	0	3.019817939
CGGA_1478	72	542	1	2.496566191
CGGA_1696	72	1205	0	1.341265885
CGGA_1284	73	97	1	3.765749903
CGGA_1537	73	200	0	3.049010542
CGGA_1418	73	287	1	2.164696633
CGGA_1280	74	447	1	4.249963467
CGGA_1422	76	204	1	2.493463552
CGGA_1045	79	348	1	4.262693051
