# Supplementary material for: PBX3 as a biomarker for the early diagnosis and prediction of prognosis of glioma
Source: PLoS One. 2024 Feb 7;19(2):e0293647. doi: 10.1371/journal.pone.0293647 (PMC10849273; doi:10.1371/journal.pone.0293647)
Supplement: S2 Fig — A, histologic-grade by TCGA; B, histologic-grade by CGGA; C, sample type by TCGA; D, sample type by CGGA; E, IDH-mutant by TCGA; F, IDH-mutant by CGGA; G, Age by TCGA; H, Age by CGGA; (I and J), cancer-status and karnofsky performance score by TCGA; K, 1p19q-codeletion by CGGA. (ZIP) [file pone.0293647.s002.zip › FIG 2/rtCGGA_Grade Fig 2B.csv]

CGGA_ID	Grade	futime	fustat	PBX3
CGGA_D19	WHO II	297	1	5.233667603
CGGA_796	WHO II	559	0	4.964323759
CGGA_1334	WHO II	146	1	4.66501153
CGGA_1238	WHO II	2282	0	4.647968804
CGGA_1226	WHO II	670	1	4.248333001
CGGA_632	WHO II	576	1	4.121702657
CGGA_1563	WHO II	1719	0	4.080651138
CGGA_J024	WHO II	2801	0	4.055436662
CGGA_1048	WHO II	703	0	4.032535588
CGGA_P137	WHO II	860	0	4.017458753
CGGA_P174	WHO II	816	0	3.970150501
CGGA_721	WHO II	2552	1	3.967007149
CGGA_269	WHO II	2932	0	3.961395295
CGGA_P270	WHO II	322	1	3.89373265
CGGA_835	WHO II	517	0	3.880086113
CGGA_1097	WHO II	1378	1	3.852136071
CGGA_P146	WHO II	344	0	3.829109162
CGGA_320	WHO II	3005	1	3.820956562
CGGA_730	WHO II	2118	1	3.773406911
CGGA_1058	WHO II	995	1	3.729139822
CGGA_1066	WHO II	723	1	3.703908543
CGGA_1440	WHO II	1961	0	3.691114822
CGGA_1228	WHO II	2296	0	3.653316212
CGGA_655	WHO II	3600	0	3.636134535
CGGA_362	WHO II	1680	0	3.600764987
CGGA_288	WHO II	1057	1	3.558909552
CGGA_P86	WHO II	1026	0	3.547526644
CGGA_1071	WHO II	2876	0	3.499550212
CGGA_633	WHO II	1812	1	3.469892841
CGGA_1720	WHO II	1290	0	3.460493232
CGGA_707	WHO II	3299	1	3.440542337
CGGA_909	WHO II	3448	0	3.428863666
CGGA_1488	WHO II	1882	0	3.404509885
CGGA_694	WHO II	1194	1	3.386814123
CGGA_P19	WHO II	1197	0	3.380484413
CGGA_P399	WHO II	428	0	3.378867493
CGGA_P103	WHO II	983	0	3.369125319
CGGA_P111	WHO II	971	0	3.362591474
CGGA_P128	WHO II	919	0	3.360953086
CGGA_P156	WHO II	822	0	3.319337204
CGGA_1192	WHO II	2363	0	3.300614097
CGGA_1012	WHO II	3116	0	3.293741152
CGGA_P176	WHO II	804	0	3.269408039
CGGA_685	WHO II	3239	1	3.234147627
CGGA_P311	WHO II	581	0	3.22665163
CGGA_P20	WHO II	1196	0	3.21574873
CGGA_P147	WHO II	863	1	3.197380334
CGGA_1760	WHO II	459	1	3.189962809
CGGA_482	WHO II	2511	1	3.188102077
CGGA_619	WHO II	550	1	3.1768838
CGGA_P173	WHO II	782	0	3.169353108
CGGA_663	WHO II	3479	0	3.15797815
CGGA_1523	WHO II	1804	0	3.15034154
CGGA_1318	WHO II	1497	0	3.142661725
CGGA_42	WHO II	2832	1	3.127170501
CGGA_1152	WHO II	2484	0	3.123269913
CGGA_1022	WHO II	3265	0	3.118200334
CGGA_863	WHO II	2073	1	3.109528904
CGGA_884	WHO II	1131	1	3.090646895
CGGA_112	WHO II	1534	1	3.083634871
CGGA_1335	WHO II	1947	0	3.079606964
CGGA_1875	WHO II	866	0	3.069484592
CGGA_1443	WHO II	1956	0	3.065414413
CGGA_905	WHO II	3174	1	3.065091166
CGGA_265	WHO II	3959	0	3.061331992
CGGA_1057	WHO II	1549	1	3.059286169
CGGA_P155	WHO II	817	0	3.04280762
CGGA_333	WHO II	1783	0	3.031655848
CGGA_P145	WHO II	308	1	3.013479855
CGGA_P21	WHO II	1195	0	3.007112039
CGGA_1536	WHO II	840	1	3.004982777
CGGA_1330	WHO II	2366	0	3.00137017
CGGA_P27	WHO II	413	0	2.985667615
CGGA_1463	WHO II	1630	0	2.968264765
CGGA_1653	WHO II	1513	0	2.968264765
CGGA_1607	WHO II	1333	1	2.957273581
CGGA_P358	WHO II	504	0	2.950635897
CGGA_256	WHO II	158	0	2.941761209
CGGA_812	WHO II	3410	0	2.940441736
CGGA_1101	WHO II	214	1	2.937262353
CGGA_P84	WHO II	1026	0	2.930525844
CGGA_1014	WHO II	263	1	2.907826255
CGGA_1361	WHO II	2092	0	2.875395272
CGGA_1850	WHO II	750	0	2.875395272
CGGA_883	WHO II	1016	0	2.873048852
CGGA_P122	WHO II	971	0	2.870698368
CGGA_D47	WHO II	1048	1	2.868993902
CGGA_856	WHO II	1297	0	2.856555638
CGGA_P338	WHO II	532	0	2.854130026
CGGA_1286	WHO II	2194	0	2.839765831
CGGA_1339	WHO II	2120	0	2.825248006
CGGA_290	WHO II	4075	0	2.805646167
CGGA_2002	WHO II	524	0	2.803175914
CGGA_720	WHO II	1258	1	2.800701157
CGGA_D50	WHO II	782	1	2.788259239
CGGA_P83	WHO II	1030	0	2.780738977
CGGA_1156	WHO II	2477	0	2.770646709
CGGA_662	WHO II	284	1	2.768289708
CGGA_P132	WHO II	936	0	2.768111874
CGGA_635	WHO II	3631	0	2.76096659
CGGA_607	WHO II	1389	0	2.756557448
CGGA_818	WHO II	3402	0	2.756557448
CGGA_1239	WHO II	2280	0	2.750234238
CGGA_1673	WHO II	1457	0	2.729510114
CGGA_1471	WHO II	1919	0	2.724279265
CGGA_1589	WHO II	342	1	2.71902818
CGGA_P177	WHO II	776	0	2.716395
CGGA_543	WHO II	3736	0	2.710310136
CGGA_P439	WHO II	309	0	2.697818315
CGGA_1148	WHO II	596	1	2.692463658
CGGA_106	WHO II	4374	0	2.689778388
CGGA_1157	WHO II	741	1	2.687087794
CGGA_P150	WHO II	349	0	2.681690556
CGGA_P30	WHO II	404	1	2.668102817
CGGA_P392	WHO II	437	0	2.662629407
CGGA_1516	WHO II	1826	0	2.629317214
CGGA_752	WHO II	3486	0	2.628188662
CGGA_1655	WHO II	1209	0	2.623684825
CGGA_P11	WHO II	433	0	2.623684825
CGGA_479	WHO II	3812	0	2.617038046
CGGA_501	WHO II	3798	0	2.615439081
CGGA_889	WHO II	3213	0	2.612349446
CGGA_P31	WHO II	1205	0	2.612349446
CGGA_P93	WHO II	1010	0	2.612349446
CGGA_1004	WHO II	899	1	2.592893344
CGGA_P13	WHO II	1211	0	2.589390696
CGGA_1059	WHO II	21	1	2.586396102
CGGA_28	WHO II	1103	1	2.580680054
CGGA_P346	WHO II	522	0	2.57776404
CGGA_671	WHO II	3584	0	2.576603188
CGGA_1147	WHO II	2498	0	2.574841749
CGGA_P286	WHO II	658	0	2.566036937
CGGA_267	WHO II	1374	1	2.563457114
CGGA_D15	WHO II	3197	0	2.536854321
CGGA_1406	WHO II	2154	1	2.513228515
CGGA_243	WHO II	2977	0	2.511528258
CGGA_1005	WHO II	3286	0	2.50982629
CGGA_834	WHO II	3388	0	2.490990696
CGGA_1689	WHO II	1414	0	2.465215981
CGGA_254	WHO II	4143	0	2.443848314
CGGA_698	WHO II	1851	1	2.433191313
CGGA_1902	WHO II	790	0	2.416789784
CGGA_503	WHO II	3777	0	2.410200432
CGGA_236	WHO II	706	0	2.408060625
CGGA_1031	WHO II	2457	1	2.406251203
CGGA_1704	WHO II	1360	0	2.403578937
CGGA_580	WHO II	1394	1	2.400811288
CGGA_1181	WHO II	318	0	2.400256038
CGGA_283	WHO II	3470	1	2.398994088
CGGA_1621	WHO II	1607	0	2.373375877
CGGA_815	WHO II	2219	1	2.367799076
CGGA_846	WHO II	2991	0	2.36315698
CGGA_J50	WHO II	1693	1	2.36315698
CGGA_P113	WHO II	1032	0	2.359733514
CGGA_485	WHO II	2437	0	2.354784898
CGGA_1211	WHO II	2324	0	2.325015413
CGGA_675	WHO II	3579	0	2.320852552
CGGA_725	WHO II	3558	0	2.30747053
CGGA_1051	WHO II	838	1	2.300173344
CGGA_1715	WHO II	872	0	2.300173344
CGGA_2013	WHO II	139	1	2.274868147
CGGA_P179	WHO II	778	0	2.271214298
CGGA_1829	WHO II	801	0	2.256499751
CGGA_J042	WHO II	1409	1	2.24291686
CGGA_601	WHO II	1133	1	2.226889203
CGGA_D40	WHO II	3085	0	2.188203351
CGGA_858	WHO II	3359	0	2.179944946
CGGA_1003	WHO II	3087	0	2.164696633
CGGA_1087	WHO II	701	0	2.164696633
CGGA_1158	WHO II	2471	0	2.160733408
CGGA_1502	WHO II	1861	0	2.156758577
CGGA_369	WHO II	3957	0	2.148773826
CGGA_276	WHO II	529	0	2.138036848
CGGA_1018	WHO II	2527	1	2.128604008
CGGA_724	WHO II	3406	0	2.120451409
CGGA_502	WHO II	3781	0	2.116686752
CGGA_898	WHO II	1663	1	2.112384192
CGGA_1030	WHO II	2934	0	2.091525425
CGGA_1528	WHO II	1793	0	2.091525425
CGGA_1664	WHO II	1491	0	2.087342359
CGGA_757	WHO II	1047	1	2.066533728
CGGA_704	WHO II	2572	1	2.064319051
CGGA_493	WHO II	2382	1	2.06210147
CGGA_809	WHO II	1252	1	2.057694296
CGGA_D20	WHO II	2367	1	2.057657565
CGGA_P306	WHO II	592	0	2.044787032
CGGA_862	WHO II	1046	0	2.040457192
CGGA_1345	WHO II	2113	0	2.031755856
CGGA_864	WHO II	3353	0	2.023950697
CGGA_D29	WHO II	3171	0	2.014847552
CGGA_235	WHO II	2340	1	2.010277535
CGGA_1617	WHO II	1611	0	2.009755313
CGGA_638	WHO II	2386	0	2.003399267
CGGA_P115	WHO II	959	0	2.000854273
CGGA_273	WHO II	2635	1	1.96858187
CGGA_1651	WHO II	842	1	1.964654695
CGGA_P422	WHO II	430	0	1.955451922
CGGA_1204	WHO II	2338	0	1.932168268
CGGA_843	WHO II	3380	0	1.930635702
CGGA_762	WHO II	3474	0	1.913762666
CGGA_1703	WHO II	1366	0	1.913249443
CGGA_738	WHO II	3501	0	1.904044793
CGGA_1052	WHO II	2964	0	1.901606574
CGGA_1583	WHO II	1606	1	1.894063204
CGGA_1660	WHO II	433	0	1.88922397
CGGA_P315	WHO II	451	1	1.874601885
CGGA_908	WHO II	2436	1	1.872070361
CGGA_252	WHO II	165	0	1.849574617
CGGA_1159	WHO II	2464	0	1.839858394
CGGA_551	WHO II	3728	0	1.83947963
CGGA_583	WHO II	3107	1	1.834821639
CGGA_157	WHO II	914	1	1.829766126
CGGA_458	WHO II	419	1	1.82677555
CGGA_1127	WHO II	2547	0	1.824691713
CGGA_1037	WHO II	780	0	1.81959826
CGGA_1477	WHO II	1194	1	1.81959826
CGGA_1454	WHO II	1946	0	1.804202211
CGGA_251	WHO II	1299	0	1.795890578
CGGA_300	WHO II	2199	1	1.790687789
CGGA_P316	WHO II	567	0	1.762271348
CGGA_1517	WHO II	1826	0	1.751583074
CGGA_642	WHO II	3618	0	1.745805547
CGGA_P158	WHO II	844	0	1.740809972
CGGA_P271	WHO II	710	0	1.713497104
CGGA_689	WHO II	3563	0	1.710661569
CGGA_1630	WHO II	1407	0	1.702416196
CGGA_P356	WHO II	506	0	1.685623358
CGGA_893	WHO II	3160	1	1.657946556
CGGA_1350	WHO II	2107	0	1.645612772
CGGA_904	WHO II	774	1	1.643796639
CGGA_P151	WHO II	915	0	1.63979947
CGGA_446	WHO II	3860	0	1.62665894
CGGA_241	WHO II	4163	0	1.618024512
CGGA_871	WHO II	3340	0	1.612243634
CGGA_1020	WHO II	1120	1	1.594781463
CGGA_1662	WHO II	1493	0	1.580254671
CGGA_1013	WHO II	1725	1	1.577137075
CGGA_1050	WHO II	3040	0	1.553321115
CGGA_1514	WHO II	76	1	1.530663631
CGGA_1065	WHO II	2682	0	1.524335397
CGGA_666	WHO II	2499	1	1.495376404
CGGA_1033	WHO II	1322	0	1.452705152
CGGA_1446	WHO II	1955	0	1.44600191
CGGA_715	WHO II	3429	0	1.435375341
CGGA_892	WHO II	448	0	1.425703788
CGGA_541	WHO II	3741	0	1.406193128
CGGA_P121	WHO II	941	0	1.377083365
CGGA_1642	WHO II	1562	0	1.362869584
CGGA_1455	WHO II	1946	0	1.348505389
CGGA_P153	WHO II	818	0	1.348505389
CGGA_261	WHO II	4130	0	1.322384836
CGGA_838	WHO II	3386	0	1.308581452
CGGA_J130	WHO II	2507	0	1.266482053
CGGA_659	WHO II	730	0	1.241431148
CGGA_766	WHO II	3472	0	1.234205046
CGGA_785	WHO II	3457	0	1.234205046
CGGA_J030	WHO II	2775	0	1.197603938
CGGA_165	WHO II	183	0	1.195827352
CGGA_807	WHO II	3415	0	1.193899873
CGGA_1317	WHO II	2152	0	1.163117245
CGGA_1010	WHO II	246	1	1.154815056
CGGA_1579	WHO II	1512	0	1.06887473
CGGA_1649	WHO II	1047	0	1.06887473
CGGA_1198	WHO II	2349	0	1.041994569
CGGA_1594	WHO II	480	0	1.032914912
CGGA_1647	WHO II	1525	0	1.023774111
CGGA_1100	WHO II	2596	0	0.995976476
CGGA_323	WHO II	4023	0	0.959613921
CGGA_760	WHO II	3479	0	0.876688405
CGGA_1368	WHO II	2085	0	0.669472965
CGGA_457	WHO III	75	1	5.822019274
CGGA_1329	WHO III	326	1	5.427173624
CGGA_1606	WHO III	471	1	5.29260667
CGGA_1669	WHO III	139	1	5.080527786
CGGA_881	WHO III	252	1	5.080527786
CGGA_108	WHO III	366	1	4.902632582
CGGA_1862	WHO III	110	1	4.902105946
CGGA_1185	WHO III	731	1	4.88567806
CGGA_D46	WHO III	300	1	4.870440168
CGGA_P157	WHO III	470	1	4.79757553
CGGA_791	WHO III	252	1	4.769246565
CGGA_1034	WHO III	753	1	4.746265221
CGGA_852	WHO III	169	1	4.654937987
CGGA_1340	WHO III	1109	1	4.563415932
CGGA_P159	WHO III	211	1	4.500498407
CGGA_P110	WHO III	800	1	4.485546523
CGGA_643	WHO III	331	1	4.42220574
CGGA_1359	WHO III	343	1	4.398323468
CGGA_P319	WHO III	565	0	4.398323468
CGGA_P421	WHO III	308	1	4.389131083
CGGA_1518	WHO III	411	1	4.329420828
CGGA_1575	WHO III	129	1	4.314073642
CGGA_1321	WHO III	702	1	4.305925936
CGGA_1280	WHO III	447	1	4.249963467
CGGA_P337	WHO III	532	0	4.215539707
CGGA_1160	WHO III	426	1	4.199318985
CGGA_1108	WHO III	870	1	4.18996915
CGGA_1716	WHO III	1332	0	4.142876372
CGGA_488	WHO III	435	1	4.136733024
CGGA_P185	WHO III	502	1	4.107398876
CGGA_279	WHO III	1314	1	4.096000037
CGGA_107	WHO III	2156	1	4.08930624
CGGA_247	WHO III	609	1	4.036904128
CGGA_474	WHO III	2029	0	4.018469102
CGGA_P328	WHO III	546	0	4.012395697
CGGA_1215	WHO III	29	1	4.000629194
CGGA_1685	WHO III	225	1	3.981614248
CGGA_1322	WHO III	253	1	3.963558961
CGGA_1408	WHO III	1362	1	3.962116825
CGGA_P5	WHO III	378	1	3.903660881
CGGA_1434	WHO III	81	1	3.890407037
CGGA_D11	WHO III	827	1	3.886887528
CGGA_1081	WHO III	216	1	3.845662516
CGGA_135	WHO III	1924	1	3.836058343
CGGA_1608	WHO III	1629	0	3.822124222
CGGA_1587	WHO III	750	1	3.796200793
CGGA_406	WHO III	90	1	3.78904399
CGGA_1178	WHO III	422	1	3.787847512
CGGA_D33	WHO III	175	1	3.781074215
CGGA_1284	WHO III	97	1	3.765749903
CGGA_1094	WHO III	252	1	3.761694
CGGA_1311	WHO III	1080	1	3.761254603
CGGA_P388	WHO III	293	1	3.735375036
CGGA_1264	WHO III	2217	0	3.719103519
CGGA_P142	WHO III	891	0	3.701359427
CGGA_D48	WHO III	221	1	3.684424757
CGGA_D24	WHO III	837	1	3.650940392
CGGA_1295	WHO III	310	1	3.637362213
CGGA_1223	WHO III	682	1	3.623922462
CGGA_P163	WHO III	880	0	3.599390401
CGGA_521	WHO III	514	1	3.586956082
CGGA_1693	WHO III	517	1	3.575806912
CGGA_P18	WHO III	387	1	3.574406805
CGGA_1154	WHO III	383	1	3.565975699
CGGA_727	WHO III	1023	1	3.549080128
CGGA_P108	WHO III	976	0	3.525922946
CGGA_1497	WHO III	1178	1	3.509858808
CGGA_1580	WHO III	1581	1	3.502493604
CGGA_J023	WHO III	1028	1	3.499550212
CGGA_1111	WHO III	2582	0	3.499536297
CGGA_1401	WHO III	1680	1	3.465055938
CGGA_1725	WHO III	1282	0	3.428117502
CGGA_599	WHO III	418	1	3.417951362
CGGA_P364	WHO III	495	1	3.382099408
CGGA_J73	WHO III	1134	1	3.380484413
CGGA_1126	WHO III	784	1	3.375627865
CGGA_1113	WHO III	1265	1	3.351991102
CGGA_314	WHO III	2568	1	3.338484568
CGGA_1526	WHO III	1798	0	3.33613697
CGGA_810	WHO III	551	1	3.312558645
CGGA_1212	WHO III	2292	1	3.293741152
CGGA_1118	WHO III	398	1	3.285507015
CGGA_1169	WHO III	1765	1	3.276404981
CGGA_1459	WHO III	522	0	3.257075928
CGGA_616	WHO III	952	1	3.256193639
CGGA_1235	WHO III	2287	0	3.253531791
CGGA_678	WHO III	386	1	3.231927134
CGGA_888	WHO III	669	1	3.219392769
CGGA_P416	WHO III	408	0	3.21574873
CGGA_P438	WHO III	310	0	3.21574873
CGGA_1377	WHO III	2068	0	3.208431172
CGGA_1739	WHO III	515	1	3.202916999
CGGA_D21	WHO III	1208	1	3.197131309
CGGA_1300	WHO III	1428	1	3.188102077
CGGA_1006	WHO III	254	1	3.188034285
CGGA_D28	WHO III	860	1	3.182504528
CGGA_507	WHO III	328	1	3.159880608
CGGA_1079	WHO III	471	1	3.155803667
CGGA_867	WHO III	367	1	3.144585756
CGGA_1592	WHO III	1588	1	3.138805462
CGGA_P17	WHO III	1203	0	3.136873214
CGGA_P298	WHO III	634	0	3.1291166
CGGA_1435	WHO III	324	0	3.127170501
CGGA_1591	WHO III	1133	1	3.105577217
CGGA_903	WHO III	1455	1	3.10359705
CGGA_245	WHO III	318	1	3.102681858
CGGA_1671	WHO III	1464	0	3.09763916
CGGA_1307	WHO III	2390	0	3.096675084
CGGA_1145	WHO III	239	1	3.095471164
CGGA_825	WHO III	836	1	3.091655005
CGGA_D56	WHO III	64	1	3.078525659
CGGA_492	WHO III	652	0	3.075567068
CGGA_510	WHO III	3770	0	3.074872279
CGGA_1738	WHO III	469	1	3.057237257
CGGA_D45	WHO III	856	0	3.054019358
CGGA_1189	WHO III	2602	0	3.0354037
CGGA_703	WHO III	1355	1	3.034492717
CGGA_1487	WHO III	520	1	3.024026946
CGGA_1667	WHO III	1476	0	3.024026946
CGGA_1273	WHO III	1912	0	3.021924074
CGGA_2006	WHO III	516	0	3.002850171
CGGA_420	WHO III	3514	0	2.970452362
CGGA_1404	WHO III	2029	0	2.952852067
CGGA_426	WHO III	1560	1	2.931176479
CGGA_1670	WHO III	1141	0	2.921491509
CGGA_578	WHO III	362	1	2.904421092
CGGA_1362	WHO III	2092	0	2.884740601
CGGA_1388	WHO III	485	1	2.878605244
CGGA_1263	WHO III	772	1	2.868993902
CGGA_1598	WHO III	564	1	2.84935883
CGGA_621	WHO III	1347	0	2.844570805
CGGA_1701	WHO III	1072	0	2.834943788
CGGA_1619	WHO III	766	1	2.832526327
CGGA_194	WHO III	2304	1	2.830104554
CGGA_861	WHO III	893	1	2.820374019
CGGA_P29	WHO III	103	1	2.817930447
CGGA_P131	WHO III	929	0	2.815482469
CGGA_103	WHO III	1188	1	2.813030068
CGGA_1510	WHO III	465	1	2.803175914
CGGA_1552	WHO III	1728	0	2.780738977
CGGA_P269	WHO III	511	1	2.780738977
CGGA_564	WHO III	679	1	2.766827619
CGGA_1686	WHO III	352	0	2.765572297
CGGA_1413	WHO III	2008	0	2.763027959
CGGA_1002	WHO III	305	1	2.742499723
CGGA_1700	WHO III	1372	0	2.742499723
CGGA_705	WHO III	1507	1	2.742499723
CGGA_1508	WHO III	1049	1	2.737318786
CGGA_1553	WHO III	540	1	2.737318786
CGGA_1786	WHO III	1128	0	2.737318786
CGGA_1714	WHO III	1330	0	2.734720884
CGGA_890	WHO III	2982	1	2.71902818
CGGA_D16	WHO III	261	1	2.711821898
CGGA_1688	WHO III	51	1	2.692463658
CGGA_1398	WHO III	554	1	2.687087794
CGGA_1411	WHO III	329	1	2.682864724
CGGA_1723	WHO III	1282	0	2.681690556
CGGA_P183	WHO III	807	0	2.676271771
CGGA_330	WHO III	1121	1	2.673616359
CGGA_448	WHO III	354	1	2.672070035
CGGA_901	WHO III	928	1	2.665368871
CGGA_603	WHO III	168	0	2.658089114
CGGA_1431	WHO III	1975	0	2.646075498
CGGA_1533	WHO III	1217	1	2.643296779
CGGA_1232	WHO III	2067	1	2.637722218
CGGA_1565	WHO III	1417	0	2.634926329
CGGA_591	WHO III	1654	1	2.628188662
CGGA_554	WHO III	134	1	2.618028968
CGGA_1146	WHO III	2498	0	2.609028058
CGGA_P326	WHO III	551	0	2.595166891
CGGA_630	WHO III	3668	0	2.594513762
CGGA_P98	WHO III	317	1	2.589390696
CGGA_1771	WHO III	1068	1	2.586493355
CGGA_P104	WHO III	167	1	2.586493355
CGGA_1269	WHO III	2214	0	2.580680054
CGGA_1645	WHO III	1534	0	2.580680054
CGGA_780	WHO III	923	1	2.571913153
CGGA_D27	WHO III	3178	0	2.563457114
CGGA_882	WHO III	1008	0	2.563089262
CGGA_1906	WHO III	779	0	2.551234132
CGGA_1055	WHO III	1611	1	2.533255012
CGGA_1155	WHO III	1373	1	2.530235202
CGGA_1183	WHO III	408	1	2.530235202
CGGA_1417	WHO III	2001	0	2.515034554
CGGA_P144	WHO III	892	0	2.502750273
CGGA_1657	WHO III	1511	0	2.490353806
CGGA_1627	WHO III	1597	0	2.468383785
CGGA_1231	WHO III	2279	1	2.461462069
CGGA_1121	WHO III	2560	0	2.458858106
CGGA_565	WHO III	3605	0	2.426049148
CGGA_634	WHO III	2633	1	2.423347303
CGGA_1374	WHO III	141	1	2.415279015
CGGA_P437	WHO III	356	0	2.410200432
CGGA_337	WHO III	1008	1	2.400811288
CGGA_1527	WHO III	1714	1	2.396924984
CGGA_1680	WHO III	596	1	2.390238253
CGGA_336	WHO III	2549	1	2.390238253
CGGA_358	WHO III	122	1	2.376765152
CGGA_1675	WHO III	980	0	2.373375877
CGGA_1610	WHO III	1058	1	2.359733514
CGGA_641	WHO III	3411	1	2.349176584
CGGA_1743	WHO III	1232	0	2.342485458
CGGA_652	WHO III	476	1	2.342485458
CGGA_1305	WHO III	1989	0	2.332030435
CGGA_605	WHO III	3668	0	2.33034671
CGGA_799	WHO III	1868	1	2.325015413
CGGA_1356	WHO III	948	1	2.32149426
CGGA_1131	WHO III	2533	0	2.30731759
CGGA_1614	WHO III	1079	1	2.29658707
CGGA_400	WHO III	1321	1	2.293981757
CGGA_1731	WHO III	972	0	2.292991296
CGGA_1184	WHO III	156	1	2.289385972
CGGA_1524	WHO III	1226	0	2.282146468
CGGA_P314	WHO III	572	0	2.274868147
CGGA_P23	WHO III	392	1	2.241623944
CGGA_1246	WHO III	2491	0	2.234922022
CGGA_1132	WHO III	2533	0	2.230359118
CGGA_1880	WHO III	855	0	2.222796961
CGGA_1144	WHO III	2505	0	2.195992631
CGGA_P266	WHO III	253	1	2.195992631
CGGA_1458	WHO III	127	1	2.17651735
CGGA_1562	WHO III	1721	0	2.17651735
CGGA_1903	WHO III	785	0	2.172588538
CGGA_1141	WHO III	432	1	2.168648321
CGGA_1809	WHO III	343	1	2.168648321
CGGA_763	WHO III	319	0	2.160733408
CGGA_1544	WHO III	208	1	2.152772073
CGGA_1567	WHO III	840	1	2.144763768
CGGA_490	WHO III	3804	0	2.133788341
CGGA_1791	WHO III	855	1	2.124533829
CGGA_1437	WHO III	1037	1	2.103997829
CGGA_1390	WHO III	2050	0	2.099853081
CGGA_P265	WHO III	733	0	2.083146362
CGGA_1854	WHO III	934	0	2.078937355
CGGA_1623	WHO III	1603	0	2.070479984
CGGA_1303	WHO III	2168	0	2.053405497
CGGA_598	WHO III	3677	1	2.046496434
CGGA_D44	WHO III	313	1	2.039764221
CGGA_1863	WHO III	902	0	2.036113496
CGGA_D58	WHO III	181	1	2.00110028
CGGA_1718	WHO III	835	0	2.000854273
CGGA_1473	WHO III	813	0	1.973795495
CGGA_1568	WHO III	345	0	1.950827033
CGGA_P308	WHO III	563	1	1.932168268
CGGA_887	WHO III	1011	0	1.903690222
CGGA_1161	WHO III	2463	0	1.849876179
CGGA_1445	WHO III	1955	0	1.839858394
CGGA_1191	WHO III	2365	0	1.829766126
CGGA_1207	WHO III	2331	0	1.824691713
CGGA_1027	WHO III	2688	0	1.82422324
CGGA_1618	WHO III	1615	0	1.809353655
CGGA_1745	WHO III	1225	0	1.799031143
CGGA_1695	WHO III	927	0	1.788629531
CGGA_625	WHO III	2098	1	1.778147596
CGGA_1319	WHO III	2149	0	1.76758409
CGGA_1513	WHO III	1827	0	1.76758409
CGGA_1369	WHO III	360	0	1.756937731
CGGA_1721	WHO III	1290	0	1.751583074
CGGA_1389	WHO III	1370	1	1.746207211
CGGA_1747	WHO III	293	1	1.746207211
CGGA_1504	WHO III	1854	0	1.740809972
CGGA_1292	WHO III	2421	0	1.740446097
CGGA_1661	WHO III	1505	0	1.735391188
CGGA_1882	WHO III	842	0	1.735391188
CGGA_1424	WHO III	1983	0	1.713497104
CGGA_1140	WHO III	921	1	1.705189379
CGGA_1620	WHO III	1427	0	1.679979259
CGGA_1530	WHO III	1793	0	1.674311594
CGGA_1162	WHO III	2457	0	1.645612772
CGGA_P279	WHO III	668	0	1.622208679
CGGA_1482	WHO III	1888	0	1.616294056
CGGA_431	WHO III	3866	0	1.51389015
CGGA_1474	WHO III	333	0	1.511589728
CGGA_1566	WHO III	1716	0	1.511589728
CGGA_1120	WHO III	422	1	1.485733637
CGGA_1469	WHO III	1922	0	1.47919192
CGGA_1569	WHO III	1406	0	1.47919192
CGGA_1383	WHO III	884	0	1.452705152
CGGA_1407	WHO III	2016	0	1.44600191
CGGA_1588	WHO III	1679	0	1.439265401
CGGA_1447	WHO III	308	0	1.425691251
CGGA_1648	WHO III	1521	0	1.398128806
CGGA_1061	WHO III	532	1	1.373166586
CGGA_1737	WHO III	1248	0	1.348505389
CGGA_1696	WHO III	1205	0	1.341265885
CGGA_1386	WHO III	2058	0	1.333987563
CGGA_1421	WHO III	1987	0	1.311915471
CGGA_1525	WHO III	1686	1	1.251239281
CGGA_D61	WHO III	4089	0	1.226947931
CGGA_1557	WHO III	1723	0	1.179570825
CGGA_1309	WHO III	964	0	1.163117245
CGGA_560	WHO III	3722	0	1.129656642
CGGA_P165	WHO III	598	1	1.103906448
CGGA_1400	WHO III	2033	0	1.095232913
CGGA_1205	WHO III	929	1	1.06887473
CGGA_1640	WHO III	1563	0	1.05997369
CGGA_P172	WHO III	803	0	1.05997369
CGGA_1281	WHO III	2429	0	0.997518737
CGGA_1679	WHO III	1442	0	0.958004664
CGGA_P310	WHO III	224	1	0.958004664
CGGA_D52	WHO III	3057	0	0.92519227
CGGA_1291	WHO III	2190	0	0.805326628
CGGA_1137	WHO III	2519	0	0.693080582
CGGA_1190	WHO III	2602	0	0.546790635
CGGA_P3	WHO III	1399	0	0.505121327
CGGA_1475	WHO IV	182	1	5.569340418
CGGA_1624	WHO IV	87	1	5.270702951
CGGA_1505	WHO IV	172	1	5.167295239
CGGA_1491	WHO IV	511	1	5.127284653
CGGA_1770	WHO IV	298	1	5.112478912
CGGA_D63	WHO IV	212	1	5.110188414
CGGA_1375	WHO IV	92	1	5.107991957
CGGA_1865	WHO IV	89	1	5.105695271
CGGA_1382	WHO IV	284	1	5.105241821
CGGA_1105	WHO IV	609	1	5.086982075
CGGA_1911	WHO IV	762	0	5.045912582
CGGA_1119	WHO IV	422	1	4.950307887
CGGA_1103	WHO IV	585	1	4.904737084
CGGA_1702	WHO IV	168	1	4.887808992
CGGA_1410	WHO IV	825	1	4.860928832
CGGA_1758	WHO IV	414	1	4.779823952
CGGA_1320	WHO IV	59	1	4.779064464
CGGA_1586	WHO IV	232	1	4.754810018
CGGA_D59	WHO IV	2778	0	4.741267245
CGGA_1430	WHO IV	176	1	4.720925179
CGGA_1866	WHO IV	127	1	4.711865721
CGGA_P411	WHO IV	411	0	4.704574367
CGGA_1091	WHO IV	1116	1	4.700742523
CGGA_1134	WHO IV	59	1	4.69356337
CGGA_1138	WHO IV	411	1	4.66501153
CGGA_1908	WHO IV	298	1	4.649238592
CGGA_1381	WHO IV	46	1	4.615187458
CGGA_272	WHO IV	238	1	4.586510601
CGGA_1521	WHO IV	205	1	4.543018767
CGGA_P102	WHO IV	989	0	4.541645571
CGGA_1713	WHO IV	332	1	4.524362377
CGGA_1180	WHO IV	2628	0	4.512615688
CGGA_1709	WHO IV	415	1	4.50615132
CGGA_1656	WHO IV	149	1	4.468254522
CGGA_1728	WHO IV	917	1	4.464624127
CGGA_P89	WHO IV	294	1	4.457334079
CGGA_1946	WHO IV	142	1	4.448534024
CGGA_P106	WHO IV	71	1	4.438194663
CGGA_1106	WHO IV	420	1	4.421786286
CGGA_1403	WHO IV	679	1	4.418029285
CGGA_747	WHO IV	970	1	4.413942626
CGGA_1682	WHO IV	345	1	4.412751952
CGGA_1283	WHO IV	20	1	4.362928522
CGGA_1492	WHO IV	268	1	4.360389558
CGGA_1011	WHO IV	109	1	4.358939865
CGGA_1626	WHO IV	696	1	4.358818488
CGGA_1175	WHO IV	441	1	4.336543442
CGGA_1272	WHO IV	124	1	4.312674183
CGGA_1114	WHO IV	460	1	4.298543974
CGGA_1216	WHO IV	312	1	4.275926813
CGGA_1353	WHO IV	1022	1	4.271161257
CGGA_1045	WHO IV	348	1	4.262693051
CGGA_1735	WHO IV	813	1	4.261062733
CGGA_P401	WHO IV	543	0	4.252589523
CGGA_530	WHO IV	506	1	4.248333001
CGGA_1785	WHO IV	329	1	4.223378442
CGGA_1073	WHO IV	270	1	4.193666929
CGGA_P28	WHO IV	107	1	4.174752463
CGGA_483	WHO IV	277	1	4.170867862
CGGA_1139	WHO IV	1196	1	4.155495891
CGGA_1601	WHO IV	710	1	4.152060465
CGGA_P283	WHO IV	664	0	4.152060465
CGGA_1136	WHO IV	236	1	4.150340689
CGGA_509	WHO IV	623	1	4.15022861
CGGA_1387	WHO IV	90	1	4.148394281
CGGA_1612	WHO IV	718	1	4.135484093
CGGA_P160	WHO IV	219	1	4.132701577
CGGA_831	WHO IV	546	1	4.110233692
CGGA_1687	WHO IV	1414	0	4.096953605
CGGA_1074	WHO IV	86	1	4.090566599
CGGA_D26	WHO IV	263	1	4.081852301
CGGA_1457	WHO IV	312	1	4.069997183
CGGA_1053	WHO IV	370	1	4.053387494
CGGA_1558	WHO IV	130	1	4.040508614
CGGA_1008	WHO IV	315	1	4.023739875
CGGA_1833	WHO IV	494	1	4.010365175
CGGA_P100	WHO IV	268	1	3.974330347
CGGA_1415	WHO IV	2007	0	3.969103526
CGGA_1444	WHO IV	476	1	3.967007149
CGGA_1496	WHO IV	330	1	3.949056001
CGGA_1826	WHO IV	44	1	3.944797476
CGGA_777	WHO IV	146	1	3.922218359
CGGA_D36	WHO IV	34	1	3.920490194
CGGA_1109	WHO IV	1348	1	3.917530184
CGGA_761	WHO IV	1840	1	3.906383768
CGGA_P87	WHO IV	240	1	3.878142936
CGGA_1171	WHO IV	412	1	3.873257229
CGGA_1425	WHO IV	640	1	3.869153475
CGGA_1251	WHO IV	272	1	3.851063541
CGGA_1776	WHO IV	259	1	3.849850879
CGGA_782	WHO IV	289	1	3.827012637
CGGA_1419	WHO IV	249	1	3.800951117
CGGA_P22	WHO IV	406	1	3.784251739
CGGA_1460	WHO IV	209	1	3.781074215
CGGA_1227	WHO IV	1197	1	3.76412871
CGGA_1433	WHO IV	487	1	3.763693783
CGGA_1916	WHO IV	0	0	3.762474741
CGGA_1370	WHO IV	2310	0	3.75273662
CGGA_1258	WHO IV	114	1	3.738799383
CGGA_1426	WHO IV	147	1	3.737861125
CGGA_1208	WHO IV	161	1	3.729139822
CGGA_1659	WHO IV	387	1	3.714057403
CGGA_1313	WHO IV	379	1	3.709738181
CGGA_1072	WHO IV	1090	1	3.70386552
CGGA_1538	WHO IV	247	1	3.701359427
CGGA_1564	WHO IV	190	1	3.700083072
CGGA_P7	WHO IV	110	1	3.700083072
CGGA_D34	WHO IV	147	1	3.692058653
CGGA_759	WHO IV	1263	1	3.685274671
CGGA_D64	WHO IV	101	1	3.675047391
CGGA_1285	WHO IV	79	1	3.664757876
CGGA_1365	WHO IV	253	1	3.649345257
CGGA_P182	WHO IV	846	0	3.648019019
CGGA_318	WHO IV	222	1	3.646599169
CGGA_1343	WHO IV	94	1	3.641374947
CGGA_1049	WHO IV	809	1	3.640502672
CGGA_1819	WHO IV	1008	0	3.638698898
CGGA_876	WHO IV	159	1	3.629121958
CGGA_1255	WHO IV	132	1	3.627968378
CGGA_1476	WHO IV	299	1	3.611711851
CGGA_680	WHO IV	2788	1	3.608797271
CGGA_679	WHO IV	263	1	3.602562692
CGGA_487	WHO IV	156	1	3.600764987
CGGA_1641	WHO IV	291	1	3.598014422
CGGA_1007	WHO IV	345	1	3.592718812
CGGA_1402	WHO IV	2030	0	3.577205577
CGGA_1170	WHO IV	346	1	3.569221088
CGGA_1039	WHO IV	727	1	3.56648868
CGGA_P109	WHO IV	406	1	3.564565409
CGGA_1461	WHO IV	226	1	3.561740426
CGGA_1817	WHO IV	399	1	3.548954739
CGGA_676	WHO IV	376	1	3.548158905
CGGA_1507	WHO IV	715	1	3.546097046
CGGA_P143	WHO IV	261	1	3.54466594
CGGA_624	WHO IV	122	1	3.536137105
CGGA_1451	WHO IV	438	1	3.520103414
CGGA_1690	WHO IV	592	1	3.517184265
CGGA_1314	WHO IV	172	1	3.513715935
CGGA_837	WHO IV	432	1	3.499550212
CGGA_1346	WHO IV	284	1	3.490993463
CGGA_1078	WHO IV	315	1	3.490040034
CGGA_1083	WHO IV	450	1	3.45243067
CGGA_1036	WHO IV	1166	1	3.45132155
CGGA_1237	WHO IV	296	1	3.444611441
CGGA_808	WHO IV	1167	0	3.441669883
CGGA_1560	WHO IV	459	1	3.438995438
CGGA_1613	WHO IV	250	0	3.42967684
CGGA_1380	WHO IV	291	1	3.42655637
CGGA_1068	WHO IV	68	1	3.415959719
CGGA_1650	WHO IV	1283	1	3.394950664
CGGA_374	WHO IV	493	1	3.382754325
CGGA_1135	WHO IV	1172	1	3.380484413
CGGA_413	WHO IV	183	0	3.378684756
CGGA_1224	WHO IV	271	1	3.362307822
CGGA_1596	WHO IV	205	1	3.360953086
CGGA_1706	WHO IV	1364	0	3.360953086
CGGA_1658	WHO IV	1507	0	3.356026026
CGGA_1814	WHO IV	221	1	3.341136621
CGGA_1129	WHO IV	168	1	3.326971087
CGGA_1338	WHO IV	1122	1	3.321711658
CGGA_1026	WHO IV	1570	1	3.288732908
CGGA_1354	WHO IV	530	1	3.288563509
CGGA_1337	WHO IV	2126	0	3.272911018
CGGA_1901	WHO IV	540	1	3.272911018
CGGA_1697	WHO IV	360	0	3.269408039
CGGA_D32	WHO IV	358	1	3.26275178
CGGA_1807	WHO IV	247	1	3.258844532
CGGA_1634	WHO IV	366	1	3.255305016
CGGA_1275	WHO IV	183	1	3.245206562
CGGA_1342	WHO IV	2345	0	3.216301496
CGGA_2008	WHO IV	44	1	3.21574873
CGGA_1188	WHO IV	256	1	3.215179834
CGGA_1197	WHO IV	942	1	3.214057428
CGGA_1001	WHO IV	3288	0	3.210685732
CGGA_1611	WHO IV	1158	1	3.206595602
CGGA_1240	WHO IV	19	1	3.199397938
CGGA_1972	WHO IV	606	0	3.197380334
CGGA_1282	WHO IV	1116	1	3.189962809
CGGA_491	WHO IV	1074	1	3.188034285
CGGA_1597	WHO IV	174	1	3.17500504
CGGA_850	WHO IV	564	0	3.174296321
CGGA_604	WHO IV	381	1	3.166230659
CGGA_1462	WHO IV	188	1	3.15034154
CGGA_1248	WHO IV	138	1	3.142661725
CGGA_525	WHO IV	138	1	3.125314953
CGGA_P199	WHO IV	203	1	3.125221608
CGGA_1773	WHO IV	104	1	3.117397934
CGGA_1332	WHO IV	510	0	3.117011649
CGGA_1811	WHO IV	304	1	3.115434949
CGGA_1953	WHO IV	73	1	3.113469121
CGGA_878	WHO IV	863	1	3.112248532
CGGA_1060	WHO IV	227	1	3.112248532
CGGA_1099	WHO IV	122	1	3.102681858
CGGA_1299	WHO IV	550	1	3.099080355
CGGA_1820	WHO IV	77	1	3.083634871
CGGA_1543	WHO IV	723	1	3.065414413
CGGA_1429	WHO IV	1976	0	3.057237257
CGGA_1546	WHO IV	223	1	3.057237257
CGGA_1840	WHO IV	964	0	3.053130132
CGGA_1324	WHO IV	848	1	3.05278467
CGGA_1260	WHO IV	177	1	3.049010542
CGGA_1537	WHO IV	200	0	3.049010542
CGGA_1631	WHO IV	221	1	3.034492717
CGGA_1075	WHO IV	720	0	3.019817939
CGGA_1740	WHO IV	363	1	3.017708531
CGGA_1815	WHO IV	185	1	2.99857488
CGGA_1172	WHO IV	2414	0	2.976994079
CGGA_1708	WHO IV	1122	1	2.976994079
CGGA_1698	WHO IV	388	1	2.970452362
CGGA_1644	WHO IV	173	1	2.968264765
CGGA_P295	WHO IV	273	1	2.968264765
CGGA_1035	WHO IV	567	1	2.93382888
CGGA_710	WHO IV	660	1	2.93382888
CGGA_1541	WHO IV	81	1	2.926016193
CGGA_1124	WHO IV	484	1	2.920525072
CGGA_120	WHO IV	288	1	2.905535278
CGGA_1218	WHO IV	286	1	2.890882948
CGGA_869	WHO IV	537	0	2.889389249
CGGA_1326	WHO IV	322	1	2.882410294
CGGA_D37	WHO IV	965	1	2.878605244
CGGA_274	WHO IV	610	0	2.868993902
CGGA_1287	WHO IV	533	1	2.860711901
CGGA_1452	WHO IV	468	1	2.85650935
CGGA_1666	WHO IV	249	1	2.85650935
CGGA_2003	WHO IV	517	0	2.839765831
CGGA_545	WHO IV	555	1	2.837023513
CGGA_902	WHO IV	193	1	2.83561969
CGGA_1663	WHO IV	290	1	2.830104554
CGGA_1643	WHO IV	170	0	2.815482469
CGGA_1019	WHO IV	212	1	2.812998547
CGGA_1857	WHO IV	157	1	2.810573228
CGGA_1391	WHO IV	426	1	2.795738066
CGGA_1024	WHO IV	3074	1	2.794393394
CGGA_1177	WHO IV	449	1	2.7871827
CGGA_842	WHO IV	234	1	2.78428979
CGGA_1142	WHO IV	1005	1	2.778222936
CGGA_1236	WHO IV	191	1	2.778222936
CGGA_1899	WHO IV	176	1	2.775702223
CGGA_859	WHO IV	387	1	2.772668403
CGGA_1371	WHO IV	2079	0	2.763027959
CGGA_789	WHO IV	345	1	2.762433753
CGGA_D51	WHO IV	135	1	2.759498153
CGGA_1257	WHO IV	192	1	2.757924932
CGGA_P112	WHO IV	834	1	2.752802647
CGGA_802	WHO IV	681	1	2.747704521
CGGA_1985	WHO IV	380	1	2.739911726
CGGA_D62	WHO IV	500	1	2.735828053
CGGA_1539	WHO IV	1758	0	2.732117999
CGGA_1384	WHO IV	191	1	2.731352783
CGGA_1500	WHO IV	108	1	2.708464673
CGGA_1271	WHO IV	523	1	2.704249537
CGGA_1041	WHO IV	2863	0	2.700487743
CGGA_1769	WHO IV	1151	0	2.700487743
CGGA_1736	WHO IV	938	1	2.692463658
CGGA_1214	WHO IV	604	1	2.692062781
CGGA_1301	WHO IV	239	1	2.692062781
CGGA_P335	WHO IV	537	0	2.684391858
CGGA_D35	WHO IV	661	1	2.675161271
CGGA_D38	WHO IV	689	1	2.664317132
CGGA_P415	WHO IV	195	1	2.659884404
CGGA_1412	WHO IV	296	1	2.656528518
CGGA_1749	WHO IV	401	1	2.623684825
CGGA_1015	WHO IV	164	1	2.607421497
CGGA_139	WHO IV	694	1	2.603785356
CGGA_P136	WHO IV	308	0	2.603785356
CGGA_P385	WHO IV	449	0	2.598045797
CGGA_1750	WHO IV	250	1	2.595166891
CGGA_D30	WHO IV	215	1	2.578239284
CGGA_1393	WHO IV	275	1	2.573326239
CGGA_1694	WHO IV	624	1	2.524175354
CGGA_1478	WHO IV	542	1	2.496566191
CGGA_1422	WHO IV	204	1	2.493463552
CGGA_1392	WHO IV	473	1	2.487236918
CGGA_1394	WHO IV	139	1	2.466710615
CGGA_1548	WHO IV	1054	1	2.465215981
CGGA_1764	WHO IV	710	1	2.462040766
CGGA_848	WHO IV	204	0	2.449151732
CGGA_568	WHO IV	285	1	2.413499106
CGGA_1520	WHO IV	297	1	2.403578937
CGGA_731	WHO IV	503	1	2.386218704
CGGA_1116	WHO IV	248	1	2.386218704
CGGA_1886	WHO IV	338	1	2.380145985
CGGA_1023	WHO IV	681	1	2.349176584
CGGA_P16	WHO IV	447	0	2.30731759
CGGA_1441	WHO IV	1340	1	2.300173344
CGGA_1077	WHO IV	591	1	2.290107974
CGGA_1559	WHO IV	603	1	2.274868147
CGGA_700	WHO IV	170	0	2.270604815
CGGA_D57	WHO IV	766	1	2.268642069
CGGA_1681	WHO IV	346	1	2.252796055
CGGA_P180	WHO IV	260	1	2.222796961
CGGA_2024	WHO IV	328	1	2.219000025
CGGA_804	WHO IV	614	0	2.214767967
CGGA_1270	WHO IV	188	1	2.212739286
CGGA_1234	WHO IV	705	1	2.210708169
CGGA_499	WHO IV	122	1	2.204600136
CGGA_1722	WHO IV	349	1	2.168648321
CGGA_1418	WHO IV	287	1	2.164696633
CGGA_1678	WHO IV	657	1	2.160733408
CGGA_1744	WHO IV	1232	0	2.160733408
CGGA_1017	WHO IV	768	1	2.148773826
CGGA_P175	WHO IV	183	1	2.148773826
CGGA_1467	WHO IV	866	1	2.140741828
CGGA_P116	WHO IV	305	1	2.136707935
CGGA_1699	WHO IV	1384	0	2.13266202
CGGA_P15	WHO IV	723	1	2.124533829
CGGA_1378	WHO IV	585	1	2.087342359
CGGA_1604	WHO IV	740	1	2.078937355
CGGA_1086	WHO IV	1977	1	2.070479984
CGGA_P99	WHO IV	679	0	2.066231455
CGGA_1572	WHO IV	160	1	2.061969587
CGGA_658	WHO IV	372	1	2.04425534
CGGA_1409	WHO IV	2249	0	2.039764221
CGGA_899	WHO IV	231	1	2.035261142
CGGA_1780	WHO IV	1123	0	2.009755313
CGGA_1729	WHO IV	244	1	1.99189448
CGGA_P280	WHO IV	675	0	1.99189448
CGGA_1472	WHO IV	819	0	1.982875153
CGGA_1164	WHO IV	1022	1	1.973795495
CGGA_1256	WHO IV	2233	0	1.955451922
CGGA_1551	WHO IV	347	1	1.950827033
CGGA_1219	WHO IV	2120	1	1.916183433
CGGA_P25	WHO IV	147	1	1.894063204
CGGA_1501	WHO IV	222	1	1.88922397
CGGA_1870	WHO IV	864	0	1.859820573
CGGA_1262	WHO IV	166	1	1.829766126
CGGA_1542	WHO IV	184	0	1.829766126
CGGA_1070	WHO IV	333	1	1.821667071
CGGA_1603	WHO IV	356	1	1.81959826
CGGA_1534	WHO IV	41	1	1.814485622
CGGA_1635	WHO IV	332	1	1.804202211
CGGA_1450	WHO IV	957	1	1.798485982
CGGA_1605	WHO IV	321	1	1.7938403
CGGA_494	WHO IV	3802	0	1.782853465
CGGA_1420	WHO IV	364	1	1.740809972
CGGA_1486	WHO IV	184	1	1.735391188
CGGA_1571	WHO IV	412	0	1.702416196
CGGA_1767	WHO IV	309	0	1.696841634
CGGA_1481	WHO IV	131	1	1.657165214
CGGA_1503	WHO IV	692	0	1.586328076
CGGA_P164	WHO IV	886	0	1.524335397
CGGA_1727	WHO IV	1276	0	1.398128806
CGGA_P205	WHO IV	302	1	1.211891489
CGGA_773	WHO IV	443	1	1.208667697
CGGA_P178	WHO IV	776	0	1.195827352
CGGA_1494	WHO IV	269	1	0.977123343
CGGA_1615	WHO IV	586	1	0.91893999
CGGA_1595	WHO IV	1659	0	0.908995595
CGGA_669	WHO IV	607	1	0.867718065
CGGA_822	WHO IV	2237	1	0.616034222
