# Supplementary material for: PBX3 as a biomarker for the early diagnosis and prediction of prognosis of glioma
Source: PLoS One. 2024 Feb 7;19(2):e0293647. doi: 10.1371/journal.pone.0293647 (PMC10849273; doi:10.1371/journal.pone.0293647)
Supplement: S2 Fig — A, histologic-grade by TCGA; B, histologic-grade by CGGA; C, sample type by TCGA; D, sample type by CGGA; E, IDH-mutant by TCGA; F, IDH-mutant by CGGA; G, Age by TCGA; H, Age by CGGA; (I and J), cancer-status and karnofsky performance score by TCGA; K, 1p19q-codeletion by CGGA. (ZIP) [file pone.0293647.s002.zip › FIG 2/rtCGGA_IDH Fig2F.csv]

CGGA_ID	IDH_mutation	futime	fustat	PBX3
CGGA_457	Mutant	75	1	5.822019274
CGGA_1475	Mutant	182	1	5.569340418
CGGA_1329	Mutant	326	1	5.427173624
CGGA_1624	Mutant	87	1	5.270702951
CGGA_D19	Mutant	297	1	5.233667603
CGGA_1505	Mutant	172	1	5.167295239
CGGA_1491	Mutant	511	1	5.127284653
CGGA_1770	Mutant	298	1	5.112478912
CGGA_D63	Mutant	212	1	5.110188414
CGGA_1375	Mutant	92	1	5.107991957
CGGA_1105	Mutant	609	1	5.086982075
CGGA_1119	Mutant	422	1	4.950307887
CGGA_1103	Mutant	585	1	4.904737084
CGGA_D46	Mutant	300	1	4.870440168
CGGA_D59	Mutant	2778	0	4.741267245
CGGA_P411	Mutant	411	0	4.704574367
CGGA_1381	Mutant	46	1	4.615187458
CGGA_P102	Mutant	989	0	4.541645571
CGGA_1728	Mutant	917	1	4.464624127
CGGA_747	Mutant	970	1	4.413942626
CGGA_P319	Mutant	565	0	4.398323468
CGGA_P421	Mutant	308	1	4.389131083
CGGA_1175	Mutant	441	1	4.336543442
CGGA_1575	Mutant	129	1	4.314073642
CGGA_1272	Mutant	124	1	4.312674183
CGGA_1321	Mutant	702	1	4.305925936
CGGA_P401	Mutant	543	0	4.252589523
CGGA_1785	Mutant	329	1	4.223378442
CGGA_P337	Mutant	532	0	4.215539707
CGGA_1160	Mutant	426	1	4.199318985
CGGA_1136	Mutant	236	1	4.150340689
CGGA_1716	Mutant	1332	0	4.142876372
CGGA_632	Mutant	576	1	4.121702657
CGGA_P185	Mutant	502	1	4.107398876
CGGA_279	Mutant	1314	1	4.096000037
CGGA_J024	Mutant	2801	0	4.055436662
CGGA_247	Mutant	609	1	4.036904128
CGGA_P137	Mutant	860	0	4.017458753
CGGA_P328	Mutant	546	0	4.012395697
CGGA_1215	Mutant	29	1	4.000629194
CGGA_1685	Mutant	225	1	3.981614248
CGGA_P174	Mutant	816	0	3.970150501
CGGA_721	Mutant	2552	1	3.967007149
CGGA_1322	Mutant	253	1	3.963558961
CGGA_1496	Mutant	330	1	3.949056001
CGGA_761	Mutant	1840	1	3.906383768
CGGA_P5	Mutant	378	1	3.903660881
CGGA_P270	Mutant	322	1	3.89373265
CGGA_835	Mutant	517	0	3.880086113
CGGA_P87	Mutant	240	1	3.878142936
CGGA_P146	Mutant	344	0	3.829109162
CGGA_1608	Mutant	1629	0	3.822124222
CGGA_320	Mutant	3005	1	3.820956562
CGGA_1587	Mutant	750	1	3.796200793
CGGA_406	Mutant	90	1	3.78904399
CGGA_1178	Mutant	422	1	3.787847512
CGGA_D33	Mutant	175	1	3.781074215
CGGA_730	Mutant	2118	1	3.773406911
CGGA_1916	Mutant	0	0	3.762474741
CGGA_1094	Mutant	252	1	3.761694
CGGA_1311	Mutant	1080	1	3.761254603
CGGA_P388	Mutant	293	1	3.735375036
CGGA_1058	Mutant	995	1	3.729139822
CGGA_1264	Mutant	2217	0	3.719103519
CGGA_1066	Mutant	723	1	3.703908543
CGGA_P142	Mutant	891	0	3.701359427
CGGA_D34	Mutant	147	1	3.692058653
CGGA_1440	Mutant	1961	0	3.691114822
CGGA_759	Mutant	1263	1	3.685274671
CGGA_D48	Mutant	221	1	3.684424757
CGGA_D64	Mutant	101	1	3.675047391
CGGA_D24	Mutant	837	1	3.650940392
CGGA_1295	Mutant	310	1	3.637362213
CGGA_655	Mutant	3600	0	3.636134535
CGGA_362	Mutant	1680	0	3.600764987
CGGA_P163	Mutant	880	0	3.599390401
CGGA_P18	Mutant	387	1	3.574406805
CGGA_1170	Mutant	346	1	3.569221088
CGGA_1154	Mutant	383	1	3.565975699
CGGA_P109	Mutant	406	1	3.564565409
CGGA_288	Mutant	1057	1	3.558909552
CGGA_P86	Mutant	1026	0	3.547526644
CGGA_1314	Mutant	172	1	3.513715935
CGGA_1497	Mutant	1178	1	3.509858808
CGGA_1580	Mutant	1581	1	3.502493604
CGGA_J023	Mutant	1028	1	3.499550212
CGGA_1111	Mutant	2582	0	3.499536297
CGGA_1401	Mutant	1680	1	3.465055938
CGGA_1720	Mutant	1290	0	3.460493232
CGGA_707	Mutant	3299	1	3.440542337
CGGA_1560	Mutant	459	1	3.438995438
CGGA_909	Mutant	3448	0	3.428863666
CGGA_1725	Mutant	1282	0	3.428117502
CGGA_1068	Mutant	68	1	3.415959719
CGGA_1488	Mutant	1882	0	3.404509885
CGGA_1650	Mutant	1283	1	3.394950664
CGGA_694	Mutant	1194	1	3.386814123
CGGA_374	Mutant	493	1	3.382754325
CGGA_P364	Mutant	495	1	3.382099408
CGGA_J73	Mutant	1134	1	3.380484413
CGGA_P19	Mutant	1197	0	3.380484413
CGGA_P399	Mutant	428	0	3.378867493
CGGA_1126	Mutant	784	1	3.375627865
CGGA_P103	Mutant	983	0	3.369125319
CGGA_P111	Mutant	971	0	3.362591474
CGGA_1095	Mutant	2778	1	3.361278978
CGGA_P128	Mutant	919	0	3.360953086
CGGA_1113	Mutant	1265	1	3.351991102
CGGA_314	Mutant	2568	1	3.338484568
CGGA_1526	Mutant	1798	0	3.33613697
CGGA_1129	Mutant	168	1	3.326971087
CGGA_P156	Mutant	822	0	3.319337204
CGGA_1192	Mutant	2363	0	3.300614097
CGGA_1012	Mutant	3116	0	3.293741152
CGGA_1212	Mutant	2292	1	3.293741152
CGGA_1118	Mutant	398	1	3.285507015
CGGA_1169	Mutant	1765	1	3.276404981
CGGA_P176	Mutant	804	0	3.269408039
CGGA_1235	Mutant	2287	0	3.253531791
CGGA_685	Mutant	3239	1	3.234147627
CGGA_P311	Mutant	581	0	3.22665163
CGGA_888	Mutant	669	1	3.219392769
CGGA_P20	Mutant	1196	0	3.21574873
CGGA_P416	Mutant	408	0	3.21574873
CGGA_P438	Mutant	310	0	3.21574873
CGGA_1188	Mutant	256	1	3.215179834
CGGA_1197	Mutant	942	1	3.214057428
CGGA_1377	Mutant	2068	0	3.208431172
CGGA_1611	Mutant	1158	1	3.206595602
CGGA_1739	Mutant	515	1	3.202916999
CGGA_P147	Mutant	863	1	3.197380334
CGGA_D21	Mutant	1208	1	3.197131309
CGGA_1300	Mutant	1428	1	3.188102077
CGGA_482	Mutant	2511	1	3.188102077
CGGA_491	Mutant	1074	1	3.188034285
CGGA_D28	Mutant	860	1	3.182504528
CGGA_P173	Mutant	782	0	3.169353108
CGGA_507	Mutant	328	1	3.159880608
CGGA_663	Mutant	3479	0	3.15797815
CGGA_1523	Mutant	1804	0	3.15034154
CGGA_867	Mutant	367	1	3.144585756
CGGA_1318	Mutant	1497	0	3.142661725
CGGA_1592	Mutant	1588	1	3.138805462
CGGA_P17	Mutant	1203	0	3.136873214
CGGA_P298	Mutant	634	0	3.1291166
CGGA_1435	Mutant	324	0	3.127170501
CGGA_42	Mutant	2832	1	3.127170501
CGGA_1060	Mutant	227	1	3.112248532
CGGA_1591	Mutant	1133	1	3.105577217
CGGA_903	Mutant	1455	1	3.10359705
CGGA_245	Mutant	318	1	3.102681858
CGGA_1671	Mutant	1464	0	3.09763916
CGGA_1307	Mutant	2390	0	3.096675084
CGGA_825	Mutant	836	1	3.091655005
CGGA_884	Mutant	1131	1	3.090646895
CGGA_112	Mutant	1534	1	3.083634871
CGGA_1335	Mutant	1947	0	3.079606964
CGGA_D56	Mutant	64	1	3.078525659
CGGA_510	Mutant	3770	0	3.074872279
CGGA_1543	Mutant	723	1	3.065414413
CGGA_905	Mutant	3174	1	3.065091166
CGGA_265	Mutant	3959	0	3.061331992
CGGA_1429	Mutant	1976	0	3.057237257
CGGA_D45	Mutant	856	0	3.054019358
CGGA_1324	Mutant	848	1	3.05278467
CGGA_1189	Mutant	2602	0	3.0354037
CGGA_703	Mutant	1355	1	3.034492717
CGGA_333	Mutant	1783	0	3.031655848
CGGA_1667	Mutant	1476	0	3.024026946
CGGA_1273	Mutant	1912	0	3.021924074
CGGA_P145	Mutant	308	1	3.013479855
CGGA_P21	Mutant	1195	0	3.007112039
CGGA_1536	Mutant	840	1	3.004982777
CGGA_2006	Mutant	516	0	3.002850171
CGGA_1330	Mutant	2366	0	3.00137017
CGGA_P27	Mutant	413	0	2.985667615
CGGA_1172	Mutant	2414	0	2.976994079
CGGA_420	Mutant	3514	0	2.970452362
CGGA_1463	Mutant	1630	0	2.968264765
CGGA_1607	Mutant	1333	1	2.957273581
CGGA_1404	Mutant	2029	0	2.952852067
CGGA_P358	Mutant	504	0	2.950635897
CGGA_256	Mutant	158	0	2.941761209
CGGA_812	Mutant	3410	0	2.940441736
CGGA_710	Mutant	660	1	2.93382888
CGGA_P84	Mutant	1026	0	2.930525844
CGGA_1326	Mutant	322	1	2.882410294
CGGA_1388	Mutant	485	1	2.878605244
CGGA_1361	Mutant	2092	0	2.875395272
CGGA_1850	Mutant	750	0	2.875395272
CGGA_883	Mutant	1016	0	2.873048852
CGGA_P122	Mutant	971	0	2.870698368
CGGA_D47	Mutant	1048	1	2.868993902
CGGA_1287	Mutant	533	1	2.860711901
CGGA_856	Mutant	1297	0	2.856555638
CGGA_621	Mutant	1347	0	2.844570805
CGGA_1286	Mutant	2194	0	2.839765831
CGGA_2003	Mutant	517	0	2.839765831
CGGA_545	Mutant	555	1	2.837023513
CGGA_1701	Mutant	1072	0	2.834943788
CGGA_1619	Mutant	766	1	2.832526327
CGGA_194	Mutant	2304	1	2.830104554
CGGA_1339	Mutant	2120	0	2.825248006
CGGA_P29	Mutant	103	1	2.817930447
CGGA_P131	Mutant	929	0	2.815482469
CGGA_103	Mutant	1188	1	2.813030068
CGGA_290	Mutant	4075	0	2.805646167
CGGA_1510	Mutant	465	1	2.803175914
CGGA_2002	Mutant	524	0	2.803175914
CGGA_720	Mutant	1258	1	2.800701157
CGGA_D50	Mutant	782	1	2.788259239
CGGA_1552	Mutant	1728	0	2.780738977
CGGA_P83	Mutant	1030	0	2.780738977
CGGA_1156	Mutant	2477	0	2.770646709
CGGA_662	Mutant	284	1	2.768289708
CGGA_P132	Mutant	936	0	2.768111874
CGGA_1413	Mutant	2008	0	2.763027959
CGGA_635	Mutant	3631	0	2.76096659
CGGA_607	Mutant	1389	0	2.756557448
CGGA_818	Mutant	3402	0	2.756557448
CGGA_1239	Mutant	2280	0	2.750234238
CGGA_1700	Mutant	1372	0	2.742499723
CGGA_705	Mutant	1507	1	2.742499723
CGGA_1985	Mutant	380	1	2.739911726
CGGA_1508	Mutant	1049	1	2.737318786
CGGA_1553	Mutant	540	1	2.737318786
CGGA_1786	Mutant	1128	0	2.737318786
CGGA_1539	Mutant	1758	0	2.732117999
CGGA_1384	Mutant	191	1	2.731352783
CGGA_1673	Mutant	1457	0	2.729510114
CGGA_1471	Mutant	1919	0	2.724279265
CGGA_890	Mutant	2982	1	2.71902818
CGGA_543	Mutant	3736	0	2.710310136
CGGA_P439	Mutant	309	0	2.697818315
CGGA_1148	Mutant	596	1	2.692463658
CGGA_1398	Mutant	554	1	2.687087794
CGGA_P335	Mutant	537	0	2.684391858
CGGA_1723	Mutant	1282	0	2.681690556
CGGA_P150	Mutant	349	0	2.681690556
CGGA_P183	Mutant	807	0	2.676271771
CGGA_901	Mutant	928	1	2.665368871
CGGA_D38	Mutant	689	1	2.664317132
CGGA_P392	Mutant	437	0	2.662629407
CGGA_603	Mutant	168	0	2.658089114
CGGA_1412	Mutant	296	1	2.656528518
CGGA_1431	Mutant	1975	0	2.646075498
CGGA_1232	Mutant	2067	1	2.637722218
CGGA_1565	Mutant	1417	0	2.634926329
CGGA_1516	Mutant	1826	0	2.629317214
CGGA_591	Mutant	1654	1	2.628188662
CGGA_752	Mutant	3486	0	2.628188662
CGGA_1655	Mutant	1209	0	2.623684825
CGGA_P11	Mutant	433	0	2.623684825
CGGA_479	Mutant	3812	0	2.617038046
CGGA_501	Mutant	3798	0	2.615439081
CGGA_889	Mutant	3213	0	2.612349446
CGGA_P93	Mutant	1010	0	2.612349446
CGGA_1146	Mutant	2498	0	2.609028058
CGGA_139	Mutant	694	1	2.603785356
CGGA_P326	Mutant	551	0	2.595166891
CGGA_630	Mutant	3668	0	2.594513762
CGGA_P13	Mutant	1211	0	2.589390696
CGGA_P98	Mutant	317	1	2.589390696
CGGA_1771	Mutant	1068	1	2.586493355
CGGA_P104	Mutant	167	1	2.586493355
CGGA_1059	Mutant	21	1	2.586396102
CGGA_1269	Mutant	2214	0	2.580680054
CGGA_1645	Mutant	1534	0	2.580680054
CGGA_28	Mutant	1103	1	2.580680054
CGGA_P346	Mutant	522	0	2.57776404
CGGA_671	Mutant	3584	0	2.576603188
CGGA_1147	Mutant	2498	0	2.574841749
CGGA_P286	Mutant	658	0	2.566036937
CGGA_267	Mutant	1374	1	2.563457114
CGGA_D27	Mutant	3178	0	2.563457114
CGGA_882	Mutant	1008	0	2.563089262
CGGA_1906	Mutant	779	0	2.551234132
CGGA_D15	Mutant	3197	0	2.536854321
CGGA_1055	Mutant	1611	1	2.533255012
CGGA_1155	Mutant	1373	1	2.530235202
CGGA_1417	Mutant	2001	0	2.515034554
CGGA_1406	Mutant	2154	1	2.513228515
CGGA_243	Mutant	2977	0	2.511528258
CGGA_1005	Mutant	3286	0	2.50982629
CGGA_P144	Mutant	892	0	2.502750273
CGGA_1627	Mutant	1597	0	2.468383785
CGGA_1394	Mutant	139	1	2.466710615
CGGA_1689	Mutant	1414	0	2.465215981
CGGA_1764	Mutant	710	1	2.462040766
CGGA_1121	Mutant	2560	0	2.458858106
CGGA_254	Mutant	4143	0	2.443848314
CGGA_698	Mutant	1851	1	2.433191313
CGGA_634	Mutant	2633	1	2.423347303
CGGA_1902	Mutant	790	0	2.416789784
CGGA_1374	Mutant	141	1	2.415279015
CGGA_503	Mutant	3777	0	2.410200432
CGGA_P437	Mutant	356	0	2.410200432
CGGA_236	Mutant	706	0	2.408060625
CGGA_1031	Mutant	2457	1	2.406251203
CGGA_337	Mutant	1008	1	2.400811288
CGGA_580	Mutant	1394	1	2.400811288
CGGA_1181	Mutant	318	0	2.400256038
CGGA_283	Mutant	3470	1	2.398994088
CGGA_1527	Mutant	1714	1	2.396924984
CGGA_1680	Mutant	596	1	2.390238253
CGGA_336	Mutant	2549	1	2.390238253
CGGA_1116	Mutant	248	1	2.386218704
CGGA_358	Mutant	122	1	2.376765152
CGGA_1621	Mutant	1607	0	2.373375877
CGGA_1675	Mutant	980	0	2.373375877
CGGA_815	Mutant	2219	1	2.367799076
CGGA_J50	Mutant	1693	1	2.36315698
CGGA_485	Mutant	2437	0	2.354784898
CGGA_641	Mutant	3411	1	2.349176584
CGGA_1743	Mutant	1232	0	2.342485458
CGGA_652	Mutant	476	1	2.342485458
CGGA_1305	Mutant	1989	0	2.332030435
CGGA_605	Mutant	3668	0	2.33034671
CGGA_1211	Mutant	2324	0	2.325015413
CGGA_799	Mutant	1868	1	2.325015413
CGGA_1356	Mutant	948	1	2.32149426
CGGA_675	Mutant	3579	0	2.320852552
CGGA_725	Mutant	3558	0	2.30747053
CGGA_1131	Mutant	2533	0	2.30731759
CGGA_P16	Mutant	447	0	2.30731759
CGGA_1614	Mutant	1079	1	2.29658707
CGGA_400	Mutant	1321	1	2.293981757
CGGA_1731	Mutant	972	0	2.292991296
CGGA_1184	Mutant	156	1	2.289385972
CGGA_1524	Mutant	1226	0	2.282146468
CGGA_1559	Mutant	603	1	2.274868147
CGGA_2013	Mutant	139	1	2.274868147
CGGA_P314	Mutant	572	0	2.274868147
CGGA_P179	Mutant	778	0	2.271214298
CGGA_700	Mutant	170	0	2.270604815
CGGA_J042	Mutant	1409	1	2.24291686
CGGA_1246	Mutant	2491	0	2.234922022
CGGA_1132	Mutant	2533	0	2.230359118
CGGA_601	Mutant	1133	1	2.226889203
CGGA_1880	Mutant	855	0	2.222796961
CGGA_P180	Mutant	260	1	2.222796961
CGGA_D40	Mutant	3085	0	2.188203351
CGGA_858	Mutant	3359	0	2.179944946
CGGA_1458	Mutant	127	1	2.17651735
CGGA_1562	Mutant	1721	0	2.17651735
CGGA_1003	Mutant	3087	0	2.164696633
CGGA_1087	Mutant	701	0	2.164696633
CGGA_1158	Mutant	2471	0	2.160733408
CGGA_1502	Mutant	1861	0	2.156758577
CGGA_1544	Mutant	208	1	2.152772073
CGGA_369	Mutant	3957	0	2.148773826
CGGA_1567	Mutant	840	1	2.144763768
CGGA_1467	Mutant	866	1	2.140741828
CGGA_276	Mutant	529	0	2.138036848
CGGA_490	Mutant	3804	0	2.133788341
CGGA_1699	Mutant	1384	0	2.13266202
CGGA_1018	Mutant	2527	1	2.128604008
CGGA_724	Mutant	3406	0	2.120451409
CGGA_502	Mutant	3781	0	2.116686752
CGGA_898	Mutant	1663	1	2.112384192
CGGA_1390	Mutant	2050	0	2.099853081
CGGA_1030	Mutant	2934	0	2.091525425
CGGA_1528	Mutant	1793	0	2.091525425
CGGA_1664	Mutant	1491	0	2.087342359
CGGA_1604	Mutant	740	1	2.078937355
CGGA_1854	Mutant	934	0	2.078937355
CGGA_757	Mutant	1047	1	2.066533728
CGGA_P99	Mutant	679	0	2.066231455
CGGA_704	Mutant	2572	1	2.064319051
CGGA_493	Mutant	2382	1	2.06210147
CGGA_809	Mutant	1252	1	2.057694296
CGGA_D20	Mutant	2367	1	2.057657565
CGGA_1303	Mutant	2168	0	2.053405497
CGGA_598	Mutant	3677	1	2.046496434
CGGA_P306	Mutant	592	0	2.044787032
CGGA_862	Mutant	1046	0	2.040457192
CGGA_1409	Mutant	2249	0	2.039764221
CGGA_1863	Mutant	902	0	2.036113496
CGGA_899	Mutant	231	1	2.035261142
CGGA_1345	Mutant	2113	0	2.031755856
CGGA_864	Mutant	3353	0	2.023950697
CGGA_D29	Mutant	3171	0	2.014847552
CGGA_235	Mutant	2340	1	2.010277535
CGGA_638	Mutant	2386	0	2.003399267
CGGA_1718	Mutant	835	0	2.000854273
CGGA_1164	Mutant	1022	1	1.973795495
CGGA_273	Mutant	2635	1	1.96858187
CGGA_1651	Mutant	842	1	1.964654695
CGGA_P422	Mutant	430	0	1.955451922
CGGA_1204	Mutant	2338	0	1.932168268
CGGA_P308	Mutant	563	1	1.932168268
CGGA_843	Mutant	3380	0	1.930635702
CGGA_1219	Mutant	2120	1	1.916183433
CGGA_762	Mutant	3474	0	1.913762666
CGGA_1703	Mutant	1366	0	1.913249443
CGGA_738	Mutant	3501	0	1.904044793
CGGA_1052	Mutant	2964	0	1.901606574
CGGA_P315	Mutant	451	1	1.874601885
CGGA_908	Mutant	2436	1	1.872070361
CGGA_1870	Mutant	864	0	1.859820573
CGGA_1161	Mutant	2463	0	1.849876179
CGGA_252	Mutant	165	0	1.849574617
CGGA_1159	Mutant	2464	0	1.839858394
CGGA_551	Mutant	3728	0	1.83947963
CGGA_583	Mutant	3107	1	1.834821639
CGGA_1191	Mutant	2365	0	1.829766126
CGGA_1542	Mutant	184	0	1.829766126
CGGA_458	Mutant	419	1	1.82677555
CGGA_1027	Mutant	2688	0	1.82422324
CGGA_1534	Mutant	41	1	1.814485622
CGGA_1618	Mutant	1615	0	1.809353655
CGGA_1745	Mutant	1225	0	1.799031143
CGGA_1450	Mutant	957	1	1.798485982
CGGA_251	Mutant	1299	0	1.795890578
CGGA_300	Mutant	2199	1	1.790687789
CGGA_1695	Mutant	927	0	1.788629531
CGGA_625	Mutant	2098	1	1.778147596
CGGA_1513	Mutant	1827	0	1.76758409
CGGA_1369	Mutant	360	0	1.756937731
CGGA_1517	Mutant	1826	0	1.751583074
CGGA_1389	Mutant	1370	1	1.746207211
CGGA_642	Mutant	3618	0	1.745805547
CGGA_1504	Mutant	1854	0	1.740809972
CGGA_P158	Mutant	844	0	1.740809972
CGGA_1882	Mutant	842	0	1.735391188
CGGA_1424	Mutant	1983	0	1.713497104
CGGA_P271	Mutant	710	0	1.713497104
CGGA_689	Mutant	3563	0	1.710661569
CGGA_1571	Mutant	412	0	1.702416196
CGGA_P356	Mutant	506	0	1.685623358
CGGA_1620	Mutant	1427	0	1.679979259
CGGA_893	Mutant	3160	1	1.657946556
CGGA_1350	Mutant	2107	0	1.645612772
CGGA_904	Mutant	774	1	1.643796639
CGGA_P151	Mutant	915	0	1.63979947
CGGA_446	Mutant	3860	0	1.62665894
CGGA_P279	Mutant	668	0	1.622208679
CGGA_241	Mutant	4163	0	1.618024512
CGGA_871	Mutant	3340	0	1.612243634
CGGA_1020	Mutant	1120	1	1.594781463
CGGA_1662	Mutant	1493	0	1.580254671
CGGA_1013	Mutant	1725	1	1.577137075
CGGA_1050	Mutant	3040	0	1.553321115
CGGA_1065	Mutant	2682	0	1.524335397
CGGA_431	Mutant	3866	0	1.51389015
CGGA_1474	Mutant	333	0	1.511589728
CGGA_1566	Mutant	1716	0	1.511589728
CGGA_666	Mutant	2499	1	1.495376404
CGGA_1120	Mutant	422	1	1.485733637
CGGA_1469	Mutant	1922	0	1.47919192
CGGA_1383	Mutant	884	0	1.452705152
CGGA_1407	Mutant	2016	0	1.44600191
CGGA_1446	Mutant	1955	0	1.44600191
CGGA_715	Mutant	3429	0	1.435375341
CGGA_892	Mutant	448	0	1.425703788
CGGA_1727	Mutant	1276	0	1.398128806
CGGA_1061	Mutant	532	1	1.373166586
CGGA_1642	Mutant	1562	0	1.362869584
CGGA_1455	Mutant	1946	0	1.348505389
CGGA_1737	Mutant	1248	0	1.348505389
CGGA_P153	Mutant	818	0	1.348505389
CGGA_261	Mutant	4130	0	1.322384836
CGGA_838	Mutant	3386	0	1.308581452
CGGA_766	Mutant	3472	0	1.234205046
CGGA_785	Mutant	3457	0	1.234205046
CGGA_D61	Mutant	4089	0	1.226947931
CGGA_773	Mutant	443	1	1.208667697
CGGA_J030	Mutant	2775	0	1.197603938
CGGA_1557	Mutant	1723	0	1.179570825
CGGA_1317	Mutant	2152	0	1.163117245
CGGA_1010	Mutant	246	1	1.154815056
CGGA_560	Mutant	3722	0	1.129656642
CGGA_P165	Mutant	598	1	1.103906448
CGGA_1649	Mutant	1047	0	1.06887473
CGGA_P172	Mutant	803	0	1.05997369
CGGA_1198	Mutant	2349	0	1.041994569
CGGA_1100	Mutant	2596	0	0.995976476
CGGA_1679	Mutant	1442	0	0.958004664
CGGA_D52	Mutant	3057	0	0.92519227
CGGA_760	Mutant	3479	0	0.876688405
CGGA_1368	Mutant	2085	0	0.669472965
CGGA_822	Mutant	2237	1	0.616034222
CGGA_1190	Mutant	2602	0	0.546790635
CGGA_P3	Mutant	1399	0	0.505121327
CGGA_1606	Wildtype	471	1	5.29260667
CGGA_1865	Wildtype	89	1	5.105695271
CGGA_1382	Wildtype	284	1	5.105241821
CGGA_1669	Wildtype	139	1	5.080527786
CGGA_881	Wildtype	252	1	5.080527786
CGGA_1911	Wildtype	762	0	5.045912582
CGGA_796	Wildtype	559	0	4.964323759
CGGA_108	Wildtype	366	1	4.902632582
CGGA_1862	Wildtype	110	1	4.902105946
CGGA_1702	Wildtype	168	1	4.887808992
CGGA_1185	Wildtype	731	1	4.88567806
CGGA_1410	Wildtype	825	1	4.860928832
CGGA_P157	Wildtype	470	1	4.79757553
CGGA_1758	Wildtype	414	1	4.779823952
CGGA_1320	Wildtype	59	1	4.779064464
CGGA_791	Wildtype	252	1	4.769246565
CGGA_1586	Wildtype	232	1	4.754810018
CGGA_1034	Wildtype	753	1	4.746265221
CGGA_1430	Wildtype	176	1	4.720925179
CGGA_1866	Wildtype	127	1	4.711865721
CGGA_1091	Wildtype	1116	1	4.700742523
CGGA_1134	Wildtype	59	1	4.69356337
CGGA_1138	Wildtype	411	1	4.66501153
CGGA_1334	Wildtype	146	1	4.66501153
CGGA_852	Wildtype	169	1	4.654937987
CGGA_1908	Wildtype	298	1	4.649238592
CGGA_1238	Wildtype	2282	0	4.647968804
CGGA_272	Wildtype	238	1	4.586510601
CGGA_1340	Wildtype	1109	1	4.563415932
CGGA_1521	Wildtype	205	1	4.543018767
CGGA_1713	Wildtype	332	1	4.524362377
CGGA_1180	Wildtype	2628	0	4.512615688
CGGA_1709	Wildtype	415	1	4.50615132
CGGA_P159	Wildtype	211	1	4.500498407
CGGA_P110	Wildtype	800	1	4.485546523
CGGA_1656	Wildtype	149	1	4.468254522
CGGA_P89	Wildtype	294	1	4.457334079
CGGA_1946	Wildtype	142	1	4.448534024
CGGA_P106	Wildtype	71	1	4.438194663
CGGA_643	Wildtype	331	1	4.42220574
CGGA_1106	Wildtype	420	1	4.421786286
CGGA_1403	Wildtype	679	1	4.418029285
CGGA_1682	Wildtype	345	1	4.412751952
CGGA_1359	Wildtype	343	1	4.398323468
CGGA_1283	Wildtype	20	1	4.362928522
CGGA_1492	Wildtype	268	1	4.360389558
CGGA_1011	Wildtype	109	1	4.358939865
CGGA_1626	Wildtype	696	1	4.358818488
CGGA_1518	Wildtype	411	1	4.329420828
CGGA_1114	Wildtype	460	1	4.298543974
CGGA_1216	Wildtype	312	1	4.275926813
CGGA_1353	Wildtype	1022	1	4.271161257
CGGA_1045	Wildtype	348	1	4.262693051
CGGA_1735	Wildtype	813	1	4.261062733
CGGA_1280	Wildtype	447	1	4.249963467
CGGA_1226	Wildtype	670	1	4.248333001
CGGA_530	Wildtype	506	1	4.248333001
CGGA_1073	Wildtype	270	1	4.193666929
CGGA_1108	Wildtype	870	1	4.18996915
CGGA_P28	Wildtype	107	1	4.174752463
CGGA_483	Wildtype	277	1	4.170867862
CGGA_1139	Wildtype	1196	1	4.155495891
CGGA_1601	Wildtype	710	1	4.152060465
CGGA_P283	Wildtype	664	0	4.152060465
CGGA_509	Wildtype	623	1	4.15022861
CGGA_1387	Wildtype	90	1	4.148394281
CGGA_488	Wildtype	435	1	4.136733024
CGGA_1612	Wildtype	718	1	4.135484093
CGGA_P160	Wildtype	219	1	4.132701577
CGGA_831	Wildtype	546	1	4.110233692
CGGA_1687	Wildtype	1414	0	4.096953605
CGGA_1074	Wildtype	86	1	4.090566599
CGGA_107	Wildtype	2156	1	4.08930624
CGGA_D26	Wildtype	263	1	4.081852301
CGGA_1563	Wildtype	1719	0	4.080651138
CGGA_1457	Wildtype	312	1	4.069997183
CGGA_1053	Wildtype	370	1	4.053387494
CGGA_1558	Wildtype	130	1	4.040508614
CGGA_1048	Wildtype	703	0	4.032535588
CGGA_1008	Wildtype	315	1	4.023739875
CGGA_474	Wildtype	2029	0	4.018469102
CGGA_1833	Wildtype	494	1	4.010365175
CGGA_P100	Wildtype	268	1	3.974330347
CGGA_1415	Wildtype	2007	0	3.969103526
CGGA_1444	Wildtype	476	1	3.967007149
CGGA_1408	Wildtype	1362	1	3.962116825
CGGA_269	Wildtype	2932	0	3.961395295
CGGA_1826	Wildtype	44	1	3.944797476
CGGA_777	Wildtype	146	1	3.922218359
CGGA_D36	Wildtype	34	1	3.920490194
CGGA_1109	Wildtype	1348	1	3.917530184
CGGA_1434	Wildtype	81	1	3.890407037
CGGA_D11	Wildtype	827	1	3.886887528
CGGA_1171	Wildtype	412	1	3.873257229
CGGA_1425	Wildtype	640	1	3.869153475
CGGA_1097	Wildtype	1378	1	3.852136071
CGGA_1251	Wildtype	272	1	3.851063541
CGGA_1776	Wildtype	259	1	3.849850879
CGGA_1081	Wildtype	216	1	3.845662516
CGGA_135	Wildtype	1924	1	3.836058343
CGGA_782	Wildtype	289	1	3.827012637
CGGA_1419	Wildtype	249	1	3.800951117
CGGA_P22	Wildtype	406	1	3.784251739
CGGA_1460	Wildtype	209	1	3.781074215
CGGA_1284	Wildtype	97	1	3.765749903
CGGA_1227	Wildtype	1197	1	3.76412871
CGGA_1433	Wildtype	487	1	3.763693783
CGGA_1370	Wildtype	2310	0	3.75273662
CGGA_495	Wildtype	295	1	3.751102895
CGGA_1258	Wildtype	114	1	3.738799383
CGGA_1426	Wildtype	147	1	3.737861125
CGGA_1208	Wildtype	161	1	3.729139822
CGGA_681	Wildtype	110	1	3.728063441
CGGA_1659	Wildtype	387	1	3.714057403
CGGA_1313	Wildtype	379	1	3.709738181
CGGA_1072	Wildtype	1090	1	3.70386552
CGGA_1538	Wildtype	247	1	3.701359427
CGGA_1564	Wildtype	190	1	3.700083072
CGGA_P7	Wildtype	110	1	3.700083072
CGGA_1285	Wildtype	79	1	3.664757876
CGGA_1228	Wildtype	2296	0	3.653316212
CGGA_1365	Wildtype	253	1	3.649345257
CGGA_P182	Wildtype	846	0	3.648019019
CGGA_318	Wildtype	222	1	3.646599169
CGGA_1343	Wildtype	94	1	3.641374947
CGGA_1049	Wildtype	809	1	3.640502672
CGGA_1819	Wildtype	1008	0	3.638698898
CGGA_876	Wildtype	159	1	3.629121958
CGGA_1255	Wildtype	132	1	3.627968378
CGGA_1223	Wildtype	682	1	3.623922462
CGGA_1476	Wildtype	299	1	3.611711851
CGGA_680	Wildtype	2788	1	3.608797271
CGGA_679	Wildtype	263	1	3.602562692
CGGA_487	Wildtype	156	1	3.600764987
CGGA_1641	Wildtype	291	1	3.598014422
CGGA_1007	Wildtype	345	1	3.592718812
CGGA_521	Wildtype	514	1	3.586956082
CGGA_1402	Wildtype	2030	0	3.577205577
CGGA_1039	Wildtype	727	1	3.56648868
CGGA_1461	Wildtype	226	1	3.561740426
CGGA_727	Wildtype	1023	1	3.549080128
CGGA_1817	Wildtype	399	1	3.548954739
CGGA_676	Wildtype	376	1	3.548158905
CGGA_1507	Wildtype	715	1	3.546097046
CGGA_P143	Wildtype	261	1	3.54466594
CGGA_624	Wildtype	122	1	3.536137105
CGGA_P108	Wildtype	976	0	3.525922946
CGGA_1451	Wildtype	438	1	3.520103414
CGGA_1690	Wildtype	592	1	3.517184265
CGGA_837	Wildtype	432	1	3.499550212
CGGA_1071	Wildtype	2876	0	3.499550212
CGGA_1346	Wildtype	284	1	3.490993463
CGGA_1078	Wildtype	315	1	3.490040034
CGGA_633	Wildtype	1812	1	3.469892841
CGGA_1083	Wildtype	450	1	3.45243067
CGGA_1036	Wildtype	1166	1	3.45132155
CGGA_1237	Wildtype	296	1	3.444611441
CGGA_808	Wildtype	1167	0	3.441669883
CGGA_1613	Wildtype	250	0	3.42967684
CGGA_1380	Wildtype	291	1	3.42655637
CGGA_599	Wildtype	418	1	3.417951362
CGGA_1135	Wildtype	1172	1	3.380484413
CGGA_413	Wildtype	183	0	3.378684756
CGGA_1224	Wildtype	271	1	3.362307822
CGGA_1596	Wildtype	205	1	3.360953086
CGGA_1706	Wildtype	1364	0	3.360953086
CGGA_1658	Wildtype	1507	0	3.356026026
CGGA_1814	Wildtype	221	1	3.341136621
CGGA_1338	Wildtype	1122	1	3.321711658
CGGA_810	Wildtype	551	1	3.312558645
CGGA_1026	Wildtype	1570	1	3.288732908
CGGA_1354	Wildtype	530	1	3.288563509
CGGA_1901	Wildtype	540	1	3.272911018
CGGA_1697	Wildtype	360	0	3.269408039
CGGA_D32	Wildtype	358	1	3.26275178
CGGA_1807	Wildtype	247	1	3.258844532
CGGA_1459	Wildtype	522	0	3.257075928
CGGA_616	Wildtype	952	1	3.256193639
CGGA_1634	Wildtype	366	1	3.255305016
CGGA_1275	Wildtype	183	1	3.245206562
CGGA_678	Wildtype	386	1	3.231927134
CGGA_1342	Wildtype	2345	0	3.216301496
CGGA_2008	Wildtype	44	1	3.21574873
CGGA_1001	Wildtype	3288	0	3.210685732
CGGA_1240	Wildtype	19	1	3.199397938
CGGA_1972	Wildtype	606	0	3.197380334
CGGA_1282	Wildtype	1116	1	3.189962809
CGGA_1760	Wildtype	459	1	3.189962809
CGGA_1006	Wildtype	254	1	3.188034285
CGGA_619	Wildtype	550	1	3.1768838
CGGA_1597	Wildtype	174	1	3.17500504
CGGA_850	Wildtype	564	0	3.174296321
CGGA_604	Wildtype	381	1	3.166230659
CGGA_1079	Wildtype	471	1	3.155803667
CGGA_1462	Wildtype	188	1	3.15034154
CGGA_1248	Wildtype	138	1	3.142661725
CGGA_525	Wildtype	138	1	3.125314953
CGGA_P199	Wildtype	203	1	3.125221608
CGGA_1152	Wildtype	2484	0	3.123269913
CGGA_1022	Wildtype	3265	0	3.118200334
CGGA_1773	Wildtype	104	1	3.117397934
CGGA_1332	Wildtype	510	0	3.117011649
CGGA_1811	Wildtype	304	1	3.115434949
CGGA_1953	Wildtype	73	1	3.113469121
CGGA_878	Wildtype	863	1	3.112248532
CGGA_863	Wildtype	2073	1	3.109528904
CGGA_1099	Wildtype	122	1	3.102681858
CGGA_1299	Wildtype	550	1	3.099080355
CGGA_309	Wildtype	139	1	3.099080355
CGGA_1145	Wildtype	239	1	3.095471164
CGGA_1820	Wildtype	77	1	3.083634871
CGGA_492	Wildtype	652	0	3.075567068
CGGA_1875	Wildtype	866	0	3.069484592
CGGA_1443	Wildtype	1956	0	3.065414413
CGGA_1057	Wildtype	1549	1	3.059286169
CGGA_1546	Wildtype	223	1	3.057237257
CGGA_1738	Wildtype	469	1	3.057237257
CGGA_1840	Wildtype	964	0	3.053130132
CGGA_1260	Wildtype	177	1	3.049010542
CGGA_1537	Wildtype	200	0	3.049010542
CGGA_P155	Wildtype	817	0	3.04280762
CGGA_1631	Wildtype	221	1	3.034492717
CGGA_1487	Wildtype	520	1	3.024026946
CGGA_1075	Wildtype	720	0	3.019817939
CGGA_1740	Wildtype	363	1	3.017708531
CGGA_1815	Wildtype	185	1	2.99857488
CGGA_1708	Wildtype	1122	1	2.976994079
CGGA_1698	Wildtype	388	1	2.970452362
CGGA_1644	Wildtype	173	1	2.968264765
CGGA_P295	Wildtype	273	1	2.968264765
CGGA_1101	Wildtype	214	1	2.937262353
CGGA_1035	Wildtype	567	1	2.93382888
CGGA_426	Wildtype	1560	1	2.931176479
CGGA_1541	Wildtype	81	1	2.926016193
CGGA_1670	Wildtype	1141	0	2.921491509
CGGA_1124	Wildtype	484	1	2.920525072
CGGA_1014	Wildtype	263	1	2.907826255
CGGA_120	Wildtype	288	1	2.905535278
CGGA_578	Wildtype	362	1	2.904421092
CGGA_1218	Wildtype	286	1	2.890882948
CGGA_869	Wildtype	537	0	2.889389249
CGGA_1362	Wildtype	2092	0	2.884740601
CGGA_D37	Wildtype	965	1	2.878605244
CGGA_1263	Wildtype	772	1	2.868993902
CGGA_274	Wildtype	610	0	2.868993902
CGGA_1452	Wildtype	468	1	2.85650935
CGGA_1666	Wildtype	249	1	2.85650935
CGGA_P338	Wildtype	532	0	2.854130026
CGGA_1598	Wildtype	564	1	2.84935883
CGGA_902	Wildtype	193	1	2.83561969
CGGA_1663	Wildtype	290	1	2.830104554
CGGA_861	Wildtype	893	1	2.820374019
CGGA_1643	Wildtype	170	0	2.815482469
CGGA_1019	Wildtype	212	1	2.812998547
CGGA_1857	Wildtype	157	1	2.810573228
CGGA_1391	Wildtype	426	1	2.795738066
CGGA_1024	Wildtype	3074	1	2.794393394
CGGA_1177	Wildtype	449	1	2.7871827
CGGA_842	Wildtype	234	1	2.78428979
CGGA_P269	Wildtype	511	1	2.780738977
CGGA_1142	Wildtype	1005	1	2.778222936
CGGA_1236	Wildtype	191	1	2.778222936
CGGA_1899	Wildtype	176	1	2.775702223
CGGA_859	Wildtype	387	1	2.772668403
CGGA_564	Wildtype	679	1	2.766827619
CGGA_1686	Wildtype	352	0	2.765572297
CGGA_1371	Wildtype	2079	0	2.763027959
CGGA_789	Wildtype	345	1	2.762433753
CGGA_D51	Wildtype	135	1	2.759498153
CGGA_1257	Wildtype	192	1	2.757924932
CGGA_P112	Wildtype	834	1	2.752802647
CGGA_802	Wildtype	681	1	2.747704521
CGGA_1002	Wildtype	305	1	2.742499723
CGGA_D62	Wildtype	500	1	2.735828053
CGGA_1589	Wildtype	342	1	2.71902818
CGGA_P177	Wildtype	776	0	2.716395
CGGA_D16	Wildtype	261	1	2.711821898
CGGA_1500	Wildtype	108	1	2.708464673
CGGA_1271	Wildtype	523	1	2.704249537
CGGA_1041	Wildtype	2863	0	2.700487743
CGGA_1769	Wildtype	1151	0	2.700487743
CGGA_1688	Wildtype	51	1	2.692463658
CGGA_1736	Wildtype	938	1	2.692463658
CGGA_1214	Wildtype	604	1	2.692062781
CGGA_1301	Wildtype	239	1	2.692062781
CGGA_106	Wildtype	4374	0	2.689778388
CGGA_1157	Wildtype	741	1	2.687087794
CGGA_1411	Wildtype	329	1	2.682864724
CGGA_D35	Wildtype	661	1	2.675161271
CGGA_330	Wildtype	1121	1	2.673616359
CGGA_448	Wildtype	354	1	2.672070035
CGGA_P30	Wildtype	404	1	2.668102817
CGGA_P415	Wildtype	195	1	2.659884404
CGGA_1533	Wildtype	1217	1	2.643296779
CGGA_1749	Wildtype	401	1	2.623684825
CGGA_P31	Wildtype	1205	0	2.612349446
CGGA_1015	Wildtype	164	1	2.607421497
CGGA_P136	Wildtype	308	0	2.603785356
CGGA_P385	Wildtype	449	0	2.598045797
CGGA_1750	Wildtype	250	1	2.595166891
CGGA_1004	Wildtype	899	1	2.592893344
CGGA_D30	Wildtype	215	1	2.578239284
CGGA_1393	Wildtype	275	1	2.573326239
CGGA_780	Wildtype	923	1	2.571913153
CGGA_1183	Wildtype	408	1	2.530235202
CGGA_1694	Wildtype	624	1	2.524175354
CGGA_1478	Wildtype	542	1	2.496566191
CGGA_1422	Wildtype	204	1	2.493463552
CGGA_834	Wildtype	3388	0	2.490990696
CGGA_1392	Wildtype	473	1	2.487236918
CGGA_1548	Wildtype	1054	1	2.465215981
CGGA_1231	Wildtype	2279	1	2.461462069
CGGA_848	Wildtype	204	0	2.449151732
CGGA_565	Wildtype	3605	0	2.426049148
CGGA_568	Wildtype	285	1	2.413499106
CGGA_1520	Wildtype	297	1	2.403578937
CGGA_1704	Wildtype	1360	0	2.403578937
CGGA_731	Wildtype	503	1	2.386218704
CGGA_1886	Wildtype	338	1	2.380145985
CGGA_846	Wildtype	2991	0	2.36315698
CGGA_P113	Wildtype	1032	0	2.359733514
CGGA_1023	Wildtype	681	1	2.349176584
CGGA_1051	Wildtype	838	1	2.300173344
CGGA_1441	Wildtype	1340	1	2.300173344
CGGA_1715	Wildtype	872	0	2.300173344
CGGA_1077	Wildtype	591	1	2.290107974
CGGA_D57	Wildtype	766	1	2.268642069
CGGA_1829	Wildtype	801	0	2.256499751
CGGA_1681	Wildtype	346	1	2.252796055
CGGA_P23	Wildtype	392	1	2.241623944
CGGA_2024	Wildtype	328	1	2.219000025
CGGA_804	Wildtype	614	0	2.214767967
CGGA_1270	Wildtype	188	1	2.212739286
CGGA_1234	Wildtype	705	1	2.210708169
CGGA_499	Wildtype	122	1	2.204600136
CGGA_1144	Wildtype	2505	0	2.195992631
CGGA_P266	Wildtype	253	1	2.195992631
CGGA_1141	Wildtype	432	1	2.168648321
CGGA_1722	Wildtype	349	1	2.168648321
CGGA_1809	Wildtype	343	1	2.168648321
CGGA_1418	Wildtype	287	1	2.164696633
CGGA_1678	Wildtype	657	1	2.160733408
CGGA_763	Wildtype	319	0	2.160733408
CGGA_1017	Wildtype	768	1	2.148773826
CGGA_P175	Wildtype	183	1	2.148773826
CGGA_P116	Wildtype	305	1	2.136707935
CGGA_1791	Wildtype	855	1	2.124533829
CGGA_1437	Wildtype	1037	1	2.103997829
CGGA_1378	Wildtype	585	1	2.087342359
CGGA_P265	Wildtype	733	0	2.083146362
CGGA_1086	Wildtype	1977	1	2.070479984
CGGA_1623	Wildtype	1603	0	2.070479984
CGGA_1572	Wildtype	160	1	2.061969587
CGGA_658	Wildtype	372	1	2.04425534
CGGA_D44	Wildtype	313	1	2.039764221
CGGA_1780	Wildtype	1123	0	2.009755313
CGGA_D58	Wildtype	181	1	2.00110028
CGGA_P115	Wildtype	959	0	2.000854273
CGGA_1729	Wildtype	244	1	1.99189448
CGGA_P280	Wildtype	675	0	1.99189448
CGGA_887	Wildtype	1011	0	1.903690222
CGGA_P25	Wildtype	147	1	1.894063204
CGGA_1660	Wildtype	433	0	1.88922397
CGGA_1445	Wildtype	1955	0	1.839858394
CGGA_1262	Wildtype	166	1	1.829766126
CGGA_1070	Wildtype	333	1	1.821667071
CGGA_1603	Wildtype	356	1	1.81959826
CGGA_1454	Wildtype	1946	0	1.804202211
CGGA_1635	Wildtype	332	1	1.804202211
CGGA_1605	Wildtype	321	1	1.7938403
CGGA_494	Wildtype	3802	0	1.782853465
CGGA_1319	Wildtype	2149	0	1.76758409
CGGA_1420	Wildtype	364	1	1.740809972
CGGA_1292	Wildtype	2421	0	1.740446097
CGGA_1486	Wildtype	184	1	1.735391188
CGGA_1140	Wildtype	921	1	1.705189379
CGGA_1767	Wildtype	309	0	1.696841634
CGGA_1481	Wildtype	131	1	1.657165214
CGGA_1503	Wildtype	692	0	1.586328076
CGGA_1514	Wildtype	76	1	1.530663631
CGGA_P164	Wildtype	886	0	1.524335397
CGGA_1569	Wildtype	1406	0	1.47919192
CGGA_1588	Wildtype	1679	0	1.439265401
CGGA_1447	Wildtype	308	0	1.425691251
CGGA_541	Wildtype	3741	0	1.406193128
CGGA_P121	Wildtype	941	0	1.377083365
CGGA_1696	Wildtype	1205	0	1.341265885
CGGA_J130	Wildtype	2507	0	1.266482053
CGGA_659	Wildtype	730	0	1.241431148
CGGA_P205	Wildtype	302	1	1.211891489
CGGA_P178	Wildtype	776	0	1.195827352
CGGA_807	Wildtype	3415	0	1.193899873
CGGA_1205	Wildtype	929	1	1.06887473
CGGA_1579	Wildtype	1512	0	1.06887473
CGGA_1281	Wildtype	2429	0	0.997518737
CGGA_1494	Wildtype	269	1	0.977123343
CGGA_323	Wildtype	4023	0	0.959613921
CGGA_1615	Wildtype	586	1	0.91893999
CGGA_669	Wildtype	607	1	0.867718065
CGGA_1137	Wildtype	2519	0	0.693080582
