# Supplementary material for: PBX3 as a biomarker for the early diagnosis and prediction of prognosis of glioma
Source: PLoS One. 2024 Feb 7;19(2):e0293647. doi: 10.1371/journal.pone.0293647 (PMC10849273; doi:10.1371/journal.pone.0293647)
Supplement: S2 Fig — A, histologic-grade by TCGA; B, histologic-grade by CGGA; C, sample type by TCGA; D, sample type by CGGA; E, IDH-mutant by TCGA; F, IDH-mutant by CGGA; G, Age by TCGA; H, Age by CGGA; (I and J), cancer-status and karnofsky performance score by TCGA; K, 1p19q-codeletion by CGGA. (ZIP) [file pone.0293647.s002.zip › FIG 2/rtCGGA_PRS Fig2D.csv]

CGGA_ID	PRS_type	futime	fustat	PBX3
CGGA_1001	Primary	3288	0	3.210685732
CGGA_1002	Primary	305	1	2.742499723
CGGA_1003	Primary	3087	0	2.164696633
CGGA_1004	Primary	899	1	2.592893344
CGGA_1005	Primary	3286	0	2.50982629
CGGA_1006	Primary	254	1	3.188034285
CGGA_1007	Primary	345	1	3.592718812
CGGA_1008	Primary	315	1	4.023739875
CGGA_1010	Primary	246	1	1.154815056
CGGA_1011	Primary	109	1	4.358939865
CGGA_1013	Primary	1725	1	1.577137075
CGGA_1014	Primary	263	1	2.907826255
CGGA_1015	Primary	164	1	2.607421497
CGGA_1017	Primary	768	1	2.148773826
CGGA_1020	Primary	1120	1	1.594781463
CGGA_1023	Primary	681	1	2.349176584
CGGA_1024	Primary	3074	1	2.794393394
CGGA_1026	Primary	1570	1	3.288732908
CGGA_1027	Primary	2688	0	1.82422324
CGGA_103	Primary	1188	1	2.813030068
CGGA_1030	Primary	2934	0	2.091525425
CGGA_1031	Primary	2457	1	2.406251203
CGGA_1033	Primary	1322	0	1.452705152
CGGA_1034	Primary	753	1	4.746265221
CGGA_1035	Primary	567	1	2.93382888
CGGA_1036	Primary	1166	1	3.45132155
CGGA_1037	Primary	780	0	1.81959826
CGGA_1039	Primary	727	1	3.56648868
CGGA_1041	Primary	2863	0	2.700487743
CGGA_1045	Primary	348	1	4.262693051
CGGA_1048	Primary	703	0	4.032535588
CGGA_1049	Primary	809	1	3.640502672
CGGA_1050	Primary	3040	0	1.553321115
CGGA_1051	Primary	838	1	2.300173344
CGGA_1052	Primary	2964	0	1.901606574
CGGA_1053	Primary	370	1	4.053387494
CGGA_1055	Primary	1611	1	2.533255012
CGGA_1057	Primary	1549	1	3.059286169
CGGA_1065	Primary	2682	0	1.524335397
CGGA_1066	Primary	723	1	3.703908543
CGGA_1070	Primary	333	1	1.821667071
CGGA_1071	Primary	2876	0	3.499550212
CGGA_1072	Primary	1090	1	3.70386552
CGGA_1073	Primary	270	1	4.193666929
CGGA_1074	Primary	86	1	4.090566599
CGGA_1075	Primary	720	0	3.019817939
CGGA_1077	Primary	591	1	2.290107974
CGGA_1079	Primary	471	1	3.155803667
CGGA_1083	Primary	450	1	3.45243067
CGGA_1086	Primary	1977	1	2.070479984
CGGA_1087	Primary	701	0	2.164696633
CGGA_1091	Primary	1116	1	4.700742523
CGGA_1097	Primary	1378	1	3.852136071
CGGA_1100	Primary	2596	0	0.995976476
CGGA_1101	Primary	214	1	2.937262353
CGGA_1103	Primary	585	1	4.904737084
CGGA_1106	Primary	420	1	4.421786286
CGGA_1108	Primary	870	1	4.18996915
CGGA_1109	Primary	1348	1	3.917530184
CGGA_1111	Primary	2582	0	3.499536297
CGGA_1113	Primary	1265	1	3.351991102
CGGA_1114	Primary	460	1	4.298543974
CGGA_112	Primary	1534	1	3.083634871
CGGA_1120	Primary	422	1	1.485733637
CGGA_1124	Primary	484	1	2.920525072
CGGA_1126	Primary	784	1	3.375627865
CGGA_1127	Primary	2547	0	1.824691713
CGGA_1131	Primary	2533	0	2.30731759
CGGA_1134	Primary	59	1	4.69356337
CGGA_1135	Primary	1172	1	3.380484413
CGGA_1137	Primary	2519	0	0.693080582
CGGA_1138	Primary	411	1	4.66501153
CGGA_1139	Primary	1196	1	4.155495891
CGGA_1141	Primary	432	1	2.168648321
CGGA_1142	Primary	1005	1	2.778222936
CGGA_1144	Primary	2505	0	2.195992631
CGGA_1146	Primary	2498	0	2.609028058
CGGA_1147	Primary	2498	0	2.574841749
CGGA_1148	Primary	596	1	2.692463658
CGGA_1152	Primary	2484	0	3.123269913
CGGA_1155	Primary	1373	1	2.530235202
CGGA_1156	Primary	2477	0	2.770646709
CGGA_1157	Primary	741	1	2.687087794
CGGA_1158	Primary	2471	0	2.160733408
CGGA_1159	Primary	2464	0	1.839858394
CGGA_1160	Primary	426	1	4.199318985
CGGA_1161	Primary	2463	0	1.849876179
CGGA_1162	Primary	2457	0	1.645612772
CGGA_1169	Primary	1765	1	3.276404981
CGGA_1171	Primary	412	1	3.873257229
CGGA_1172	Primary	2414	0	2.976994079
CGGA_1180	Primary	2628	0	4.512615688
CGGA_1181	Primary	318	0	2.400256038
CGGA_1183	Primary	408	1	2.530235202
CGGA_1189	Primary	2602	0	3.0354037
CGGA_1190	Primary	2602	0	0.546790635
CGGA_1191	Primary	2365	0	1.829766126
CGGA_1192	Primary	2363	0	3.300614097
CGGA_1198	Primary	2349	0	1.041994569
CGGA_1204	Primary	2338	0	1.932168268
CGGA_1205	Primary	929	1	1.06887473
CGGA_1207	Primary	2331	0	1.824691713
CGGA_1211	Primary	2324	0	2.325015413
CGGA_1212	Primary	2292	1	3.293741152
CGGA_1214	Primary	604	1	2.692062781
CGGA_1216	Primary	312	1	4.275926813
CGGA_1219	Primary	2120	1	1.916183433
CGGA_1223	Primary	682	1	3.623922462
CGGA_1224	Primary	271	1	3.362307822
CGGA_1226	Primary	670	1	4.248333001
CGGA_1228	Primary	2296	0	3.653316212
CGGA_1232	Primary	2067	1	2.637722218
CGGA_1234	Primary	705	1	2.210708169
CGGA_1235	Primary	2287	0	3.253531791
CGGA_1236	Primary	191	1	2.778222936
CGGA_1237	Primary	296	1	3.444611441
CGGA_1238	Primary	2282	0	4.647968804
CGGA_1239	Primary	2280	0	2.750234238
CGGA_1240	Primary	19	1	3.199397938
CGGA_1246	Primary	2491	0	2.234922022
CGGA_1251	Primary	272	1	3.851063541
CGGA_1256	Primary	2233	0	1.955451922
CGGA_1258	Primary	114	1	3.738799383
CGGA_1263	Primary	772	1	2.868993902
CGGA_1264	Primary	2217	0	3.719103519
CGGA_1269	Primary	2214	0	2.580680054
CGGA_1270	Primary	188	1	2.212739286
CGGA_1275	Primary	183	1	3.245206562
CGGA_1280	Primary	447	1	4.249963467
CGGA_1281	Primary	2429	0	0.997518737
CGGA_1282	Primary	1116	1	3.189962809
CGGA_1284	Primary	97	1	3.765749903
CGGA_1286	Primary	2194	0	2.839765831
CGGA_1287	Primary	533	1	2.860711901
CGGA_1291	Primary	2190	0	0.805326628
CGGA_1292	Primary	2421	0	1.740446097
CGGA_1299	Primary	550	1	3.099080355
CGGA_1300	Primary	1428	1	3.188102077
CGGA_1303	Primary	2168	0	2.053405497
CGGA_1305	Primary	1989	0	2.332030435
CGGA_1307	Primary	2390	0	3.096675084
CGGA_1309	Primary	964	0	1.163117245
CGGA_1313	Primary	379	1	3.709738181
CGGA_1314	Primary	172	1	3.513715935
CGGA_1317	Primary	2152	0	1.163117245
CGGA_1318	Primary	1497	0	3.142661725
CGGA_1319	Primary	2149	0	1.76758409
CGGA_1320	Primary	59	1	4.779064464
CGGA_1321	Primary	702	1	4.305925936
CGGA_1322	Primary	253	1	3.963558961
CGGA_1326	Primary	322	1	2.882410294
CGGA_1330	Primary	2366	0	3.00137017
CGGA_1332	Primary	510	0	3.117011649
CGGA_1334	Primary	146	1	4.66501153
CGGA_1335	Primary	1947	0	3.079606964
CGGA_1338	Primary	1122	1	3.321711658
CGGA_1339	Primary	2120	0	2.825248006
CGGA_1340	Primary	1109	1	4.563415932
CGGA_1342	Primary	2345	0	3.216301496
CGGA_1345	Primary	2113	0	2.031755856
CGGA_135	Primary	1924	1	3.836058343
CGGA_1350	Primary	2107	0	1.645612772
CGGA_1353	Primary	1022	1	4.271161257
CGGA_1354	Primary	530	1	3.288563509
CGGA_1361	Primary	2092	0	2.875395272
CGGA_1362	Primary	2092	0	2.884740601
CGGA_1365	Primary	253	1	3.649345257
CGGA_1368	Primary	2085	0	0.669472965
CGGA_1369	Primary	360	0	1.756937731
CGGA_1371	Primary	2079	0	2.763027959
CGGA_1377	Primary	2068	0	3.208431172
CGGA_1378	Primary	585	1	2.087342359
CGGA_1380	Primary	291	1	3.42655637
CGGA_1382	Primary	284	1	5.105241821
CGGA_1384	Primary	191	1	2.731352783
CGGA_1386	Primary	2058	0	1.333987563
CGGA_1389	Primary	1370	1	1.746207211
CGGA_139	Primary	694	1	2.603785356
CGGA_1391	Primary	426	1	2.795738066
CGGA_1392	Primary	473	1	2.487236918
CGGA_1401	Primary	1680	1	3.465055938
CGGA_1402	Primary	2030	0	3.577205577
CGGA_1403	Primary	679	1	4.418029285
CGGA_1404	Primary	2029	0	2.952852067
CGGA_1406	Primary	2154	1	2.513228515
CGGA_1407	Primary	2016	0	1.44600191
CGGA_1408	Primary	1362	1	3.962116825
CGGA_1409	Primary	2249	0	2.039764221
CGGA_1410	Primary	825	1	4.860928832
CGGA_1413	Primary	2008	0	2.763027959
CGGA_1417	Primary	2001	0	2.515034554
CGGA_1418	Primary	287	1	2.164696633
CGGA_1420	Primary	364	1	1.740809972
CGGA_1421	Primary	1987	0	1.311915471
CGGA_1422	Primary	204	1	2.493463552
CGGA_1424	Primary	1983	0	1.713497104
CGGA_1425	Primary	640	1	3.869153475
CGGA_1426	Primary	147	1	3.737861125
CGGA_1431	Primary	1975	0	2.646075498
CGGA_1433	Primary	487	1	3.763693783
CGGA_1435	Primary	324	0	3.127170501
CGGA_1440	Primary	1961	0	3.691114822
CGGA_1441	Primary	1340	1	2.300173344
CGGA_1444	Primary	476	1	3.967007149
CGGA_1446	Primary	1955	0	1.44600191
CGGA_1451	Primary	438	1	3.520103414
CGGA_1452	Primary	468	1	2.85650935
CGGA_1454	Primary	1946	0	1.804202211
CGGA_1455	Primary	1946	0	1.348505389
CGGA_1457	Primary	312	1	4.069997183
CGGA_1461	Primary	226	1	3.561740426
CGGA_1462	Primary	188	1	3.15034154
CGGA_1463	Primary	1630	0	2.968264765
CGGA_1467	Primary	866	1	2.140741828
CGGA_1469	Primary	1922	0	1.47919192
CGGA_1471	Primary	1919	0	2.724279265
CGGA_1472	Primary	819	0	1.982875153
CGGA_1474	Primary	333	0	1.511589728
CGGA_1476	Primary	299	1	3.611711851
CGGA_1477	Primary	1194	1	1.81959826
CGGA_1478	Primary	542	1	2.496566191
CGGA_1481	Primary	131	1	1.657165214
CGGA_1482	Primary	1888	0	1.616294056
CGGA_1486	Primary	184	1	1.735391188
CGGA_1488	Primary	1882	0	3.404509885
CGGA_1491	Primary	511	1	5.127284653
CGGA_1494	Primary	269	1	0.977123343
CGGA_1497	Primary	1178	1	3.509858808
CGGA_1500	Primary	108	1	2.708464673
CGGA_1501	Primary	222	1	1.88922397
CGGA_1502	Primary	1861	0	2.156758577
CGGA_1503	Primary	692	0	1.586328076
CGGA_1504	Primary	1854	0	1.740809972
CGGA_1508	Primary	1049	1	2.737318786
CGGA_1514	Primary	76	1	1.530663631
CGGA_1516	Primary	1826	0	2.629317214
CGGA_1517	Primary	1826	0	1.751583074
CGGA_1518	Primary	411	1	4.329420828
CGGA_1521	Primary	205	1	4.543018767
CGGA_1523	Primary	1804	0	3.15034154
CGGA_1525	Primary	1686	1	1.251239281
CGGA_1526	Primary	1798	0	3.33613697
CGGA_1527	Primary	1714	1	2.396924984
CGGA_1528	Primary	1793	0	2.091525425
CGGA_1530	Primary	1793	0	1.674311594
CGGA_1534	Primary	41	1	1.814485622
CGGA_1536	Primary	840	1	3.004982777
CGGA_1537	Primary	200	0	3.049010542
CGGA_1539	Primary	1758	0	2.732117999
CGGA_1542	Primary	184	0	1.829766126
CGGA_1543	Primary	723	1	3.065414413
CGGA_1544	Primary	208	1	2.152772073
CGGA_1546	Primary	223	1	3.057237257
CGGA_1548	Primary	1054	1	2.465215981
CGGA_1551	Primary	347	1	1.950827033
CGGA_1552	Primary	1728	0	2.780738977
CGGA_1557	Primary	1723	0	1.179570825
CGGA_1559	Primary	603	1	2.274868147
CGGA_1560	Primary	459	1	3.438995438
CGGA_1562	Primary	1721	0	2.17651735
CGGA_1563	Primary	1719	0	4.080651138
CGGA_1564	Primary	190	1	3.700083072
CGGA_1565	Primary	1417	0	2.634926329
CGGA_1566	Primary	1716	0	1.511589728
CGGA_1567	Primary	840	1	2.144763768
CGGA_1568	Primary	345	0	1.950827033
CGGA_1569	Primary	1406	0	1.47919192
CGGA_1571	Primary	412	0	1.702416196
CGGA_1579	Primary	1512	0	1.06887473
CGGA_1580	Primary	1581	1	3.502493604
CGGA_1583	Primary	1606	1	1.894063204
CGGA_1586	Primary	232	1	4.754810018
CGGA_1587	Primary	750	1	3.796200793
CGGA_1588	Primary	1679	0	1.439265401
CGGA_1595	Primary	1659	0	0.908995595
CGGA_1596	Primary	205	1	3.360953086
CGGA_1597	Primary	174	1	3.17500504
CGGA_1598	Primary	564	1	2.84935883
CGGA_1601	Primary	710	1	4.152060465
CGGA_1606	Primary	471	1	5.29260667
CGGA_1612	Primary	718	1	4.135484093
CGGA_1613	Primary	250	0	3.42967684
CGGA_1617	Primary	1611	0	2.009755313
CGGA_1618	Primary	1615	0	1.809353655
CGGA_1619	Primary	766	1	2.832526327
CGGA_1620	Primary	1427	0	1.679979259
CGGA_1621	Primary	1607	0	2.373375877
CGGA_1623	Primary	1603	0	2.070479984
CGGA_1626	Primary	696	1	4.358818488
CGGA_1627	Primary	1597	0	2.468383785
CGGA_1630	Primary	1407	0	1.702416196
CGGA_1634	Primary	366	1	3.255305016
CGGA_1635	Primary	332	1	1.804202211
CGGA_1640	Primary	1563	0	1.05997369
CGGA_1642	Primary	1562	0	1.362869584
CGGA_1643	Primary	170	0	2.815482469
CGGA_1644	Primary	173	1	2.968264765
CGGA_1645	Primary	1534	0	2.580680054
CGGA_1647	Primary	1525	0	1.023774111
CGGA_1648	Primary	1521	0	1.398128806
CGGA_1649	Primary	1047	0	1.06887473
CGGA_165	Primary	183	0	1.195827352
CGGA_1650	Primary	1283	1	3.394950664
CGGA_1653	Primary	1513	0	2.968264765
CGGA_1655	Primary	1209	0	2.623684825
CGGA_1657	Primary	1511	0	2.490353806
CGGA_1660	Primary	433	0	1.88922397
CGGA_1661	Primary	1505	0	1.735391188
CGGA_1662	Primary	1493	0	1.580254671
CGGA_1664	Primary	1491	0	2.087342359
CGGA_1666	Primary	249	1	2.85650935
CGGA_1667	Primary	1476	0	3.024026946
CGGA_1669	Primary	139	1	5.080527786
CGGA_1671	Primary	1464	0	3.09763916
CGGA_1673	Primary	1457	0	2.729510114
CGGA_1675	Primary	980	0	2.373375877
CGGA_1678	Primary	657	1	2.160733408
CGGA_1679	Primary	1442	0	0.958004664
CGGA_1680	Primary	596	1	2.390238253
CGGA_1681	Primary	346	1	2.252796055
CGGA_1686	Primary	352	0	2.765572297
CGGA_1687	Primary	1414	0	4.096953605
CGGA_1689	Primary	1414	0	2.465215981
CGGA_1690	Primary	592	1	3.517184265
CGGA_1693	Primary	517	1	3.575806912
CGGA_1694	Primary	624	1	2.524175354
CGGA_1696	Primary	1205	0	1.341265885
CGGA_1698	Primary	388	1	2.970452362
CGGA_1699	Primary	1384	0	2.13266202
CGGA_1700	Primary	1372	0	2.742499723
CGGA_1701	Primary	1072	0	2.834943788
CGGA_1703	Primary	1366	0	1.913249443
CGGA_1704	Primary	1360	0	2.403578937
CGGA_1706	Primary	1364	0	3.360953086
CGGA_1708	Primary	1122	1	2.976994079
CGGA_1709	Primary	415	1	4.50615132
CGGA_1713	Primary	332	1	4.524362377
CGGA_1714	Primary	1330	0	2.734720884
CGGA_1715	Primary	872	0	2.300173344
CGGA_1718	Primary	835	0	2.000854273
CGGA_1720	Primary	1290	0	3.460493232
CGGA_1721	Primary	1290	0	1.751583074
CGGA_1722	Primary	349	1	2.168648321
CGGA_1723	Primary	1282	0	2.681690556
CGGA_1725	Primary	1282	0	3.428117502
CGGA_1727	Primary	1276	0	1.398128806
CGGA_1728	Primary	917	1	4.464624127
CGGA_1731	Primary	972	0	2.292991296
CGGA_1735	Primary	813	1	4.261062733
CGGA_1736	Primary	938	1	2.692463658
CGGA_1737	Primary	1248	0	1.348505389
CGGA_1738	Primary	469	1	3.057237257
CGGA_1740	Primary	363	1	3.017708531
CGGA_1743	Primary	1232	0	2.342485458
CGGA_1744	Primary	1232	0	2.160733408
CGGA_1745	Primary	1225	0	1.799031143
CGGA_1747	Primary	293	1	1.746207211
CGGA_1749	Primary	401	1	2.623684825
CGGA_1750	Primary	250	1	2.595166891
CGGA_1758	Primary	414	1	4.779823952
CGGA_1764	Primary	710	1	2.462040766
CGGA_1767	Primary	309	0	1.696841634
CGGA_1769	Primary	1151	0	2.700487743
CGGA_1780	Primary	1123	0	2.009755313
CGGA_1791	Primary	855	1	2.124533829
CGGA_1807	Primary	247	1	3.258844532
CGGA_1809	Primary	343	1	2.168648321
CGGA_1817	Primary	399	1	3.548954739
CGGA_1819	Primary	1008	0	3.638698898
CGGA_1826	Primary	44	1	3.944797476
CGGA_1829	Primary	801	0	2.256499751
CGGA_1833	Primary	494	1	4.010365175
CGGA_1840	Primary	964	0	3.053130132
CGGA_1850	Primary	750	0	2.875395272
CGGA_1854	Primary	934	0	2.078937355
CGGA_1862	Primary	110	1	4.902105946
CGGA_1866	Primary	127	1	4.711865721
CGGA_1870	Primary	864	0	1.859820573
CGGA_1875	Primary	866	0	3.069484592
CGGA_1882	Primary	842	0	1.735391188
CGGA_1901	Primary	540	1	3.272911018
CGGA_1902	Primary	790	0	2.416789784
CGGA_1903	Primary	785	0	2.172588538
CGGA_1916	Primary	0	0	3.762474741
CGGA_235	Primary	2340	1	2.010277535
CGGA_236	Primary	706	0	2.408060625
CGGA_241	Primary	4163	0	1.618024512
CGGA_243	Primary	2977	0	2.511528258
CGGA_247	Primary	609	1	4.036904128
CGGA_251	Primary	1299	0	1.795890578
CGGA_252	Primary	165	0	1.849574617
CGGA_254	Primary	4143	0	2.443848314
CGGA_256	Primary	158	0	2.941761209
CGGA_261	Primary	4130	0	1.322384836
CGGA_267	Primary	1374	1	2.563457114
CGGA_269	Primary	2932	0	3.961395295
CGGA_273	Primary	2635	1	1.96858187
CGGA_274	Primary	610	0	2.868993902
CGGA_276	Primary	529	0	2.138036848
CGGA_28	Primary	1103	1	2.580680054
CGGA_283	Primary	3470	1	2.398994088
CGGA_290	Primary	4075	0	2.805646167
CGGA_300	Primary	2199	1	1.790687789
CGGA_320	Primary	3005	1	3.820956562
CGGA_323	Primary	4023	0	0.959613921
CGGA_330	Primary	1121	1	2.673616359
CGGA_333	Primary	1783	0	3.031655848
CGGA_337	Primary	1008	1	2.400811288
CGGA_413	Primary	183	0	3.378684756
CGGA_42	Primary	2832	1	3.127170501
CGGA_426	Primary	1560	1	2.931176479
CGGA_446	Primary	3860	0	1.62665894
CGGA_448	Primary	354	1	2.672070035
CGGA_474	Primary	2029	0	4.018469102
CGGA_479	Primary	3812	0	2.617038046
CGGA_482	Primary	2511	1	3.188102077
CGGA_483	Primary	277	1	4.170867862
CGGA_485	Primary	2437	0	2.354784898
CGGA_488	Primary	435	1	4.136733024
CGGA_490	Primary	3804	0	2.133788341
CGGA_491	Primary	1074	1	3.188034285
CGGA_493	Primary	2382	1	2.06210147
CGGA_494	Primary	3802	0	1.782853465
CGGA_499	Primary	122	1	2.204600136
CGGA_501	Primary	3798	0	2.615439081
CGGA_502	Primary	3781	0	2.116686752
CGGA_503	Primary	3777	0	2.410200432
CGGA_509	Primary	623	1	4.15022861
CGGA_510	Primary	3770	0	3.074872279
CGGA_521	Primary	514	1	3.586956082
CGGA_525	Primary	138	1	3.125314953
CGGA_541	Primary	3741	0	1.406193128
CGGA_543	Primary	3736	0	2.710310136
CGGA_551	Primary	3728	0	1.83947963
CGGA_560	Primary	3722	0	1.129656642
CGGA_564	Primary	679	1	2.766827619
CGGA_565	Primary	3605	0	2.426049148
CGGA_578	Primary	362	1	2.904421092
CGGA_580	Primary	1394	1	2.400811288
CGGA_583	Primary	3107	1	1.834821639
CGGA_591	Primary	1654	1	2.628188662
CGGA_598	Primary	3677	1	2.046496434
CGGA_599	Primary	418	1	3.417951362
CGGA_601	Primary	1133	1	2.226889203
CGGA_604	Primary	381	1	3.166230659
CGGA_607	Primary	1389	0	2.756557448
CGGA_616	Primary	952	1	3.256193639
CGGA_632	Primary	576	1	4.121702657
CGGA_633	Primary	1812	1	3.469892841
CGGA_634	Primary	2633	1	2.423347303
CGGA_635	Primary	3631	0	2.76096659
CGGA_638	Primary	2386	0	2.003399267
CGGA_641	Primary	3411	1	2.349176584
CGGA_642	Primary	3618	0	1.745805547
CGGA_643	Primary	331	1	4.42220574
CGGA_655	Primary	3600	0	3.636134535
CGGA_658	Primary	372	1	2.04425534
CGGA_659	Primary	730	0	1.241431148
CGGA_662	Primary	284	1	2.768289708
CGGA_663	Primary	3479	0	3.15797815
CGGA_666	Primary	2499	1	1.495376404
CGGA_671	Primary	3584	0	2.576603188
CGGA_675	Primary	3579	0	2.320852552
CGGA_676	Primary	376	1	3.548158905
CGGA_679	Primary	263	1	3.602562692
CGGA_680	Primary	2788	1	3.608797271
CGGA_685	Primary	3239	1	3.234147627
CGGA_689	Primary	3563	0	1.710661569
CGGA_698	Primary	1851	1	2.433191313
CGGA_700	Primary	170	0	2.270604815
CGGA_704	Primary	2572	1	2.064319051
CGGA_705	Primary	1507	1	2.742499723
CGGA_707	Primary	3299	1	3.440542337
CGGA_710	Primary	660	1	2.93382888
CGGA_715	Primary	3429	0	1.435375341
CGGA_721	Primary	2552	1	3.967007149
CGGA_725	Primary	3558	0	2.30747053
CGGA_727	Primary	1023	1	3.549080128
CGGA_731	Primary	503	1	2.386218704
CGGA_738	Primary	3501	0	1.904044793
CGGA_747	Primary	970	1	4.413942626
CGGA_752	Primary	3486	0	2.628188662
CGGA_757	Primary	1047	1	2.066533728
CGGA_759	Primary	1263	1	3.685274671
CGGA_760	Primary	3479	0	0.876688405
CGGA_761	Primary	1840	1	3.906383768
CGGA_762	Primary	3474	0	1.913762666
CGGA_766	Primary	3472	0	1.234205046
CGGA_782	Primary	289	1	3.827012637
CGGA_785	Primary	3457	0	1.234205046
CGGA_789	Primary	345	1	2.762433753
CGGA_791	Primary	252	1	4.769246565
CGGA_796	Primary	559	0	4.964323759
CGGA_802	Primary	681	1	2.747704521
CGGA_804	Primary	614	0	2.214767967
CGGA_807	Primary	3415	0	1.193899873
CGGA_808	Primary	1167	0	3.441669883
CGGA_809	Primary	1252	1	2.057694296
CGGA_812	Primary	3410	0	2.940441736
CGGA_815	Primary	2219	1	2.367799076
CGGA_818	Primary	3402	0	2.756557448
CGGA_831	Primary	546	1	4.110233692
CGGA_834	Primary	3388	0	2.490990696
CGGA_835	Primary	517	0	3.880086113
CGGA_837	Primary	432	1	3.499550212
CGGA_838	Primary	3386	0	1.308581452
CGGA_842	Primary	234	1	2.78428979
CGGA_843	Primary	3380	0	1.930635702
CGGA_848	Primary	204	0	2.449151732
CGGA_850	Primary	564	0	3.174296321
CGGA_852	Primary	169	1	4.654937987
CGGA_856	Primary	1297	0	2.856555638
CGGA_858	Primary	3359	0	2.179944946
CGGA_859	Primary	387	1	2.772668403
CGGA_861	Primary	893	1	2.820374019
CGGA_863	Primary	2073	1	3.109528904
CGGA_864	Primary	3353	0	2.023950697
CGGA_871	Primary	3340	0	1.612243634
CGGA_876	Primary	159	1	3.629121958
CGGA_878	Primary	863	1	3.112248532
CGGA_884	Primary	1131	1	3.090646895
CGGA_889	Primary	3213	0	2.612349446
CGGA_890	Primary	2982	1	2.71902818
CGGA_892	Primary	448	0	1.425703788
CGGA_893	Primary	3160	1	1.657946556
CGGA_898	Primary	1663	1	2.112384192
CGGA_901	Primary	928	1	2.665368871
CGGA_902	Primary	193	1	2.83561969
CGGA_903	Primary	1455	1	3.10359705
CGGA_904	Primary	774	1	1.643796639
CGGA_905	Primary	3174	1	3.065091166
CGGA_908	Primary	2436	1	1.872070361
CGGA_909	Primary	3448	0	3.428863666
CGGA_D11	Primary	827	1	3.886887528
CGGA_D15	Primary	3197	0	2.536854321
CGGA_D16	Primary	261	1	2.711821898
CGGA_D20	Primary	2367	1	2.057657565
CGGA_D21	Primary	1208	1	3.197131309
CGGA_D24	Primary	837	1	3.650940392
CGGA_D28	Primary	860	1	3.182504528
CGGA_D29	Primary	3171	0	2.014847552
CGGA_D30	Primary	215	1	2.578239284
CGGA_D35	Primary	661	1	2.675161271
CGGA_D37	Primary	965	1	2.878605244
CGGA_D44	Primary	313	1	2.039764221
CGGA_D47	Primary	1048	1	2.868993902
CGGA_D52	Primary	3057	0	0.92519227
CGGA_D57	Primary	766	1	2.268642069
CGGA_D61	Primary	4089	0	1.226947931
CGGA_D62	Primary	500	1	2.735828053
CGGA_J023	Primary	1028	1	3.499550212
CGGA_J030	Primary	2775	0	1.197603938
CGGA_J73	Primary	1134	1	3.380484413
CGGA_P100	Primary	268	1	3.974330347
CGGA_P102	Primary	989	0	4.541645571
CGGA_P103	Primary	983	0	3.369125319
CGGA_P108	Primary	976	0	3.525922946
CGGA_P11	Primary	433	0	2.623684825
CGGA_P110	Primary	800	1	4.485546523
CGGA_P111	Primary	971	0	3.362591474
CGGA_P112	Primary	834	1	2.752802647
CGGA_P113	Primary	1032	0	2.359733514
CGGA_P115	Primary	959	0	2.000854273
CGGA_P116	Primary	305	1	2.136707935
CGGA_P121	Primary	941	0	1.377083365
CGGA_P128	Primary	919	0	3.360953086
CGGA_P13	Primary	1211	0	2.589390696
CGGA_P131	Primary	929	0	2.815482469
CGGA_P132	Primary	936	0	2.768111874
CGGA_P136	Primary	308	0	2.603785356
CGGA_P137	Primary	860	0	4.017458753
CGGA_P142	Primary	891	0	3.701359427
CGGA_P143	Primary	261	1	3.54466594
CGGA_P144	Primary	892	0	2.502750273
CGGA_P145	Primary	308	1	3.013479855
CGGA_P147	Primary	863	1	3.197380334
CGGA_P15	Primary	723	1	2.124533829
CGGA_P150	Primary	349	0	2.681690556
CGGA_P151	Primary	915	0	1.63979947
CGGA_P153	Primary	818	0	1.348505389
CGGA_P155	Primary	817	0	3.04280762
CGGA_P156	Primary	822	0	3.319337204
CGGA_P157	Primary	470	1	4.79757553
CGGA_P158	Primary	844	0	1.740809972
CGGA_P159	Primary	211	1	4.500498407
CGGA_P16	Primary	447	0	2.30731759
CGGA_P160	Primary	219	1	4.132701577
CGGA_P164	Primary	886	0	1.524335397
CGGA_P165	Primary	598	1	1.103906448
CGGA_P17	Primary	1203	0	3.136873214
CGGA_P172	Primary	803	0	1.05997369
CGGA_P173	Primary	782	0	3.169353108
CGGA_P174	Primary	816	0	3.970150501
CGGA_P176	Primary	804	0	3.269408039
CGGA_P177	Primary	776	0	2.716395
CGGA_P178	Primary	776	0	1.195827352
CGGA_P179	Primary	778	0	2.271214298
CGGA_P18	Primary	387	1	3.574406805
CGGA_P180	Primary	260	1	2.222796961
CGGA_P183	Primary	807	0	2.676271771
CGGA_P19	Primary	1197	0	3.380484413
CGGA_P20	Primary	1196	0	3.21574873
CGGA_P205	Primary	302	1	1.211891489
CGGA_P21	Primary	1195	0	3.007112039
CGGA_P22	Primary	406	1	3.784251739
CGGA_P23	Primary	392	1	2.241623944
CGGA_P25	Primary	147	1	1.894063204
CGGA_P265	Primary	733	0	2.083146362
CGGA_P266	Primary	253	1	2.195992631
CGGA_P27	Primary	413	0	2.985667615
CGGA_P271	Primary	710	0	1.713497104
CGGA_P28	Primary	107	1	4.174752463
CGGA_P30	Primary	404	1	2.668102817
CGGA_P31	Primary	1205	0	2.612349446
CGGA_P422	Primary	430	0	1.955451922
CGGA_P437	Primary	356	0	2.410200432
CGGA_P83	Primary	1030	0	2.780738977
CGGA_P84	Primary	1026	0	2.930525844
CGGA_P86	Primary	1026	0	3.547526644
CGGA_P93	Primary	1010	0	2.612349446
CGGA_1012	Recurrent	3116	0	3.293741152
CGGA_1018	Recurrent	2527	1	2.128604008
CGGA_1019	Recurrent	212	1	2.812998547
CGGA_1022	Recurrent	3265	0	3.118200334
CGGA_1058	Recurrent	995	1	3.729139822
CGGA_1059	Recurrent	21	1	2.586396102
CGGA_106	Recurrent	4374	0	2.689778388
CGGA_1060	Recurrent	227	1	3.112248532
CGGA_1061	Recurrent	532	1	1.373166586
CGGA_107	Recurrent	2156	1	4.08930624
CGGA_1078	Recurrent	315	1	3.490040034
CGGA_108	Recurrent	366	1	4.902632582
CGGA_1081	Recurrent	216	1	3.845662516
CGGA_1094	Recurrent	252	1	3.761694
CGGA_1116	Recurrent	248	1	2.386218704
CGGA_1118	Recurrent	398	1	3.285507015
CGGA_1119	Recurrent	422	1	4.950307887
CGGA_1121	Recurrent	2560	0	2.458858106
CGGA_1132	Recurrent	2533	0	2.230359118
CGGA_1140	Recurrent	921	1	1.705189379
CGGA_1145	Recurrent	239	1	3.095471164
CGGA_1154	Recurrent	383	1	3.565975699
CGGA_1164	Recurrent	1022	1	1.973795495
CGGA_1177	Recurrent	449	1	2.7871827
CGGA_1178	Recurrent	422	1	3.787847512
CGGA_1184	Recurrent	156	1	2.289385972
CGGA_1185	Recurrent	731	1	4.88567806
CGGA_120	Recurrent	288	1	2.905535278
CGGA_1208	Recurrent	161	1	3.729139822
CGGA_1215	Recurrent	29	1	4.000629194
CGGA_1227	Recurrent	1197	1	3.76412871
CGGA_1231	Recurrent	2279	1	2.461462069
CGGA_1248	Recurrent	138	1	3.142661725
CGGA_1255	Recurrent	132	1	3.627968378
CGGA_1257	Recurrent	192	1	2.757924932
CGGA_1260	Recurrent	177	1	3.049010542
CGGA_1262	Recurrent	166	1	1.829766126
CGGA_1271	Recurrent	523	1	2.704249537
CGGA_1273	Recurrent	1912	0	3.021924074
CGGA_1285	Recurrent	79	1	3.664757876
CGGA_1295	Recurrent	310	1	3.637362213
CGGA_1311	Recurrent	1080	1	3.761254603
CGGA_1329	Recurrent	326	1	5.427173624
CGGA_1337	Recurrent	2126	0	3.272911018
CGGA_1343	Recurrent	94	1	3.641374947
CGGA_1356	Recurrent	948	1	2.32149426
CGGA_1359	Recurrent	343	1	4.398323468
CGGA_1370	Recurrent	2310	0	3.75273662
CGGA_1374	Recurrent	141	1	2.415279015
CGGA_1381	Recurrent	46	1	4.615187458
CGGA_1383	Recurrent	884	0	1.452705152
CGGA_1387	Recurrent	90	1	4.148394281
CGGA_1388	Recurrent	485	1	2.878605244
CGGA_1390	Recurrent	2050	0	2.099853081
CGGA_1394	Recurrent	139	1	2.466710615
CGGA_1398	Recurrent	554	1	2.687087794
CGGA_1400	Recurrent	2033	0	1.095232913
CGGA_1411	Recurrent	329	1	2.682864724
CGGA_1415	Recurrent	2007	0	3.969103526
CGGA_1419	Recurrent	249	1	3.800951117
CGGA_1429	Recurrent	1976	0	3.057237257
CGGA_1430	Recurrent	176	1	4.720925179
CGGA_1434	Recurrent	81	1	3.890407037
CGGA_1437	Recurrent	1037	1	2.103997829
CGGA_1443	Recurrent	1956	0	3.065414413
CGGA_1445	Recurrent	1955	0	1.839858394
CGGA_1447	Recurrent	308	0	1.425691251
CGGA_1458	Recurrent	127	1	2.17651735
CGGA_1459	Recurrent	522	0	3.257075928
CGGA_1473	Recurrent	813	0	1.973795495
CGGA_1487	Recurrent	520	1	3.024026946
CGGA_1492	Recurrent	268	1	4.360389558
CGGA_1496	Recurrent	330	1	3.949056001
CGGA_1505	Recurrent	172	1	5.167295239
CGGA_1507	Recurrent	715	1	3.546097046
CGGA_1510	Recurrent	465	1	2.803175914
CGGA_1513	Recurrent	1827	0	1.76758409
CGGA_1520	Recurrent	297	1	2.403578937
CGGA_1524	Recurrent	1226	0	2.282146468
CGGA_1533	Recurrent	1217	1	2.643296779
CGGA_1538	Recurrent	247	1	3.701359427
CGGA_1541	Recurrent	81	1	2.926016193
CGGA_1553	Recurrent	540	1	2.737318786
CGGA_1558	Recurrent	130	1	4.040508614
CGGA_157	Recurrent	914	1	1.829766126
CGGA_1572	Recurrent	160	1	2.061969587
CGGA_1575	Recurrent	129	1	4.314073642
CGGA_1589	Recurrent	342	1	2.71902818
CGGA_1591	Recurrent	1133	1	3.105577217
CGGA_1592	Recurrent	1588	1	3.138805462
CGGA_1594	Recurrent	480	0	1.032914912
CGGA_1603	Recurrent	356	1	1.81959826
CGGA_1604	Recurrent	740	1	2.078937355
CGGA_1605	Recurrent	321	1	1.7938403
CGGA_1607	Recurrent	1333	1	2.957273581
CGGA_1608	Recurrent	1629	0	3.822124222
CGGA_1610	Recurrent	1058	1	2.359733514
CGGA_1611	Recurrent	1158	1	3.206595602
CGGA_1614	Recurrent	1079	1	2.29658707
CGGA_1615	Recurrent	586	1	0.91893999
CGGA_1624	Recurrent	87	1	5.270702951
CGGA_1631	Recurrent	221	1	3.034492717
CGGA_1641	Recurrent	291	1	3.598014422
CGGA_1651	Recurrent	842	1	1.964654695
CGGA_1656	Recurrent	149	1	4.468254522
CGGA_1658	Recurrent	1507	0	3.356026026
CGGA_1659	Recurrent	387	1	3.714057403
CGGA_1663	Recurrent	290	1	2.830104554
CGGA_1670	Recurrent	1141	0	2.921491509
CGGA_1682	Recurrent	345	1	4.412751952
CGGA_1685	Recurrent	225	1	3.981614248
CGGA_1688	Recurrent	51	1	2.692463658
CGGA_1695	Recurrent	927	0	1.788629531
CGGA_1697	Recurrent	360	0	3.269408039
CGGA_1702	Recurrent	168	1	4.887808992
CGGA_1716	Recurrent	1332	0	4.142876372
CGGA_1729	Recurrent	244	1	1.99189448
CGGA_1739	Recurrent	515	1	3.202916999
CGGA_1760	Recurrent	459	1	3.189962809
CGGA_1770	Recurrent	298	1	5.112478912
CGGA_1771	Recurrent	1068	1	2.586493355
CGGA_1773	Recurrent	104	1	3.117397934
CGGA_1776	Recurrent	259	1	3.849850879
CGGA_1785	Recurrent	329	1	4.223378442
CGGA_1786	Recurrent	1128	0	2.737318786
CGGA_1811	Recurrent	304	1	3.115434949
CGGA_1814	Recurrent	221	1	3.341136621
CGGA_1815	Recurrent	185	1	2.99857488
CGGA_1820	Recurrent	77	1	3.083634871
CGGA_1857	Recurrent	157	1	2.810573228
CGGA_1863	Recurrent	902	0	2.036113496
CGGA_1865	Recurrent	89	1	5.105695271
CGGA_1880	Recurrent	855	0	2.222796961
CGGA_1886	Recurrent	338	1	2.380145985
CGGA_1899	Recurrent	176	1	2.775702223
CGGA_1906	Recurrent	779	0	2.551234132
CGGA_1908	Recurrent	298	1	4.649238592
CGGA_1911	Recurrent	762	0	5.045912582
CGGA_194	Recurrent	2304	1	2.830104554
CGGA_1946	Recurrent	142	1	4.448534024
CGGA_1953	Recurrent	73	1	3.113469121
CGGA_1972	Recurrent	606	0	3.197380334
CGGA_1985	Recurrent	380	1	2.739911726
CGGA_2002	Recurrent	524	0	2.803175914
CGGA_2003	Recurrent	517	0	2.839765831
CGGA_2006	Recurrent	516	0	3.002850171
CGGA_2008	Recurrent	44	1	3.21574873
CGGA_2013	Recurrent	139	1	2.274868147
CGGA_2024	Recurrent	328	1	2.219000025
CGGA_245	Recurrent	318	1	3.102681858
CGGA_265	Recurrent	3959	0	3.061331992
CGGA_279	Recurrent	1314	1	4.096000037
CGGA_288	Recurrent	1057	1	3.558909552
CGGA_314	Recurrent	2568	1	3.338484568
CGGA_336	Recurrent	2549	1	2.390238253
CGGA_358	Recurrent	122	1	2.376765152
CGGA_362	Recurrent	1680	0	3.600764987
CGGA_369	Recurrent	3957	0	2.148773826
CGGA_400	Recurrent	1321	1	2.293981757
CGGA_406	Recurrent	90	1	3.78904399
CGGA_420	Recurrent	3514	0	2.970452362
CGGA_431	Recurrent	3866	0	1.51389015
CGGA_457	Recurrent	75	1	5.822019274
CGGA_458	Recurrent	419	1	1.82677555
CGGA_487	Recurrent	156	1	3.600764987
CGGA_492	Recurrent	652	0	3.075567068
CGGA_507	Recurrent	328	1	3.159880608
CGGA_530	Recurrent	506	1	4.248333001
CGGA_545	Recurrent	555	1	2.837023513
CGGA_554	Recurrent	134	1	2.618028968
CGGA_568	Recurrent	285	1	2.413499106
CGGA_603	Recurrent	168	0	2.658089114
CGGA_605	Recurrent	3668	0	2.33034671
CGGA_619	Recurrent	550	1	3.1768838
CGGA_621	Recurrent	1347	0	2.844570805
CGGA_624	Recurrent	122	1	3.536137105
CGGA_625	Recurrent	2098	1	1.778147596
CGGA_630	Recurrent	3668	0	2.594513762
CGGA_652	Recurrent	476	1	2.342485458
CGGA_669	Recurrent	607	1	0.867718065
CGGA_678	Recurrent	386	1	3.231927134
CGGA_694	Recurrent	1194	1	3.386814123
CGGA_703	Recurrent	1355	1	3.034492717
CGGA_720	Recurrent	1258	1	2.800701157
CGGA_724	Recurrent	3406	0	2.120451409
CGGA_730	Recurrent	2118	1	3.773406911
CGGA_763	Recurrent	319	0	2.160733408
CGGA_777	Recurrent	146	1	3.922218359
CGGA_780	Recurrent	923	1	2.571913153
CGGA_799	Recurrent	1868	1	2.325015413
CGGA_810	Recurrent	551	1	3.312558645
CGGA_825	Recurrent	836	1	3.091655005
CGGA_846	Recurrent	2991	0	2.36315698
CGGA_862	Recurrent	1046	0	2.040457192
CGGA_867	Recurrent	367	1	3.144585756
CGGA_869	Recurrent	537	0	2.889389249
CGGA_881	Recurrent	252	1	5.080527786
CGGA_882	Recurrent	1008	0	2.563089262
CGGA_883	Recurrent	1016	0	2.873048852
CGGA_887	Recurrent	1011	0	1.903690222
CGGA_888	Recurrent	669	1	3.219392769
CGGA_899	Recurrent	231	1	2.035261142
CGGA_D19	Recurrent	297	1	5.233667603
CGGA_D26	Recurrent	263	1	4.081852301
CGGA_D27	Recurrent	3178	0	2.563457114
CGGA_D32	Recurrent	358	1	3.26275178
CGGA_D33	Recurrent	175	1	3.781074215
CGGA_D36	Recurrent	34	1	3.920490194
CGGA_D38	Recurrent	689	1	2.664317132
CGGA_D40	Recurrent	3085	0	2.188203351
CGGA_D45	Recurrent	856	0	3.054019358
CGGA_D46	Recurrent	300	1	4.870440168
CGGA_D48	Recurrent	221	1	3.684424757
CGGA_D50	Recurrent	782	1	2.788259239
CGGA_D51	Recurrent	135	1	2.759498153
CGGA_D56	Recurrent	64	1	3.078525659
CGGA_D58	Recurrent	181	1	2.00110028
CGGA_J024	Recurrent	2801	0	4.055436662
CGGA_J042	Recurrent	1409	1	2.24291686
CGGA_J130	Recurrent	2507	0	1.266482053
CGGA_J50	Recurrent	1693	1	2.36315698
CGGA_P104	Recurrent	167	1	2.586493355
CGGA_P106	Recurrent	71	1	4.438194663
CGGA_P109	Recurrent	406	1	3.564565409
CGGA_P122	Recurrent	971	0	2.870698368
CGGA_P146	Recurrent	344	0	3.829109162
CGGA_P163	Recurrent	880	0	3.599390401
CGGA_P175	Recurrent	183	1	2.148773826
CGGA_P182	Recurrent	846	0	3.648019019
CGGA_P185	Recurrent	502	1	4.107398876
CGGA_P199	Recurrent	203	1	3.125221608
CGGA_P269	Recurrent	511	1	2.780738977
CGGA_P270	Recurrent	322	1	3.89373265
CGGA_P279	Recurrent	668	0	1.622208679
CGGA_P280	Recurrent	675	0	1.99189448
CGGA_P283	Recurrent	664	0	4.152060465
CGGA_P286	Recurrent	658	0	2.566036937
CGGA_P29	Recurrent	103	1	2.817930447
CGGA_P295	Recurrent	273	1	2.968264765
CGGA_P298	Recurrent	634	0	3.1291166
CGGA_P3	Recurrent	1399	0	0.505121327
CGGA_P306	Recurrent	592	0	2.044787032
CGGA_P308	Recurrent	563	1	1.932168268
CGGA_P310	Recurrent	224	1	0.958004664
CGGA_P311	Recurrent	581	0	3.22665163
CGGA_P314	Recurrent	572	0	2.274868147
CGGA_P315	Recurrent	451	1	1.874601885
CGGA_P316	Recurrent	567	0	1.762271348
CGGA_P319	Recurrent	565	0	4.398323468
CGGA_P326	Recurrent	551	0	2.595166891
CGGA_P328	Recurrent	546	0	4.012395697
CGGA_P335	Recurrent	537	0	2.684391858
CGGA_P337	Recurrent	532	0	4.215539707
CGGA_P338	Recurrent	532	0	2.854130026
CGGA_P346	Recurrent	522	0	2.57776404
CGGA_P356	Recurrent	506	0	1.685623358
CGGA_P358	Recurrent	504	0	2.950635897
CGGA_P364	Recurrent	495	1	3.382099408
CGGA_P385	Recurrent	449	0	2.598045797
CGGA_P388	Recurrent	293	1	3.735375036
CGGA_P392	Recurrent	437	0	2.662629407
CGGA_P399	Recurrent	428	0	3.378867493
CGGA_P401	Recurrent	543	0	4.252589523
CGGA_P411	Recurrent	411	0	4.704574367
CGGA_P415	Recurrent	195	1	2.659884404
CGGA_P416	Recurrent	408	0	3.21574873
CGGA_P421	Recurrent	308	1	4.389131083
CGGA_P438	Recurrent	310	0	3.21574873
CGGA_P439	Recurrent	309	0	2.697818315
CGGA_P5	Recurrent	378	1	3.903660881
CGGA_P7	Recurrent	110	1	3.700083072
CGGA_P87	Recurrent	240	1	3.878142936
CGGA_P89	Recurrent	294	1	4.457334079
CGGA_P98	Recurrent	317	1	2.589390696
CGGA_P99	Recurrent	679	0	2.066231455
CGGA_1068	Secondary	68	1	3.415959719
CGGA_1099	Secondary	122	1	3.102681858
CGGA_1105	Secondary	609	1	5.086982075
CGGA_1129	Secondary	168	1	3.326971087
CGGA_1136	Secondary	236	1	4.150340689
CGGA_1170	Secondary	346	1	3.569221088
CGGA_1175	Secondary	441	1	4.336543442
CGGA_1188	Secondary	256	1	3.215179834
CGGA_1197	Secondary	942	1	3.214057428
CGGA_1218	Secondary	286	1	2.890882948
CGGA_1272	Secondary	124	1	4.312674183
CGGA_1283	Secondary	20	1	4.362928522
CGGA_1301	Secondary	239	1	2.692062781
CGGA_1324	Secondary	848	1	3.05278467
CGGA_1346	Secondary	284	1	3.490993463
CGGA_1375	Secondary	92	1	5.107991957
CGGA_1393	Secondary	275	1	2.573326239
CGGA_1412	Secondary	296	1	2.656528518
CGGA_1450	Secondary	957	1	1.798485982
CGGA_1460	Secondary	209	1	3.781074215
CGGA_1475	Secondary	182	1	5.569340418
CGGA_272	Secondary	238	1	4.586510601
CGGA_318	Secondary	222	1	3.646599169
CGGA_374	Secondary	493	1	3.382754325
CGGA_773	Secondary	443	1	1.208667697
CGGA_822	Secondary	2237	1	0.616034222
CGGA_D34	Secondary	147	1	3.692058653
CGGA_D59	Secondary	2778	0	4.741267245
CGGA_D63	Secondary	212	1	5.110188414
CGGA_D64	Secondary	101	1	3.675047391
