# Supplementary material for: PBX3 as a biomarker for the early diagnosis and prediction of prognosis of glioma
Source: PLoS One. 2024 Feb 7;19(2):e0293647. doi: 10.1371/journal.pone.0293647 (PMC10849273; doi:10.1371/journal.pone.0293647)
Supplement: S2 Fig — A, histologic-grade by TCGA; B, histologic-grade by CGGA; C, sample type by TCGA; D, sample type by CGGA; E, IDH-mutant by TCGA; F, IDH-mutant by CGGA; G, Age by TCGA; H, Age by CGGA; (I and J), cancer-status and karnofsky performance score by TCGA; K, 1p19q-codeletion by CGGA. (ZIP) [file pone.0293647.s002.zip › FIG 2/rtPBX3 Fig1C and Fig2G.csv]

TCGA_id	sample_type	PBX3	fustat	futime	age	gender
TCGA-HT-7483	cancer	2.576	0	5255	14	male
TCGA-DB-5278	cancer	6.7171	0	1526	17	male
TCGA-HT-7482	cancer	3.0795	0	1826	18	female
TCGA-TM-A84T	cancer	3.965	0	724	19	male
TCGA-P5-A5EW	cancer	7.0743	0	204	20	female
TCGA-WY-A85A	cancer	3.4624	0	0	20	male
TCGA-DB-A64S	cancer	4.9135	0	835	20	male
TCGA-FG-A70Y	cancer	3.5852	0	868	20	female
TCGA-HT-7877	cancer	5.016	0	4	20	female
TCGA-HT-A61A	cancer	2.2717	0	0	20	female
TCGA-HT-8015	cancer	3.9197	0	0	21	male
TCGA-P5-A5EY	cancer	5.3395	0	72	21	male
TCGA-P5-A72X	cancer	3.4065	0	403	21	male
TCGA-15-1444	cancer	5.9422	1	0	21	male
TCGA-HT-7602	cancer	4.8468	0	908	21	male
TCGA-06-2570	cancer	14.0561	0	285	21	female
TCGA-CS-6666	cancer	4.1009	0	258	22	male
TCGA-HT-A61B	cancer	5.2403	0	533	22	male
TCGA-S9-A6U1	cancer	3.4732	0	536	22	female
TCGA-HT-A74L	cancer	3.0447	0	336	22	female
TCGA-P5-A730	cancer	4.0167	0	333	22	male
TCGA-FG-5963	cancer	11.4154	0	547	23	male
TCGA-FG-5963	recurr	21.3858	0	547	23	male
TCGA-FG-6691	cancer	4.1317	0	103	23	female
TCGA-FG-8181	cancer	2.1554	0	394	23	male
TCGA-QH-A6XA	cancer	7.1695	0	502	23	female
TCGA-DU-6408	cancer	3.3623	1	3470	23	female
TCGA-06-5416	cancer	7.8556	0	204	23	female
TCGA-HT-7857	cancer	13.1648	0	7	24	female
TCGA-HT-A5RB	cancer	1.9177	0	0	24	male
TCGA-S9-A6U8	cancer	4.393	0	0	24	male
TCGA-VM-A8CH	cancer	5.5628	0	714	24	female
TCGA-WY-A85B	cancer	3.1459	0	1393	24	male
TCGA-DB-A64R	cancer	6.932	0	955	24	female
TCGA-DU-6404	recurr	19.1431	1	4068	24	female
TCGA-DU-6404	cancer	5.15	1	4068	24	female
TCGA-06-2569	cancer	17.1169	0	13	24	female
TCGA-DB-A75P	cancer	3.3369	0	492	25	female
TCGA-DU-6542	cancer	2.0593	0	73	25	male
TCGA-DU-7011	cancer	4.096	1	3200	25	male
TCGA-FN-7833	cancer	2.8295	0	837	25	male
TCGA-HT-7610	cancer	3.6988	0	1706	25	female
TCGA-TQ-A7RJ	cancer	4.1463	0	1229	25	female
TCGA-S9-A7J2	cancer	2.3505	0	62	25	male
TCGA-TQ-A7RS	cancer	6.9853	0	-1	25	female
TCGA-VM-A8CE	cancer	3.3885	0	1093	25	male
TCGA-HT-7476	cancer	2.4369	0	199	26	male
TCGA-DB-A4XC	cancer	2.7043	0	1421	26	male
TCGA-E1-A7YV	cancer	10.7559	1	987	26	female
TCGA-KT-A74X	cancer	3.4149	0	438	26	male
TCGA-CS-6669	cancer	1.2042	0	225	26	female
TCGA-HT-7676	cancer	4.0573	0	5	26	male
TCGA-HT-8108	cancer	4.8675	0	76	26	female
TCGA-P5-A5F6	cancer	1.6271	0	39	26	male
TCGA-DU-A6S7	cancer	4.398	0	638	27	female
TCGA-S9-A7R7	cancer	5.1004	0	3000	27	male
TCGA-TQ-A7RV	cancer	2.1071	0	1868	27	male
TCGA-TQ-A7RV	recurr	3.1291	0	1868	27	male
TCGA-DB-A4XE	cancer	9.297	0	1139	27	female
TCGA-QH-A6X3	cancer	4.7872	0	313	27	male
TCGA-E1-A7YY	cancer	1.4489	1	4445	27	female
TCGA-FG-A4MT	recurr	4.7164	0	1164	27	female
TCGA-FG-A4MT	cancer	1.4443	0	1164	27	female
TCGA-P5-A5ET	cancer	2.9225	0	-10	27	male
TCGA-TQ-A7RF	cancer	2.9181	0	650	27	female
TCGA-HT-7858	cancer	3.715	0	1540	28	male
TCGA-S9-A6U6	cancer	4.4661	0	489	28	male
TCGA-S9-A7R3	cancer	3.0019	0	3013	28	female
TCGA-E1-A7YW	cancer	3.1839	1	1120	28	male
TCGA-HT-7473	cancer	4.2199	0	503	28	male
TCGA-QH-A65X	cancer	2.0726	0	482	28	female
TCGA-FG-7634	cancer	5.0092	0	467	28	male
TCGA-DB-A75O	cancer	2.1515	0	0	29	male
TCGA-DH-5142	cancer	3.5426	0	922	29	male
TCGA-HT-7686	cancer	4.173	0	1300	29	female
TCGA-S9-A6WO	cancer	1.9223	0	566	29	male
TCGA-DU-5853	cancer	7.4722	0	407	29	male
TCGA-DU-8163	cancer	4.4031	0	629	29	male
TCGA-DU-8166	cancer	8.9947	0	516	29	female
TCGA-HT-7681	cancer	5.7731	0	1359	29	female
TCGA-HT-7690	cancer	5.8053	0	3	29	male
TCGA-HT-7873	cancer	1.4279	0	298	29	male
TCGA-TQ-A7RK	cancer	3.3825	0	1341	29	male
TCGA-TQ-A7RK	recurr	3.8197	0	1341	29	male
TCGA-TQ-A7RO	cancer	2.3222	0	949	29	male
TCGA-HT-7603	cancer	2.6647	0	705	29	male
TCGA-HT-7695	cancer	5.3812	0	442	29	female
TCGA-HT-8558	cancer	2.0898	0	418	29	female
TCGA-DH-A7UT	cancer	2.8623	0	407	30	male
TCGA-DU-A76O	cancer	6.7692	0	522	30	male
TCGA-FG-6689	cancer	2.8838	0	190	30	male
TCGA-HT-7601	cancer	5.8016	0	153	30	female
TCGA-HT-7606	cancer	1.81	0	526	30	female
TCGA-HT-8563	cancer	4.4483	0	860	30	female
TCGA-P5-A5F1	cancer	5.0046	0	179	30	male
TCGA-RY-A843	cancer	4.37	0	63	30	male
TCGA-TM-A84I	cancer	4.4087	0	854	30	male
TCGA-DB-A4XA	cancer	3.83	0	573	30	male
TCGA-DH-5143	cancer	3.7939	0	438	30	male
TCGA-HT-7880	cancer	3.3732	0	162	30	male
TCGA-HT-7902	cancer	4.0499	0	956	30	female
TCGA-TM-A7C5	cancer	0.8803	0	1500	30	male
TCGA-FG-8191	cancer	5.5011	0	472	30	male
TCGA-HT-7468	cancer	2.2035	0	203	30	male
TCGA-HT-7469	cancer	5.087	0	0	30	male
TCGA-HT-8012	cancer	2.747	0	286	30	female
TCGA-S9-A7J0	cancer	8.3558	0	609	30	female
TCGA-06-0129	cancer	9.3233	1	1024	30	male
TCGA-06-0882	cancer	3.1009	0	165	30	male
TCGA-CS-4938	cancer	6.6503	0	143	31	female
TCGA-CS-6290	cancer	4.5581	0	546	31	male
TCGA-E1-A7Z3	cancer	3.4271	1	2235	31	female
TCGA-HT-7691	cancer	14.9235	0	3	31	female
TCGA-HW-8321	cancer	2.2281	0	596	31	male
TCGA-S9-A6WG	cancer	4.4607	0	2437	31	male
TCGA-TM-A84Q	cancer	3.0479	0	772	31	male
TCGA-DB-A64Q	cancer	3.4284	0	182	31	female
TCGA-DU-6395	cancer	4.6105	1	1491	31	male
TCGA-DU-6396	cancer	3.6488	1	2286	31	female
TCGA-FG-8187	cancer	4.0652	0	611	31	male
TCGA-HT-7879	cancer	5.2518	0	112	31	male
TCGA-TM-A84L	cancer	3.5262	1	1242	31	male
TCGA-DU-6401	cancer	4.2199	1	2660	31	female
TCGA-E1-5311	cancer	1.4201	1	4084	31	male
TCGA-FG-7638	cancer	6.7599	0	686	31	female
TCGA-FG-7641	cancer	2.1873	0	313	31	male
TCGA-06-0221	recurr	10.706	1	603	31	male
TCGA-DB-A4XD	cancer	3.8927	0	1210	32	male
TCGA-DU-A7TC	cancer	1.095	0	1137	32	male
TCGA-DU-A7TI	cancer	3.7147	1	0	32	male
TCGA-E1-A7YE	cancer	5.8145	1	886	32	female
TCGA-HT-7680	cancer	9.9156	0	23	32	female
TCGA-TM-A84C	cancer	24.5912	0	0	32	male
TCGA-WY-A858	cancer	2.8047	0	0	32	female
TCGA-DB-5276	cancer	4.3886	0	2218	32	male
TCGA-HT-8111	cancer	5.4029	0	7	32	male
TCGA-QH-A65S	cancer	4.7821	0	77	32	female
TCGA-DH-5141	cancer	2.8994	0	968	32	male
TCGA-DU-7009	cancer	2.1351	0	4206	32	female
TCGA-DU-A7TA	cancer	2.8612	0	2565	32	male
TCGA-TQ-A7RN	cancer	2.1682	0	1026	32	male
TCGA-TQ-A7RW	cancer	5.6198	1	821	32	male
TCGA-DB-5273	cancer	7.1472	0	2493	33	male
TCGA-DU-7007	cancer	6.6404	1	1915	33	male
TCGA-DU-7299	cancer	2.5384	1	1339	33	male
TCGA-DU-A5TP	cancer	8.665	0	1012	33	male
TCGA-DU-A5TW	cancer	4.8162	0	760	33	female
TCGA-E1-A7YI	cancer	9.8759	1	0	33	female
TCGA-HT-A5R7	cancer	2.9661	0	615	33	female
TCGA-S9-A6U5	cancer	7.3142	0	992	33	male
TCGA-S9-A7IS	cancer	5.2277	1	241	33	female
TCGA-DB-A4X9	cancer	9.3304	0	1412	33	female
TCGA-HT-A74J	cancer	1.9798	0	0	33	male
TCGA-FG-8189	cancer	1.4785	0	685	33	female
TCGA-FG-A711	cancer	2.2064	0	1329	33	female
TCGA-HT-7480	cancer	3.0827	0	2287	33	male
TCGA-HT-A5R5	cancer	5.4275	0	4	33	female
TCGA-P5-A5F0	cancer	1.869	0	287	33	male
TCGA-QH-A86X	cancer	4.8083	0	337	33	male
TCGA-VM-A8CB	cancer	1.9937	0	3	33	male
TCGA-DB-5277	cancer	2.1458	0	0	34	male
TCGA-DU-5847	cancer	9.0463	0	548	34	female
TCGA-E1-5305	cancer	4.8544	1	2433	34	male
TCGA-FG-A60L	cancer	3.045	0	499	34	female
TCGA-HT-A74O	cancer	2.2077	0	0	34	male
TCGA-HW-8319	cancer	7.1118	0	262	34	female
TCGA-P5-A781	cancer	4.5934	0	134	34	female
TCGA-WY-A859	cancer	2.7012	0	0	34	female
TCGA-FG-A60K	cancer	3.7408	0	542	34	female
TCGA-HT-7609	cancer	2.4952	0	1399	34	male
TCGA-DB-A4XG	cancer	3.5427	0	2219	34	male
TCGA-DU-5870	recurr	2.2632	0	5546	34	female
TCGA-DU-5870	cancer	5.3487	0	5546	34	female
TCGA-F6-A8O3	cancer	1.5578	0	0	34	male
TCGA-HT-8019	cancer	1.8734	0	1004	34	female
TCGA-S9-A6WE	cancer	5.0042	0	2208	34	male
TCGA-12-3653	cancer	6.3834	1	442	34	female
TCGA-27-2521	cancer	15.3949	0	316	34	male
TCGA-DU-6392	cancer	1.8956	0	6423	35	female
TCGA-E1-A7Z4	cancer	3.4204	1	4412	35	male
TCGA-HW-A5KM	cancer	7.8344	0	630	35	male
TCGA-P5-A5EU	cancer	6.1614	0	0	35	male
TCGA-P5-A72W	cancer	2.4044	0	317	35	male
TCGA-DU-A6S6	cancer	0.9427	0	2893	35	female
TCGA-DU-A7T8	cancer	2.0886	0	0	35	male
TCGA-S9-A7QY	cancer	2.9633	0	863	35	female
TCGA-DU-6407	cancer	3.0538	1	2875	35	female
TCGA-DU-6407	recurr	13.7553	1	2875	35	female
TCGA-FG-8182	cancer	3.4292	0	416	35	male
TCGA-HT-7856	cancer	3.2287	0	1189	35	male
TCGA-HW-7491	cancer	2.4126	0	1222	35	male
TCGA-P5-A5F4	cancer	3.2194	0	231	35	female
TCGA-S9-A7R1	cancer	4.3464	0	0	35	male
TCGA-VW-A7QS	cancer	1.0648	0	0	35	female
TCGA-DB-A75L	cancer	3.2321	0	342	36	female
TCGA-HT-7478	cancer	5.301	0	194	36	male
TCGA-HT-A616	cancer	4.2519	0	0	36	female
TCGA-HW-8320	cancer	2.9991	0	272	36	male
TCGA-P5-A5F2	cancer	3.0174	0	242	36	female
TCGA-S9-A6U9	cancer	3.5453	0	2918	36	male
TCGA-S9-A7QX	cancer	2.8213	0	399	36	female
TCGA-VV-A86M	cancer	1.4614	0	487	36	female
TCGA-WY-A85C	cancer	2.3154	0	1426	36	male
TCGA-DB-5275	cancer	5.5974	0	1458	36	male
TCGA-HT-7611	cancer	7.4022	0	1752	36	male
TCGA-HT-8114	cancer	3.422	0	118	36	male
TCGA-TQ-A7RG	cancer	3.113	0	599	36	male
TCGA-TM-A84S	cancer	5.4154	0	454	36	male
TCGA-12-0616	cancer	7.6919	1	448	36	female
TCGA-19-4065	recurr	7.0828	0	214	36	male
TCGA-19-4065	cancer	7.7905	0	214	36	male
TCGA-27-1837	cancer	5.5777	1	427	36	male
TCGA-CS-4943	cancer	5.3477	0	552	37	male
TCGA-FG-8185	cancer	7.0224	0	433	37	male
TCGA-FG-A87N	cancer	9.3178	0	413	37	female
TCGA-HT-A618	cancer	6.3118	0	512	37	female
TCGA-VM-A8C9	cancer	4.5653	0	915	37	female
TCGA-DB-5274	cancer	4.2369	0	2289	37	female
TCGA-DU-5871	cancer	2.2324	0	576	37	female
TCGA-HT-8013	cancer	3.1094	1	1933	37	female
TCGA-P5-A77W	cancer	0.8432	0	584	37	female
TCGA-DU-A6S2	cancer	2.5103	0	777	37	female
TCGA-HT-7470	cancer	3.4181	0	268	37	male
TCGA-HT-7471	cancer	8.2685	0	0	37	female
TCGA-HW-7486	cancer	4.1028	0	609	37	male
TCGA-TQ-A7RI	cancer	3.4309	0	62	37	female
TCGA-DB-A4XB	cancer	2.2207	0	919	38	male
TCGA-DU-7298	cancer	3.0958	1	576	38	female
TCGA-E1-5303	cancer	3.5759	1	2052	38	male
TCGA-P5-A735	cancer	3.603	0	292	38	female
TCGA-S9-A6TU	cancer	2.1038	0	2650	38	male
TCGA-S9-A6WN	cancer	12.2224	0	484	38	female
TCGA-DB-5270	cancer	4.4205	0	3733	38	female
TCGA-DB-A64U	cancer	5.0242	0	0	38	female
TCGA-DH-5140	cancer	12.1311	1	607	38	female
TCGA-E1-5322	cancer	3.9296	1	3978	38	female
TCGA-HW-7489	cancer	2.8832	0	253	38	male
TCGA-QH-A6CY	cancer	3.3084	0	408	38	male
TCGA-QH-A6CZ	cancer	1.4187	0	279	38	male
TCGA-QH-A870	cancer	7.8205	0	395	38	female
TCGA-TQ-A7RR	cancer	3.3833	0	787	38	male
TCGA-HT-7472	cancer	4.0934	0	1	38	male
TCGA-HT-7605	cancer	3.1522	0	139	38	male
TCGA-HT-7881	cancer	2.5665	0	89	38	male
TCGA-HT-A615	cancer	3.1817	0	515	38	female
TCGA-QH-A65R	cancer	5.2052	0	461	38	female
TCGA-TQ-A7RQ	cancer	0.9875	0	795	38	female
TCGA-06-0178	cancer	4.0367	0	1642	38	male
TCGA-CS-5393	cancer	1.88	0	1222	39	male
TCGA-CS-6667	cancer	3.0222	0	230	39	female
TCGA-HT-7855	cancer	2.9074	0	585	39	male
TCGA-P5-A5EV	cancer	3.1777	0	7	39	male
TCGA-P5-A5EZ	cancer	2.1358	0	70	39	male
TCGA-S9-A6TZ	cancer	1.5596	0	873	39	female
TCGA-TM-A7C4	cancer	4.134	0	1470	39	female
TCGA-DU-7019	cancer	3.5924	0	800	39	male
TCGA-FG-5965	recurr	7.519	0	979	39	female
TCGA-FG-5965	cancer	3.3475	0	979	39	female
TCGA-S9-A7IY	cancer	5.9726	0	715	39	male
TCGA-TQ-A7RH	cancer	3.4381	0	486	39	male
TCGA-HT-7481	cancer	6.5883	0	1800	39	male
TCGA-HW-7487	cancer	3.107	0	409	39	male
TCGA-HW-8322	cancer	4.1418	0	542	39	male
TCGA-CS-5394	cancer	0.9539	0	3	40	male
TCGA-HW-7493	cancer	5.0075	0	1092	40	female
TCGA-S9-A89Z	cancer	9.7384	0	364	40	male
TCGA-TM-A84B	cancer	10.3018	0	0	40	male
TCGA-HT-8018	cancer	2.3656	0	0	40	female
TCGA-RY-A845	cancer	6.8233	0	596	40	female
TCGA-DB-A64P	cancer	7.1613	0	916	40	male
TCGA-DU-A7TG	cancer	2.1315	1	0	40	male
TCGA-HT-7620	cancer	4.6194	0	434	40	male
TCGA-R8-A6MK	cancer	4.3443	0	0	40	male
TCGA-S9-A6TW	cancer	1.4621	0	1151	40	male
TCGA-TM-A84M	cancer	3.8099	0	754	40	male
TCGA-06-0139	cancer	4.6614	1	362	40	male
TCGA-DB-A4XF	cancer	6.74	0	1021	41	female
TCGA-E1-5302	cancer	6.7914	1	1525	41	male
TCGA-E1-A7Z6	cancer	11.2897	1	984	41	female
TCGA-HW-7490	cancer	2.7406	0	585	41	male
TCGA-QH-A6CS	cancer	10.6045	0	588	41	male
TCGA-TM-A7CF	cancer	4.2422	0	1688	41	female
TCGA-TM-A7CF	recurr	4.1496	0	1688	41	female
TCGA-FG-8188	cancer	3.9938	0	455	41	male
TCGA-TQ-A7RM	cancer	10.4239	0	1116	41	female
TCGA-DU-7008	cancer	5.7759	0	4752	41	female
TCGA-DU-7015	cancer	5.7042	0	2761	41	female
TCGA-DU-7309	cancer	4.9088	0	84	41	female
TCGA-HT-7874	cancer	3.7833	0	1130	41	female
TCGA-P5-A5EX	cancer	4.177	0	243	41	female
TCGA-S9-A7QZ	cancer	3.0168	0	396	41	male
TCGA-E1-5304	cancer	6.8868	1	1251	42	male
TCGA-HT-7485	cancer	7.1568	0	122	42	male
TCGA-HW-A5KL	cancer	2.9267	0	633	42	female
TCGA-E1-A7YU	cancer	3.8987	1	0	42	male
TCGA-FG-8186	cancer	4.006	0	487	42	female
TCGA-S9-A6WP	cancer	4.7809	0	461	42	male
TCGA-DU-A5TS	cancer	2.2371	0	964	42	male
TCGA-E1-5318	cancer	9.9969	1	2379	42	female
TCGA-TQ-A8XE	cancer	1.3779	1	954	42	female
TCGA-TQ-A8XE	recurr	3.1894	1	954	42	female
TCGA-DH-A66D	cancer	5.9692	0	846	43	female
TCGA-DH-A7UU	cancer	5.288	0	105	43	male
TCGA-TM-A7C3	cancer	7.5418	0	1504	43	female
TCGA-DB-5280	cancer	4.7506	0	1112	43	male
TCGA-DU-5872	recurr	5.7062	0	532	43	female
TCGA-DU-5872	cancer	1.8227	0	532	43	female
TCGA-DU-7304	cancer	2.3473	1	709	43	male
TCGA-DU-7304	recurr	3.6654	1	709	43	male
TCGA-HT-7692	cancer	1.7677	0	90	43	male
TCGA-QH-A6CW	cancer	3.6299	0	414	43	male
TCGA-CS-5395	cancer	15.9807	1	639	43	male
TCGA-CS-6670	cancer	1.9656	0	201	43	male
TCGA-IK-7675	cancer	10.0275	1	578	43	male
TCGA-QH-A65V	cancer	4.5073	0	384	43	female
TCGA-S9-A7J1	cancer	12.2325	0	249	43	male
TCGA-02-2483	cancer	18.2607	0	466	43	male
TCGA-06-0138	cancer	12.2037	1	737	43	male
TCGA-06-0750	cancer	9.8113	1	28	43	male
TCGA-26-1442	cancer	10.5145	0	953	43	male
TCGA-CS-4942	cancer	5.1676	1	1335	44	female
TCGA-F6-A8O4	cancer	3.4023	0	0	44	male
TCGA-HT-7479	cancer	4.4564	0	216	44	male
TCGA-HT-7884	cancer	6.9356	0	343	44	female
TCGA-P5-A736	cancer	4.7282	0	230	44	female
TCGA-P5-A780	cancer	3.5514	0	72	44	female
TCGA-S9-A7R8	cancer	2.5105	1	0	44	female
TCGA-TM-A7CA	cancer	1.7977	0	1058	44	male
TCGA-VM-A8CF	cancer	2.3077	0	609	44	female
TCGA-FG-A4MY	cancer	5.848	0	721	44	female
TCGA-TM-A84H	cancer	3.2641	0	926	44	female
TCGA-VV-A829	cancer	4.506	0	1127	44	male
TCGA-FG-A6J1	cancer	3.6815	0	500	44	female
TCGA-28-1747	cancer	7.0457	1	77	44	male
TCGA-DU-7290	cancer	8.3422	1	315	45	female
TCGA-KT-A7W1	cancer	9.5502	0	438	45	female
TCGA-S9-A7IQ	cancer	2.548	0	1099	45	female
TCGA-DU-6397	cancer	6.3053	1	1401	45	male
TCGA-DU-6397	recurr	3.7764	1	1401	45	male
TCGA-E1-A7YO	cancer	6.0191	1	2282	45	male
TCGA-HW-7495	cancer	2.9385	0	131	45	female
TCGA-RY-A83Y	cancer	7.6293	0	0	45	male
TCGA-RY-A847	cancer	5.1044	0	933	45	male
TCGA-06-5417	cancer	18.6927	0	155	45	female
TCGA-06-5858	cancer	6.1246	0	187	45	female
TCGA-28-2514	cancer	7.7427	0	160	45	male
TCGA-DU-A5TY	cancer	12.0262	0	0	46	female
TCGA-E1-A7YL	cancer	14.1904	1	492	46	male
TCGA-S9-A6U0	cancer	8.1417	0	698	46	male
TCGA-S9-A7R4	cancer	3.6699	0	914	46	male
TCGA-RY-A83X	cancer	2.6397	0	939	46	female
TCGA-S9-A6TX	cancer	3.3301	0	1049	46	male
TCGA-TM-A84R	cancer	2.0247	0	566	46	male
TCGA-06-0238	cancer	7.393	1	405	46	male
TCGA-12-3650	cancer	3.8442	1	333	46	male
TCGA-DB-A75M	cancer	3.2467	0	544	47	male
TCGA-E1-A7YH	cancer	3.7784	1	2835	47	female
TCGA-FG-A4MX	cancer	1.5145	0	569	47	male
TCGA-HT-8564	cancer	3.1068	0	478	47	male
TCGA-FG-A60J	cancer	3.3585	0	449	47	female
TCGA-HT-A614	cancer	5.6564	0	82	47	male
TCGA-P5-A737	cancer	1.6706	0	372	47	male
TCGA-QH-A6X4	cancer	0.9668	0	442	47	male
TCGA-CS-5390	cancer	4.0788	0	1966	47	female
TCGA-EZ-7264	cancer	4.3291	0	436	47	female
TCGA-HT-A617	cancer	8.8477	0	0	47	male
TCGA-RY-A840	cancer	1.6113	0	854	47	male
TCGA-W9-A837	cancer	2.5153	0	1553	47	male
TCGA-06-0211	recurr	9.1189	1	360	47	male
TCGA-06-0211	cancer	11.1123	1	360	47	male
TCGA-32-4213	cancer	2.6441	0	357	47	female
TCGA-CS-6188	cancer	11.5644	0	725	48	male
TCGA-FG-7636	cancer	4.3965	0	544	48	male
TCGA-QH-A6XC	cancer	4.8868	0	508	48	male
TCGA-S9-A6TS	cancer	5.7141	1	1891	48	female
TCGA-S9-A7IZ	cancer	11.5167	0	217	48	female
TCGA-TM-A84F	cancer	2.9657	0	1796	48	male
TCGA-WY-A85E	cancer	12.2858	0	633	48	female
TCGA-DU-5849	cancer	3.032	0	443	48	male
TCGA-DU-7302	cancer	2.0971	0	1834	48	female
TCGA-E1-5319	cancer	4.5609	1	2907	48	female
TCGA-HT-A5R9	cancer	1.8057	0	0	48	female
TCGA-R8-A73M	cancer	2.5106	0	0	48	female
TCGA-S9-A6U2	cancer	3.4823	0	719	48	female
TCGA-19-0957	recurr	6.76	1	666	48	female
TCGA-19-1787	cancer	9.5153	1	385	48	male
TCGA-27-2519	cancer	8.9944	0	316	48	male
TCGA-32-2616	cancer	9.3772	1	224	48	female
TCGA-41-3915	cancer	7.708	0	360	48	male
TCGA-DH-A7UV	cancer	3.7257	0	566	49	male
TCGA-DU-5855	cancer	3.4619	0	207	49	female
TCGA-FG-7637	cancer	2.7375	0	1020	49	male
TCGA-FG-7643	cancer	5.4051	0	293	49	female
TCGA-DH-A66F	cancer	6.8539	0	523	49	male
TCGA-DH-A66G	cancer	7.7103	0	523	49	female
TCGA-HT-8113	cancer	1.5981	0	900	49	female
TCGA-06-0132	cancer	4.5519	1	771	49	male
TCGA-12-0618	cancer	23.2395	1	395	49	male
TCGA-14-0736	recurr	4.4853	1	460	49	male
TCGA-14-0781	cancer	6.5325	1	29	49	male
TCGA-16-1045	cancer	4.9191	1	883	49	female
TCGA-CS-4944	cancer	2.1616	0	323	50	male
TCGA-HT-7604	cancer	3.0592	0	3725	50	male
TCGA-S9-A6TV	cancer	8.8183	0	571	50	male
TCGA-DH-A7US	cancer	5.6783	0	399	50	male
TCGA-FG-A710	cancer	3.1101	0	1115	50	female
TCGA-S9-A6TY	cancer	1.8683	0	953	50	male
TCGA-VM-A8C8	cancer	3.0115	0	1309	50	female
TCGA-76-4932	cancer	12.4085	1	1458	50	female
TCGA-06-0749	cancer	11.6722	1	82	50	male
TCGA-06-2564	cancer	10.6884	0	181	50	male
TCGA-DU-6405	cancer	9.3999	1	605	51	female
TCGA-HT-8104	cancer	5.3719	0	372	51	female
TCGA-DU-A5TR	cancer	4.6861	0	908	51	male
TCGA-QH-A6CV	cancer	8.3904	0	442	51	male
TCGA-DU-8164	cancer	1.901	0	651	51	male
TCGA-DU-A76R	cancer	2.9451	1	0	51	male
TCGA-HT-7693	cancer	2.2592	0	533	51	female
TCGA-HT-A4DV	cancer	4.1683	0	792	51	female
TCGA-HT-A619	cancer	0.9598	0	587	51	female
TCGA-TQ-A7RU	cancer	3.0632	0	1032	51	male
TCGA-06-5411	cancer	4.8086	1	254	51	male
TCGA-19-1389	recurr	13.4257	1	141	51	male
TCGA-19-2624	cancer	8.5763	1	5	51	male
TCGA-DH-A66B	cancer	5.3902	0	1279	52	male
TCGA-DU-6402	cancer	10.1066	1	214	52	male
TCGA-E1-A7YK	cancer	6.6933	1	378	52	male
TCGA-FG-A6J3	cancer	17.0965	0	677	52	female
TCGA-P5-A733	cancer	2.1878	0	414	52	female
TCGA-S9-A6WL	cancer	2.675	0	946	52	male
TCGA-DU-A7TD	cancer	4.1194	1	0	52	male
TCGA-HT-7474	cancer	2.5999	0	114	52	male
TCGA-QH-A6CU	cancer	7.9908	0	451	52	female
TCGA-R8-A6ML	cancer	6.5922	0	0	52	male
TCGA-S9-A6UB	cancer	4.7157	0	3236	52	male
TCGA-S9-A7J3	cancer	9.3989	0	518	52	female
TCGA-14-2554	cancer	10.1695	1	532	52	female
TCGA-28-5208	cancer	3.9354	0	474	52	male
TCGA-28-5216	cancer	8.8298	0	415	52	male
TCGA-HT-8106	cancer	5.2171	0	3	53	male
TCGA-DB-A4XH	cancer	4.0208	0	962	53	female
TCGA-FG-A70Z	cancer	9.3524	0	328	53	female
TCGA-CS-5396	cancer	11.0617	0	303	53	female
TCGA-DU-6394	cancer	11.168	1	682	53	male
TCGA-DU-7294	cancer	2.682	0	2869	53	female
TCGA-DU-7300	cancer	6.7048	1	1886	53	female
TCGA-DU-7301	cancer	8.3669	1	788	53	male
TCGA-HT-7677	cancer	8.3056	0	494	53	male
TCGA-R8-A6MO	cancer	8.5475	0	0	53	female
TCGA-02-2485	cancer	13.1614	0	470	53	male
TCGA-06-0686	cancer	8.2393	0	286	53	male
TCGA-06-0747	cancer	9.7981	1	82	53	male
TCGA-06-2561	cancer	13.2449	0	282	53	female
TCGA-27-1835	cancer	8.4407	1	648	53	female
TCGA-28-1753	cancer	6.5543	0	37	53	male
TCGA-CS-5397	cancer	7.774	1	194	54	female
TCGA-RY-A83Z	cancer	12.2769	0	0	54	female
TCGA-S9-A7QW	cancer	9.566	0	458	54	female
TCGA-DB-A64V	cancer	6.0063	0	889	54	male
TCGA-DU-6399	cancer	4.664	1	2000	54	male
TCGA-DU-A76L	cancer	10.6015	1	0	54	male
TCGA-FG-5962	cancer	2.7792	0	787	54	male
TCGA-HT-7467	cancer	5.2546	0	3	54	male
TCGA-HT-8105	cancer	6.0536	0	190	54	male
TCGA-QH-A65Z	cancer	10.7033	0	427	54	male
TCGA-TM-A84G	cancer	5.4396	0	1236	54	female
TCGA-VM-A8CA	cancer	2.9089	0	411	54	male
TCGA-06-0130	cancer	10.9271	1	394	54	male
TCGA-06-0174	cancer	8.8646	1	98	54	male
TCGA-06-5408	cancer	11.0915	1	357	54	female
TCGA-14-0789	cancer	8.6039	1	342	54	male
TCGA-DU-A7TJ	cancer	8.4778	0	17	55	male
TCGA-E1-A7YJ	cancer	5.1695	1	592	55	male
TCGA-HT-8011	cancer	8.6812	0	494	55	male
TCGA-HT-A4DS	cancer	5.4549	0	0	55	female
TCGA-DB-A75K	cancer	3.4152	0	368	55	female
TCGA-P5-A77X	cancer	2.496	0	105	55	female
TCGA-DU-8168	cancer	5.0765	0	431	55	female
TCGA-06-0645	cancer	8.8325	1	175	55	female
TCGA-19-2619	cancer	8.2469	0	294	55	female
TCGA-DB-A64X	cancer	3.476	0	563	56	female
TCGA-S9-A6WI	cancer	1.6312	0	2585	56	female
TCGA-DH-5144	cancer	5.2703	0	244	56	female
TCGA-DU-6410	cancer	1.0149	0	242	56	male
TCGA-DU-A7TB	cancer	6.4097	0	1567	56	male
TCGA-HT-7875	cancer	6.2041	0	10	56	male
TCGA-QH-A6X8	cancer	7.8469	0	509	56	female
TCGA-12-5299	cancer	7.0808	1	98	56	female
TCGA-19-5960	cancer	9.1371	0	165	56	male
TCGA-27-1834	cancer	9.1244	1	1233	56	male
TCGA-27-2524	cancer	7.7368	1	231	56	male
TCGA-DU-5854	cancer	6.9016	0	257	57	female
TCGA-DU-8158	cancer	4.7894	1	0	57	female
TCGA-E1-A7YD	cancer	7.6862	1	0	57	male
TCGA-HT-8110	cancer	15.8763	0	419	57	male
TCGA-S9-A7IX	cancer	8.3628	0	679	57	male
TCGA-S9-A6WQ	cancer	5.7109	0	428	57	female
TCGA-CS-6668	cancer	6.5517	0	244	57	female
TCGA-DU-7018	cancer	1.2922	1	933	57	female
TCGA-06-0156	cancer	11.744	1	178	57	male
TCGA-14-1829	cancer	6.5179	0	218	57	male
TCGA-27-1830	cancer	8.5962	1	154	57	male
TCGA-DU-7010	cancer	8.2673	1	456	58	female
TCGA-VM-A8CD	cancer	12.4387	1	240	58	male
TCGA-CS-6186	cancer	6.9501	1	538	58	male
TCGA-FG-A4MU	cancer	6.573	0	326	58	male
TCGA-HT-7684	cancer	2.4027	0	184	58	male
TCGA-QH-A6X5	cancer	5.0275	0	497	58	female
TCGA-E1-A7YQ	cancer	8.9504	1	1578	58	female
TCGA-E1-A7Z2	cancer	9.717	1	398	58	female
TCGA-HT-7689	cancer	2.6277	0	455	58	female
TCGA-HT-A74K	cancer	1.9031	0	0	58	female
TCGA-S9-A6WD	cancer	3.1391	0	2114	58	male
TCGA-06-5856	cancer	8.9224	1	114	58	male
TCGA-14-1402	recurr	4.7493	1	975	58	female
TCGA-14-1823	cancer	13.3418	1	543	58	female
TCGA-76-4927	cancer	15.2911	1	535	58	male
TCGA-DU-7013	cancer	14.6238	1	269	59	male
TCGA-FG-6688	cancer	3.7667	0	221	59	female
TCGA-S9-A6WM	cancer	10.6403	0	604	59	female
TCGA-DB-A64O	cancer	11.8427	0	0	59	male
TCGA-DU-6406	cancer	6.4442	1	512	59	female
TCGA-P5-A731	cancer	3.8623	0	274	59	female
TCGA-DB-5279	cancer	4.2112	0	1354	59	male
TCGA-DH-A7UR	cancer	6.2783	0	1650	59	female
TCGA-DU-7014	cancer	2.5199	1	3571	59	male
TCGA-HT-7688	cancer	2.0539	0	964	59	male
TCGA-06-0168	cancer	6.9036	1	598	59	female
TCGA-06-0745	cancer	8.519	1	239	59	male
TCGA-06-2565	cancer	3.1257	0	207	59	male
TCGA-26-5133	cancer	12.4069	0	452	59	male
TCGA-27-1832	cancer	5.6424	1	300	59	female
TCGA-28-2499	cancer	7.0889	1	0	59	male
TCGA-32-1970	cancer	9.8612	1	468	59	male
TCGA-41-5651	cancer	15.6684	0	351	59	female
TCGA-DU-7006	cancer	7.5413	1	349	60	female
TCGA-HT-7860	cancer	8.4157	0	15	60	female
TCGA-DU-6403	cancer	8.7346	1	354	60	female
TCGA-WY-A85D	cancer	4.505	0	0	60	male
TCGA-DU-8165	cancer	10.0373	0	582	60	female
TCGA-DU-A6S3	cancer	1.9132	0	656	60	male
TCGA-FG-A6IZ	cancer	6.5908	0	457	60	male
TCGA-HT-7694	cancer	5.7858	0	210	60	male
TCGA-06-0646	cancer	8.9733	1	175	60	male
TCGA-12-0619	cancer	9.0307	1	1062	60	male
TCGA-12-3652	cancer	3.3758	1	1062	60	male
TCGA-12-5295	cancer	16.25	1	454	60	female
TCGA-14-1034	cancer	7.7174	1	485	60	female
TCGA-14-1034	recurr	8.3782	1	485	60	female
TCGA-19-2629	cancer	7.9545	1	737	60	male
TCGA-FG-A87Q	cancer	6.7836	0	174	61	female
TCGA-HT-7607	cancer	5.6929	1	96	61	female
TCGA-DB-5281	cancer	2.9722	0	2381	61	male
TCGA-DU-5852	cancer	10.1007	1	205	61	female
TCGA-DU-8162	cancer	3.6877	0	0	61	female
TCGA-HT-7608	cancer	3.3579	0	671	61	male
TCGA-TM-A84O	cancer	3.9658	1	1011	61	female
TCGA-06-5414	cancer	12.4066	0	273	61	male
TCGA-DU-A5TU	cancer	6.5393	0	796	62	female
TCGA-E1-5307	cancer	1.3172	1	1762	62	female
TCGA-HT-7477	cancer	11.066	0	738	62	male
TCGA-HT-7854	cancer	6.4657	0	292	62	male
TCGA-HT-A74H	cancer	6.9953	0	0	62	male
TCGA-IK-8125	cancer	4.3954	0	1120	62	male
TCGA-DU-5874	cancer	10.1556	0	461	62	female
TCGA-FG-5964	cancer	2.5253	0	378	62	male
TCGA-HT-8107	cancer	2.2039	0	14	62	male
TCGA-02-0055	cancer	7.0551	1	76	62	female
TCGA-06-0141	cancer	5.821	1	313	62	male
TCGA-06-0190	cancer	6.6573	1	317	62	male
TCGA-06-0190	recurr	7.2616	1	317	62	male
TCGA-12-0821	cancer	6.2528	1	323	62	male
TCGA-12-1597	cancer	3.8435	1	675	62	female
TCGA-27-2528	cancer	2.4055	1	480	62	male
TCGA-28-5215	cancer	6.9995	1	335	62	female
TCGA-32-2615	cancer	6.1364	1	485	62	male
TCGA-E1-A7YM	cancer	2.713	1	648	63	male
TCGA-E1-A7YN	cancer	4.3528	1	727	63	female
TCGA-DU-8161	cancer	5.7421	1	722	63	female
TCGA-FG-A4MW	cancer	6.3012	0	0	63	male
TCGA-FG-6692	cancer	5.4032	0	413	63	male
TCGA-TM-A84J	cancer	0.9719	0	735	63	male
TCGA-06-0125	cancer	7.7843	1	1448	63	female
TCGA-06-0125	recurr	7.2622	1	1448	63	female
TCGA-06-0157	cancer	8.0623	1	97	63	female
TCGA-06-0184	cancer	4.3807	0	1228	63	male
TCGA-06-5859	cancer	6.2412	0	139	63	male
TCGA-19-1390	cancer	22.5633	1	772	63	female
TCGA-27-2523	cancer	8.8722	1	489	63	male
TCGA-28-5218	cancer	1.1737	1	157	63	male
TCGA-41-4097	cancer	11.6545	1	6	63	female
TCGA-HW-A5KK	cancer	6.6676	0	0	64	male
TCGA-HT-8010	cancer	5.5684	0	50	64	female
TCGA-HT-8109	cancer	2.6858	0	169	64	male
TCGA-P5-A72Z	cancer	3.2809	0	354	64	female
TCGA-02-2486	cancer	10.8472	0	493	64	male
TCGA-14-0790	cancer	7.5256	1	419	64	female
TCGA-HT-A5RA	cancer	5.6538	0	832	65	female
TCGA-WH-A86K	cancer	6.961	0	405	65	male
TCGA-DB-A64W	cancer	5.3839	0	0	65	female
TCGA-06-0171	recurr	4.913	1	399	65	male
TCGA-06-2567	cancer	7.7959	1	133	65	male
TCGA-15-0742	cancer	3.2651	1	419	65	male
TCGA-26-5139	cancer	6.5123	0	48	65	female
TCGA-QH-A6CX	cancer	3.2444	0	0	66	male
TCGA-S9-A6UA	cancer	11.031	1	178	66	male
TCGA-VW-A8FI	cancer	11.7761	1	0	66	male
TCGA-TQ-A7RP	cancer	6.288	0	914	66	male
TCGA-DU-6393	cancer	7.1446	1	1585	66	male
TCGA-DU-6400	cancer	6.6112	1	37	66	female
TCGA-HT-7882	cancer	8.3229	0	0	66	male
TCGA-HT-A61C	cancer	9.5275	0	0	66	male
TCGA-06-0744	cancer	4.7937	0	595	66	male
TCGA-27-1831	cancer	6.2429	1	505	66	male
TCGA-28-5209	cancer	7.8459	0	442	66	female
TCGA-32-5222	cancer	7.8565	0	165	66	male
TCGA-CS-4941	cancer	7.9158	1	234	67	male
TCGA-DU-7306	cancer	7.6894	0	1277	67	male
TCGA-HT-7475	cancer	2.2511	0	530	67	male
TCGA-DB-A64L	cancer	6.2087	0	736	67	female
TCGA-06-0219	cancer	5.3298	1	22	67	male
TCGA-06-5413	cancer	4.5307	0	268	67	male
TCGA-28-5220	cancer	4.1336	0	319	67	male
TCGA-32-2638	cancer	8.7576	0	224	67	male
TCGA-41-2572	cancer	3.4728	1	406	67	male
TCGA-HW-A5KJ	cancer	2.5872	0	619	68	male
TCGA-06-0152	recurr	8.9162	1	375	68	male
TCGA-76-4926	cancer	6.5864	1	138	68	male
TCGA-DU-7292	cancer	3.593	1	242	69	male
TCGA-S9-A7R2	cancer	10.2862	1	0	69	male
TCGA-DU-8167	cancer	3.3324	0	471	69	female
TCGA-06-0187	cancer	5.3043	1	828	69	male
TCGA-06-0743	cancer	5.0559	0	679	69	male
TCGA-14-0787	cancer	27.2184	1	68	69	male
TCGA-14-0817	cancer	4.4849	1	164	69	female
TCGA-28-2513	cancer	6.4475	0	222	69	female
TCGA-HT-A5RC	cancer	7.4001	1	0	70	female
TCGA-S9-A89V	cancer	27.4663	0	569	70	male
TCGA-DH-A669	recurr	8.9292	1	0	70	male
TCGA-DH-A669	cancer	6.5559	1	0	70	male
TCGA-DU-A5TT	cancer	11.1165	0	743	70	male
TCGA-FG-6690	cancer	5.8871	0	143	70	male
TCGA-14-1825	cancer	7.3079	1	232	70	male
TCGA-19-2620	cancer	10.5207	1	148	70	male
TCGA-76-4931	cancer	6.4173	1	279	70	female
TCGA-E1-A7YS	cancer	7.8042	1	466	71	male
TCGA-P5-A72U	cancer	4.7715	0	7	71	female
TCGA-06-0644	cancer	10.3472	0	375	71	male
TCGA-28-5207	cancer	5.9894	1	343	71	male
TCGA-06-0210	cancer	3.8434	1	225	72	female
TCGA-06-0210	recurr	5.0664	1	225	72	female
TCGA-06-2563	cancer	6.5701	0	259	72	female
TCGA-06-5410	cancer	4.9791	1	108	72	female
TCGA-26-5135	cancer	17.7221	1	270	72	female
TCGA-28-5204	cancer	8.5983	1	454	72	male
TCGA-28-5213	cancer	10.4347	0	298	72	male
TCGA-32-1980	cancer	7.3714	1	36	72	male
TCGA-S9-A6WH	cancer	2.8964	0	987	73	female
TCGA-DU-A7T6	cancer	3.992	1	0	73	female
TCGA-QH-A6X9	cancer	4.9942	0	58	73	female
TCGA-06-0158	cancer	12.5146	1	329	73	male
TCGA-06-0649	cancer	9.9951	1	64	73	female
TCGA-DU-7012	cancer	13.8355	1	199	74	female
TCGA-FG-A713	cancer	3.7018	0	622	74	female
TCGA-DU-A6S8	cancer	2.7342	0	678	74	female
TCGA-HT-7687	cancer	7.2288	0	3	74	male
TCGA-06-0878	cancer	12.6512	0	218	74	male
TCGA-08-0386	cancer	9.6051	1	548	74	male
TCGA-14-0871	cancer	9.4464	1	880	74	female
TCGA-26-5132	cancer	8.0566	0	286	74	male
TCGA-26-5134	cancer	6.8388	0	167	74	male
TCGA-HT-7616	cancer	15.3457	1	7	75	male
TCGA-06-2558	cancer	8.7872	1	380	75	female
TCGA-06-5418	cancer	15.7707	1	83	75	female
TCGA-06-2557	cancer	5.0223	1	33	76	male
TCGA-19-2625	cancer	21.0301	1	124	76	female
TCGA-32-1982	cancer	6.0683	1	142	76	female
TCGA-76-4925	cancer	7.285	1	146	76	male
TCGA-76-4929	cancer	7.229	1	111	76	female
TCGA-28-2509	cancer	9.7509	0	145	77	female
TCGA-02-0047	cancer	9.5259	1	448	78	male
TCGA-06-5412	cancer	5.3313	1	138	78	female
TCGA-26-5136	cancer	9.0173	0	0	78	female
TCGA-27-2526	cancer	10.3697	1	87	79	female
TCGA-32-2632	cancer	2.3427	1	269	80	male
TCGA-06-1804	cancer	8.7005	1	414	81	female
TCGA-06-2562	cancer	20.3306	0	86	81	male
TCGA-32-2634	cancer	11.8175	0	270	82	male
TCGA-06-2559	cancer	3.3067	1	150	83	male
TCGA-16-0846	cancer	7.667	1	119	85	male
TCGA-76-4928	cancer	9.7792	1	94	85	female
TCGA-DU-A76K	cancer	6.7337	1	0	87	male
TCGA-41-2571	cancer	9.917	1	26	89	male
