# Supplementary material for: PBX3 as a biomarker for the early diagnosis and prediction of prognosis of glioma
Source: PLoS One. 2024 Feb 7;19(2):e0293647. doi: 10.1371/journal.pone.0293647 (PMC10849273; doi:10.1371/journal.pone.0293647)
Supplement: S3 Fig — (A and B), full-grade gliomas according to TCGA and CGGA databases;(C-E), LGG according to TCGA, CGGA and GEPIA databases;(F-H), GBM according to TCGA, CGGA and GEPIA databases. (ZIP) [file pone.0293647.s003.zip]

Archive with 4 entries (3 files):
- Fig 3/Fig3E and Fig3H.docx
- Fig 3/cbindmgliomaPBX3 Fig3A,C,F.csv
- Fig 3/rtCGGAPBX3 Fig B,D,E.csv
- Fig 3/
