# Supplementary material for: PBX3 as a biomarker for the early diagnosis and prediction of prognosis of glioma
Source: PLoS One. 2024 Feb 7;19(2):e0293647. doi: 10.1371/journal.pone.0293647 (PMC10849273; doi:10.1371/journal.pone.0293647)
Supplement: S3 Fig — (A and B), full-grade gliomas according to TCGA and CGGA databases;(C-E), LGG according to TCGA, CGGA and GEPIA databases;(F-H), GBM according to TCGA, CGGA and GEPIA databases. (ZIP) [file pone.0293647.s003.zip › Fig 3/cbindmgliomaPBX3 Fig3A,C,F.csv]

TCGA_id	disease	PBX3	OS	OS.time	PFI	PFI.time
TCGA-S9-A89V	LGG	27.4663	0	569	1	129
TCGA-14-0787	GBM	27.2184	1	68	0	68
TCGA-TM-A84C	LGG	24.5912	1	492	1	492
TCGA-12-0618	GBM	23.2395	1	395	0	395
TCGA-19-1390	GBM	22.5633	1	772	0	772
TCGA-FG-5963	LGG	21.3858	1	775	1	395
TCGA-19-2625	GBM	21.0301	1	124	0	124
TCGA-06-2562	GBM	20.3306	1	382	1	151
TCGA-DU-6404	LGG	19.1431	1	4068	1	1154
TCGA-06-5417	GBM	18.6927	0	155	0	155
TCGA-02-2483	GBM	18.2607	0	466	0	466
TCGA-26-5135	GBM	17.7221	1	270	0	270
TCGA-06-2569	GBM	17.1169	0	13	0	13
TCGA-FG-A6J3	LGG	17.0965	0	677	1	285
TCGA-12-5295	GBM	16.25	1	454	1	399
TCGA-CS-5395	LGG	15.9807	1	639	1	287
TCGA-HT-8110	LGG	15.8763	0	419	0	419
TCGA-06-5418	GBM	15.7707	1	83	1	83
TCGA-41-5651	GBM	15.6684	1	460	1	210
TCGA-27-2521	GBM	15.3949	1	510	1	510
TCGA-HT-7616	LGG	15.3457	1	7	1	7
TCGA-76-4927	GBM	15.2911	1	535	1	416
TCGA-HT-7691	LGG	14.9235	0	3	0	3
TCGA-DU-7013	LGG	14.6238	1	269	1	187
TCGA-E1-A7YL	LGG	14.1904	1	492	1	91
TCGA-06-2570	GBM	14.0561	0	958	0	958
TCGA-DU-7012	LGG	13.8355	1	199	1	199
TCGA-DU-6407	LGG	13.7553	1	2875	1	2397
TCGA-19-1389	GBM	13.4257	1	141	1	81
TCGA-14-1823	GBM	13.3418	1	543	1	140
TCGA-06-2561	GBM	13.2449	1	537	1	78
TCGA-HT-7857	LGG	13.1648	0	7	0	7
TCGA-02-2485	GBM	13.1614	0	470	1	186
TCGA-06-0878	GBM	12.6512	0	218	1	66
TCGA-06-0158	GBM	12.5146	1	329	1	90
TCGA-VM-A8CD	LGG	12.4387	1	240	1	240
TCGA-76-4932	GBM	12.4085	1	1458	1	1458
TCGA-26-5133	GBM	12.4069	0	452	1	370
TCGA-06-5414	GBM	12.4066	0	273	1	167
TCGA-WY-A85E	LGG	12.2858	0	633	1	532
TCGA-RY-A83Z	LGG	12.2769	0	301	0	301
TCGA-S9-A7J1	LGG	12.2325	0	249	0	249
TCGA-S9-A6WN	LGG	12.2224	0	805	1	303
TCGA-06-0138	GBM	12.2037	1	737	1	394
TCGA-DH-5140	LGG	12.1311	1	607	1	607
TCGA-DU-A5TY	LGG	12.0262	1	1033	1	526
TCGA-DB-A64O	LGG	11.8427	1	775	1	430
TCGA-32-2634	GBM	11.8175	0	693	0	693
TCGA-VW-A8FI	LGG	11.7761	1	245	1	245
TCGA-06-0156	GBM	11.744	1	178	1	178
TCGA-06-0749	GBM	11.6722	1	82	1	82
TCGA-41-4097	GBM	11.6545	1	6	1	6
TCGA-CS-6188	LGG	11.5644	1	814	1	647
TCGA-S9-A7IZ	LGG	11.5167	0	608	1	467
TCGA-E1-A7Z6	LGG	11.2897	1	984	1	294
TCGA-DU-6394	LGG	11.168	1	682	1	353
TCGA-DU-A5TT	LGG	11.1165	0	743	1	584
TCGA-06-0211	GBM	11.1123	1	360	1	53
TCGA-06-5408	GBM	11.0915	1	357	1	158
TCGA-HT-7477	LGG	11.066	0	738	0	738
TCGA-CS-5396	LGG	11.0617	0	1631	0	1631
TCGA-S9-A6UA	LGG	11.031	1	178	1	161
TCGA-06-0130	GBM	10.9271	1	394	1	244
TCGA-02-2486	GBM	10.8472	1	618	1	618
TCGA-E1-A7YV	LGG	10.7559	1	987	1	97
TCGA-06-0221	GBM	10.706	1	603	1	260
TCGA-QH-A65Z	LGG	10.7033	0	427	0	427
TCGA-06-2564	GBM	10.6884	0	181	0	181
TCGA-S9-A6WM	LGG	10.6403	0	604	1	505
TCGA-QH-A6CS	LGG	10.6045	0	588	1	498
TCGA-DU-A76L	LGG	10.6015	1	814	1	410
TCGA-19-2620	GBM	10.5207	1	148	0	148
TCGA-26-1442	GBM	10.5145	0	953	0	953
TCGA-28-5213	GBM	10.4347	0	951	0	951
TCGA-TQ-A7RM	LGG	10.4239	0	1116	0	1116
TCGA-27-2526	GBM	10.3697	1	87	1	87
TCGA-06-0644	GBM	10.3472	1	384	1	85
TCGA-TM-A84B	LGG	10.3018	1	758	1	758
TCGA-S9-A7R2	LGG	10.2862	1	316	1	316
TCGA-14-2554	GBM	10.1695	1	532	1	532
TCGA-DU-5874	LGG	10.1556	0	461	0	461
TCGA-DU-6402	LGG	10.1066	1	214	1	103
TCGA-DU-5852	LGG	10.1007	1	205	1	24
TCGA-DU-8165	LGG	10.0373	0	582	0	582
TCGA-IK-7675	LGG	10.0275	1	578	1	123
TCGA-E1-5318	LGG	9.9969	1	2379	1	362
TCGA-06-0649	GBM	9.9951	1	64	1	64
TCGA-41-2571	GBM	9.917	1	26	1	26
TCGA-HT-7680	LGG	9.9156	0	23	0	23
TCGA-E1-A7YI	LGG	9.8759	1	111	1	56
TCGA-32-1970	GBM	9.8612	1	468	1	408
TCGA-06-0750	GBM	9.8113	1	28	1	28
TCGA-06-0747	GBM	9.7981	1	82	1	82
TCGA-76-4928	GBM	9.7792	1	94	1	94
TCGA-28-2509	GBM	9.7509	0	145	0	145
TCGA-S9-A89Z	LGG	9.7384	0	623	0	623
TCGA-E1-A7Z2	LGG	9.717	1	398	1	213
TCGA-08-0386	GBM	9.6051	1	548	1	427
TCGA-S9-A7QW	LGG	9.566	0	458	1	382
TCGA-KT-A7W1	LGG	9.5502	0	438	1	84
TCGA-HT-A61C	LGG	9.5275	1	537	1	476
TCGA-02-0047	GBM	9.5259	1	448	1	57
TCGA-19-1787	GBM	9.5153	1	385	1	308
TCGA-14-0871	GBM	9.4464	1	880	0	880
TCGA-DU-6405	LGG	9.3999	1	605	1	486
TCGA-S9-A7J3	LGG	9.3989	0	629	0	629
TCGA-32-2616	GBM	9.3772	1	224	1	182
TCGA-FG-A70Z	LGG	9.3524	0	328	0	328
TCGA-DB-A4X9	LGG	9.3304	0	1412	1	501
TCGA-06-0129	GBM	9.3233	1	1024	1	148
TCGA-FG-A87N	LGG	9.3178	0	567	0	567
TCGA-DB-A4XE	LGG	9.297	0	1139	0	1139
TCGA-19-5960	GBM	9.1371	1	455	1	382
TCGA-27-1834	GBM	9.1244	1	1233	1	335
TCGA-DU-5847	LGG	9.0463	0	548	0	548
TCGA-12-0619	GBM	9.0307	1	1062	1	203
TCGA-26-5136	GBM	9.0173	1	577	1	577
TCGA-DU-8166	LGG	8.9947	0	516	1	193
TCGA-27-2519	GBM	8.9944	1	550	1	256
TCGA-06-0646	GBM	8.9733	1	175	1	90
TCGA-E1-A7YQ	LGG	8.9504	1	1578	1	580
TCGA-DH-A669	LGG	8.9292	1	919	1	260
TCGA-06-5856	GBM	8.9224	1	114	1	114
TCGA-06-0152	GBM	8.9162	1	375	1	299
TCGA-27-2523	GBM	8.8722	1	489	1	402
TCGA-06-0174	GBM	8.8646	1	98	1	47
TCGA-HT-A617	LGG	8.8477	0	491	1	395
TCGA-06-0645	GBM	8.8325	1	175	1	175
TCGA-28-5216	GBM	8.8298	0	415	0	415
TCGA-S9-A6TV	LGG	8.8183	0	571	0	571
TCGA-06-2558	GBM	8.7872	1	380	0	380
TCGA-32-2638	GBM	8.7576	1	766	1	766
TCGA-DU-6403	LGG	8.7346	1	354	1	354
TCGA-06-1804	GBM	8.7005	1	414	1	414
TCGA-HT-8011	LGG	8.6812	0	494	1	278
TCGA-DU-A5TP	LGG	8.665	0	1012	1	203
TCGA-14-0789	GBM	8.6039	1	342	1	105
TCGA-28-5204	GBM	8.5983	1	454	1	454
TCGA-27-1830	GBM	8.5962	1	154	1	124
TCGA-19-2624	GBM	8.5763	1	5	0	5
TCGA-R8-A6MO	LGG	8.5475	0	993	0	993
TCGA-06-0745	GBM	8.519	1	239	1	92
TCGA-DU-A7TJ	LGG	8.4778	0	17	0	17
TCGA-27-1835	GBM	8.4407	1	648	1	157
TCGA-HT-7860	LGG	8.4157	0	15	0	15
TCGA-QH-A6CV	LGG	8.3904	0	442	0	442
TCGA-14-1034	GBM	8.3782	1	485	1	282
TCGA-DU-7301	LGG	8.3669	1	788	1	366
TCGA-S9-A7IX	LGG	8.3628	1	819	1	350
TCGA-S9-A7J0	LGG	8.3558	0	609	1	390
TCGA-DU-7290	LGG	8.3422	1	315	1	315
TCGA-HT-7882	LGG	8.3229	1	113	1	113
TCGA-HT-7677	LGG	8.3056	0	494	0	494
TCGA-HT-7471	LGG	8.2685	0	4	0	4
TCGA-DU-7010	LGG	8.2673	1	456	1	193
TCGA-19-2619	GBM	8.2469	0	294	1	146
TCGA-06-0686	GBM	8.2393	1	432	1	160
TCGA-S9-A6U0	LGG	8.1417	1	742	1	692
TCGA-06-0157	GBM	8.0623	1	97	1	97
TCGA-26-5132	GBM	8.0566	0	286	0	286
TCGA-QH-A6CU	LGG	7.9908	0	451	0	451
TCGA-19-2629	GBM	7.9545	1	737	1	145
TCGA-CS-4941	LGG	7.9158	1	234	1	9
TCGA-32-5222	GBM	7.8565	1	585	1	118
TCGA-06-5416	GBM	7.8556	0	204	0	204
TCGA-QH-A6X8	LGG	7.8469	0	509	0	509
TCGA-28-5209	GBM	7.8459	0	442	0	442
TCGA-HW-A5KM	LGG	7.8344	0	630	0	630
TCGA-QH-A870	LGG	7.8205	0	395	1	335
TCGA-E1-A7YS	LGG	7.8042	1	466	1	466
TCGA-06-2567	GBM	7.7959	1	133	1	133
TCGA-19-4065	GBM	7.7905	0	214	1	70
TCGA-06-0125	GBM	7.7843	1	1448	1	797
TCGA-CS-5397	LGG	7.774	1	194	1	194
TCGA-28-2514	GBM	7.7427	0	160	0	160
TCGA-27-2524	GBM	7.7368	1	231	1	231
TCGA-DH-A66G	LGG	7.7103	0	523	0	523
TCGA-41-3915	GBM	7.708	1	360	1	288
TCGA-12-0616	GBM	7.6919	1	448	1	398
TCGA-DU-7306	LGG	7.6894	0	1277	1	1250
TCGA-E1-A7YD	LGG	7.6862	1	435	1	284
TCGA-16-0846	GBM	7.667	1	119	1	119
TCGA-RY-A83Y	LGG	7.6293	0	166	0	166
TCGA-TM-A7C3	LGG	7.5418	1	1666	1	713
TCGA-DU-7006	LGG	7.5413	1	349	1	349
TCGA-14-0790	GBM	7.5256	1	419	1	419
TCGA-FG-5965	LGG	7.519	1	1120	1	715
TCGA-DU-5853	LGG	7.4722	0	407	0	407
TCGA-HT-7611	LGG	7.4022	0	1752	0	1752
TCGA-HT-A5RC	LGG	7.4001	1	162	1	162
TCGA-06-0238	GBM	7.393	1	405	1	311
TCGA-32-1980	GBM	7.3714	1	36	1	36
TCGA-S9-A6U5	LGG	7.3142	0	992	0	992
TCGA-14-1825	GBM	7.3079	1	232	1	82
TCGA-76-4925	GBM	7.285	1	146	1	88
TCGA-06-0190	GBM	7.2616	1	317	1	88
TCGA-76-4929	GBM	7.229	1	111	1	111
TCGA-HT-7687	LGG	7.2288	0	3	0	3
TCGA-QH-A6XA	LGG	7.1695	0	502	0	502
TCGA-DB-A64P	LGG	7.1613	0	916	0	916
TCGA-HT-7485	LGG	7.1568	0	122	0	122
TCGA-DB-5273	LGG	7.1472	0	2493	0	2493
TCGA-DU-6393	LGG	7.1446	1	1585	0	1585
TCGA-HW-8319	LGG	7.1118	1	1209	1	997
TCGA-28-2499	GBM	7.0889	0	95	0	95
TCGA-12-5299	GBM	7.0808	1	98	1	98
TCGA-P5-A5EW	LGG	7.0743	0	204	0	204
TCGA-02-0055	GBM	7.0551	1	76	1	6
TCGA-28-1747	GBM	7.0457	1	77	0	77
TCGA-FG-8185	LGG	7.0224	0	433	0	433
TCGA-28-5215	GBM	6.9995	1	335	1	164
TCGA-HT-A74H	LGG	6.9953	0	74	0	74
TCGA-TQ-A7RS	LGG	6.9853	0	0	0	0
TCGA-WH-A86K	LGG	6.961	0	405	0	405
TCGA-CS-6186	LGG	6.9501	1	538	1	188
TCGA-HT-7884	LGG	6.9356	0	343	0	343
TCGA-DB-A64R	LGG	6.932	0	955	0	955
TCGA-06-0168	GBM	6.9036	1	598	1	461
TCGA-DU-5854	LGG	6.9016	0	257	1	202
TCGA-E1-5304	LGG	6.8868	1	1251	1	903
TCGA-DH-A66F	LGG	6.8539	0	523	0	523
TCGA-26-5134	GBM	6.8388	0	167	0	167
TCGA-RY-A845	LGG	6.8233	0	596	0	596
TCGA-E1-5302	LGG	6.7914	1	1525	1	1242
TCGA-FG-A87Q	LGG	6.7836	0	174	0	174
TCGA-DU-A76O	LGG	6.7692	0	522	0	522
TCGA-19-0957	GBM	6.76	1	666	1	50
TCGA-FG-7638	LGG	6.7599	0	686	1	407
TCGA-DB-A4XF	LGG	6.74	0	1021	1	468
TCGA-DU-A76K	LGG	6.7337	1	347	1	203
TCGA-DB-5278	LGG	6.7171	0	2772	1	507
TCGA-DU-7300	LGG	6.7048	1	1886	1	317
TCGA-E1-A7YK	LGG	6.6933	1	378	0	378
TCGA-HW-A5KK	LGG	6.6676	1	388	1	388
TCGA-CS-4938	LGG	6.6503	0	3574	0	3574
TCGA-DU-7007	LGG	6.6404	1	1915	0	1915
TCGA-DU-6400	LGG	6.6112	1	37	1	37
TCGA-R8-A6ML	LGG	6.5922	0	2860	0	2860
TCGA-FG-A6IZ	LGG	6.5908	0	457	0	457
TCGA-HT-7481	LGG	6.5883	0	2918	1	880
TCGA-76-4926	GBM	6.5864	1	138	1	34
TCGA-FG-A4MU	LGG	6.573	0	326	0	326
TCGA-06-2563	GBM	6.5701	0	932	1	554
TCGA-28-1753	GBM	6.5543	0	37	0	37
TCGA-CS-6668	LGG	6.5517	0	1519	0	1519
TCGA-DU-A5TU	LGG	6.5393	0	796	1	186
TCGA-14-0781	GBM	6.5325	1	29	1	29
TCGA-14-1829	GBM	6.5179	0	218	0	218
TCGA-26-5139	GBM	6.5123	0	48	0	48
TCGA-HT-7854	LGG	6.4657	0	1201	1	1147
TCGA-28-2513	GBM	6.4475	0	222	1	75
TCGA-DU-6406	LGG	6.4442	1	512	0	512
TCGA-76-4931	GBM	6.4173	1	279	1	112
TCGA-DU-A7TB	LGG	6.4097	0	1567	1	74
TCGA-12-3653	GBM	6.3834	1	442	1	224
TCGA-HT-A618	LGG	6.3118	0	512	0	512
TCGA-DU-6397	LGG	6.3053	1	1401	1	837
TCGA-FG-A4MW	LGG	6.3012	1	559	1	226
TCGA-TQ-A7RP	LGG	6.288	0	914	0	914
TCGA-DH-A7UR	LGG	6.2783	0	1650	0	1650
TCGA-12-0821	GBM	6.2528	1	323	1	259
TCGA-27-1831	GBM	6.2429	1	505	1	144
TCGA-06-5859	GBM	6.2412	0	139	0	139
TCGA-DB-A64L	LGG	6.2087	0	736	1	724
TCGA-HT-7875	LGG	6.2041	0	10	0	10
TCGA-P5-A5EU	LGG	6.1614	0	0	0	0
TCGA-32-2615	GBM	6.1364	1	485	1	131
TCGA-06-5858	GBM	6.1246	0	187	1	97
TCGA-32-1982	GBM	6.0683	1	142	1	142
TCGA-HT-8105	LGG	6.0536	0	190	0	190
TCGA-E1-A7YO	LGG	6.0191	1	2282	1	1977
TCGA-DB-A64V	LGG	6.0063	0	889	0	889
TCGA-28-5207	GBM	5.9894	1	343	1	343
TCGA-S9-A7IY	LGG	5.9726	0	715	0	715
TCGA-DH-A66D	LGG	5.9692	0	846	0	846
TCGA-15-1444	GBM	5.9422	1	1537	1	1550
TCGA-FG-6690	LGG	5.8871	0	1294	0	1294
TCGA-FG-A4MY	LGG	5.848	0	721	0	721
TCGA-06-0141	GBM	5.821	1	313	1	145
TCGA-E1-A7YE	LGG	5.8145	1	886	1	188
TCGA-HT-7690	LGG	5.8053	0	3	0	3
TCGA-HT-7601	LGG	5.8016	0	153	0	153
TCGA-HT-7694	LGG	5.7858	0	210	0	210
TCGA-DU-7008	LGG	5.7759	0	4752	1	330
TCGA-HT-7681	LGG	5.7731	0	1359	0	1359
TCGA-DU-8161	LGG	5.7421	1	722	1	111
TCGA-S9-A6TS	LGG	5.7141	1	1891	1	1324
TCGA-S9-A6WQ	LGG	5.7109	0	428	0	428
TCGA-DU-5872	LGG	5.7062	0	532	1	265
TCGA-DU-7015	LGG	5.7042	0	2761	1	591
TCGA-HT-7607	LGG	5.6929	1	96	1	96
TCGA-DH-A7US	LGG	5.6783	0	706	0	706
TCGA-HT-A614	LGG	5.6564	0	82	0	82
TCGA-HT-A5RA	LGG	5.6538	0	832	0	832
TCGA-27-1832	GBM	5.6424	1	300	1	176
TCGA-TQ-A7RW	LGG	5.6198	1	821	1	511
TCGA-DB-5275	LGG	5.5974	0	1458	0	1458
TCGA-27-1837	GBM	5.5777	1	427	1	136
TCGA-HT-8010	LGG	5.5684	0	50	0	50
TCGA-VM-A8CH	LGG	5.5628	0	714	0	714
TCGA-FG-8191	LGG	5.5011	0	992	0	992
TCGA-HT-A4DS	LGG	5.4549	0	7	0	7
TCGA-TM-A84G	LGG	5.4396	0	1236	0	1236
TCGA-HT-A5R5	LGG	5.4275	0	4	0	4
TCGA-TM-A84S	LGG	5.4154	0	454	0	454
TCGA-FG-7643	LGG	5.4051	0	611	1	254
TCGA-FG-6692	LGG	5.4032	1	561	1	561
TCGA-HT-8111	LGG	5.4029	0	7	0	7
TCGA-DH-A66B	LGG	5.3902	0	1279	0	1279
TCGA-DB-A64W	LGG	5.3839	1	438	0	438
TCGA-HT-7695	LGG	5.3812	0	442	0	442
TCGA-HT-8104	LGG	5.3719	0	372	0	372
TCGA-DU-5870	LGG	5.3487	0	5546	1	4347
TCGA-CS-4943	LGG	5.3477	1	1106	1	1106
TCGA-P5-A5EY	LGG	5.3395	0	72	0	72
TCGA-06-5412	GBM	5.3313	1	138	1	88
TCGA-06-0219	GBM	5.3298	1	22	1	22
TCGA-06-0187	GBM	5.3043	1	828	1	531
TCGA-HT-7478	LGG	5.301	0	194	0	194
TCGA-DH-A7UU	LGG	5.288	0	417	0	417
TCGA-DH-5144	LGG	5.2703	0	748	0	748
TCGA-HT-7467	LGG	5.2546	0	3	0	3
TCGA-HT-7879	LGG	5.2518	0	112	0	112
TCGA-HT-A61B	LGG	5.2403	0	533	0	533
TCGA-S9-A7IS	LGG	5.2277	1	241	1	241
TCGA-HT-8106	LGG	5.2171	0	3	0	3
TCGA-QH-A65R	LGG	5.2052	0	461	0	461
TCGA-E1-A7YJ	LGG	5.1695	1	592	1	516
TCGA-CS-4942	LGG	5.1676	1	1335	1	1184
TCGA-RY-A847	LGG	5.1044	0	933	0	933
TCGA-S9-A7R7	LGG	5.1004	0	3000	1	144
TCGA-HT-7469	LGG	5.087	1	351	1	92
TCGA-DU-8168	LGG	5.0765	0	431	0	431
TCGA-06-0210	GBM	5.0664	1	225	1	67
TCGA-06-0743	GBM	5.0559	1	803	1	176
TCGA-QH-A6X5	LGG	5.0275	0	497	0	497
TCGA-DB-A64U	LGG	5.0242	0	846	0	846
TCGA-06-2557	GBM	5.0223	1	33	1	33
TCGA-HT-7877	LGG	5.016	0	4	0	4
TCGA-FG-7634	LGG	5.0092	0	467	0	467
TCGA-HW-7493	LGG	5.0075	0	2107	0	2107
TCGA-P5-A5F1	LGG	5.0046	0	179	0	179
TCGA-S9-A6WE	LGG	5.0042	0	4113	0	4113
TCGA-QH-A6X9	LGG	4.9942	0	58	0	58
TCGA-06-5410	GBM	4.9791	1	108	1	108
TCGA-16-1045	GBM	4.9191	1	883	1	654
TCGA-DB-A64S	LGG	4.9135	0	835	0	835
TCGA-06-0171	GBM	4.913	1	399	1	117
TCGA-DU-7309	LGG	4.9088	0	84	0	84
TCGA-QH-A6XC	LGG	4.8868	0	508	1	438
TCGA-HT-8108	LGG	4.8675	0	76	0	76
TCGA-E1-5305	LGG	4.8544	1	2433	1	1604
TCGA-HT-7602	LGG	4.8468	0	908	0	908
TCGA-DU-A5TW	LGG	4.8162	0	760	0	760
TCGA-06-5411	GBM	4.8086	1	254	1	214
TCGA-QH-A86X	LGG	4.8083	0	337	0	337
TCGA-06-0744	GBM	4.7937	1	1426	1	1277
TCGA-DU-8158	LGG	4.7894	1	155	1	155
TCGA-QH-A6X3	LGG	4.7872	0	313	0	313
TCGA-QH-A65S	LGG	4.7821	0	77	0	77
TCGA-S9-A6WP	LGG	4.7809	0	567	0	567
TCGA-P5-A72U	LGG	4.7715	0	7	0	7
TCGA-DB-5280	LGG	4.7506	0	1112	0	1112
TCGA-14-1402	GBM	4.7493	1	975	1	333
TCGA-P5-A736	LGG	4.7282	0	230	0	230
TCGA-FG-A4MT	LGG	4.7164	0	1164	1	499
TCGA-S9-A6UB	LGG	4.7157	0	3761	0	3761
TCGA-DU-A5TR	LGG	4.6861	0	908	1	848
TCGA-DU-6399	LGG	4.664	1	2000	1	1629
TCGA-06-0139	GBM	4.6614	1	362	1	152
TCGA-HT-7620	LGG	4.6194	0	434	1	280
TCGA-DU-6395	LGG	4.6105	1	1491	1	1197
TCGA-P5-A781	LGG	4.5934	0	134	0	134
TCGA-VM-A8C9	LGG	4.5653	0	1314	0	1314
TCGA-E1-5319	LGG	4.5609	1	2907	1	923
TCGA-CS-6290	LGG	4.5581	1	1137	0	1137
TCGA-06-0132	GBM	4.5519	1	771	1	482
TCGA-06-5413	GBM	4.5307	0	268	1	195
TCGA-QH-A65V	LGG	4.5073	0	384	0	384
TCGA-VV-A829	LGG	4.506	0	1127	0	1127
TCGA-WY-A85D	LGG	4.505	0	1147	1	887
TCGA-14-0736	GBM	4.4853	1	460	1	128
TCGA-14-0817	GBM	4.4849	1	164	0	164
TCGA-S9-A6U6	LGG	4.4661	0	1069	0	1069
TCGA-S9-A6WG	LGG	4.4607	0	2602	0	2602
TCGA-HT-7479	LGG	4.4564	0	1227	1	705
TCGA-HT-8563	LGG	4.4483	0	860	0	860
TCGA-DB-5270	LGG	4.4205	0	3733	0	3733
TCGA-TM-A84I	LGG	4.4087	0	854	0	854
TCGA-DU-8163	LGG	4.4031	0	629	1	509
TCGA-DU-A6S7	LGG	4.398	0	638	0	638
TCGA-FG-7636	LGG	4.3965	0	544	0	544
TCGA-IK-8125	LGG	4.3954	0	1301	0	1301
TCGA-S9-A6U8	LGG	4.393	1	2988	1	367
TCGA-DB-5276	LGG	4.3886	0	2218	0	2218
TCGA-06-0184	GBM	4.3807	1	2126	1	1276
TCGA-RY-A843	LGG	4.37	0	63	0	63
TCGA-E1-A7YN	LGG	4.3528	1	727	1	420
TCGA-S9-A7R1	LGG	4.3464	1	5166	1	3637
TCGA-R8-A6MK	LGG	4.3443	0	2702	0	2702
TCGA-EZ-7264	LGG	4.3291	0	1201	0	1201
TCGA-HT-A616	LGG	4.2519	0	55	0	55
TCGA-TM-A7CF	LGG	4.2422	0	1989	1	924
TCGA-DB-5274	LGG	4.2369	0	2289	0	2289
TCGA-DU-6401	LGG	4.2199	1	2660	1	1886
TCGA-HT-7473	LGG	4.2199	0	503	0	503
TCGA-DB-5279	LGG	4.2112	0	1354	1	695
TCGA-P5-A5EX	LGG	4.177	0	243	0	243
TCGA-HT-7686	LGG	4.173	0	1300	0	1300
TCGA-HT-A4DV	LGG	4.1683	0	792	0	792
TCGA-TQ-A7RJ	LGG	4.1463	0	1229	0	1229
TCGA-HW-8322	LGG	4.1418	0	758	0	758
TCGA-TM-A7C4	LGG	4.134	0	1470	0	1470
TCGA-28-5220	GBM	4.1336	1	388	1	262
TCGA-FG-6691	LGG	4.1317	0	1257	1	913
TCGA-DU-A7TD	LGG	4.1194	1	228	1	188
TCGA-HW-7486	LGG	4.1028	0	1721	0	1721
TCGA-CS-6666	LGG	4.1009	0	1428	0	1428
TCGA-DU-7011	LGG	4.096	1	3200	1	3200
TCGA-HT-7472	LGG	4.0934	0	1	0	1
TCGA-CS-5390	LGG	4.0788	0	NA	0	NA
TCGA-FG-8187	LGG	4.0652	0	611	0	611
TCGA-HT-7676	LGG	4.0573	0	5	0	5
TCGA-HT-7902	LGG	4.0499	0	956	0	956
TCGA-06-0178	GBM	4.0367	1	2681	1	192
TCGA-DB-A4XH	LGG	4.0208	0	962	0	962
TCGA-P5-A730	LGG	4.0167	0	333	0	333
TCGA-FG-8186	LGG	4.006	0	487	0	487
TCGA-FG-8188	LGG	3.9938	0	455	1	384
TCGA-DU-A7T6	LGG	3.992	1	547	1	547
TCGA-TM-A84O	LGG	3.9658	1	1011	1	1011
TCGA-TM-A84T	LGG	3.965	0	724	0	724
TCGA-28-5208	GBM	3.9354	1	544	1	148
TCGA-E1-5322	LGG	3.9296	1	3978	1	1085
TCGA-HT-8015	LGG	3.9197	0	3	0	3
TCGA-E1-A7YU	LGG	3.8987	1	23	1	23
TCGA-DB-A4XD	LGG	3.8927	0	1210	0	1210
TCGA-P5-A731	LGG	3.8623	0	274	0	274
TCGA-12-3650	GBM	3.8442	1	333	1	239
TCGA-12-1597	GBM	3.8435	1	675	1	180
TCGA-DB-A4XA	LGG	3.83	0	573	0	573
TCGA-TQ-A7RK	LGG	3.8197	0	1341	1	858
TCGA-TM-A84M	LGG	3.8099	0	754	0	754
TCGA-DH-5143	LGG	3.7939	0	1401	0	1401
TCGA-HT-7874	LGG	3.7833	0	1130	0	1130
TCGA-E1-A7YH	LGG	3.7784	1	2835	1	689
TCGA-FG-6688	LGG	3.7667	0	571	1	405
TCGA-FG-A60K	LGG	3.7408	0	542	0	542
TCGA-DH-A7UV	LGG	3.7257	0	566	0	566
TCGA-HT-7858	LGG	3.715	0	1540	0	1540
TCGA-DU-A7TI	LGG	3.7147	1	1183	1	822
TCGA-FG-A713	LGG	3.7018	0	622	0	622
TCGA-HT-7610	LGG	3.6988	0	1706	1	1205
TCGA-DU-8162	LGG	3.6877	1	444	1	402
TCGA-FG-A6J1	LGG	3.6815	0	500	0	500
TCGA-S9-A7R4	LGG	3.6699	0	914	0	914
TCGA-DU-7304	LGG	3.6654	1	709	1	309
TCGA-DU-6396	LGG	3.6488	1	2286	1	106
TCGA-QH-A6CW	LGG	3.6299	0	414	0	414
TCGA-P5-A735	LGG	3.603	0	292	0	292
TCGA-DU-7292	LGG	3.593	1	242	1	91
TCGA-DU-7019	LGG	3.5924	0	800	0	800
TCGA-FG-A70Y	LGG	3.5852	0	868	1	490
TCGA-E1-5303	LGG	3.5759	1	2052	1	156
TCGA-P5-A780	LGG	3.5514	0	72	0	72
TCGA-S9-A6U9	LGG	3.5453	0	2918	0	2918
TCGA-DB-A4XG	LGG	3.5427	0	2219	0	2219
TCGA-DH-5142	LGG	3.5426	0	1943	1	1627
TCGA-TM-A84L	LGG	3.5262	1	1242	1	987
TCGA-S9-A6U2	LGG	3.4823	0	908	0	908
TCGA-DB-A64X	LGG	3.476	0	563	0	563
TCGA-S9-A6U1	LGG	3.4732	0	785	0	785
TCGA-41-2572	GBM	3.4728	1	406	1	122
TCGA-WY-A85A	LGG	3.4624	0	1320	0	1320
TCGA-DU-5855	LGG	3.4619	0	207	0	207
TCGA-TQ-A7RH	LGG	3.4381	0	486	0	486
TCGA-TQ-A7RI	LGG	3.4309	0	62	0	62
TCGA-FG-8182	LGG	3.4292	0	416	0	416
TCGA-DB-A64Q	LGG	3.4284	0	182	0	182
TCGA-E1-A7Z3	LGG	3.4271	1	2235	1	1569
TCGA-HT-8114	LGG	3.422	0	1040	0	1040
TCGA-E1-A7Z4	LGG	3.4204	1	4412	1	846
TCGA-HT-7470	LGG	3.4181	1	1220	0	1220
TCGA-DB-A75K	LGG	3.4152	0	368	0	368
TCGA-KT-A74X	LGG	3.4149	0	438	0	438
TCGA-P5-A72X	LGG	3.4065	0	403	0	403
TCGA-F6-A8O4	LGG	3.4023	0	6	0	6
TCGA-VM-A8CE	LGG	3.3885	0	1191	1	815
TCGA-TQ-A7RR	LGG	3.3833	0	787	0	787
TCGA-12-3652	GBM	3.3758	1	1062	1	203
TCGA-HT-7880	LGG	3.3732	0	162	0	162
TCGA-DU-6408	LGG	3.3623	1	3470	1	2097
TCGA-FG-A60J	LGG	3.3585	0	449	0	449
TCGA-HT-7608	LGG	3.3579	0	671	0	671
TCGA-DB-A75P	LGG	3.3369	0	492	0	492
TCGA-DU-8167	LGG	3.3324	0	471	0	471
TCGA-S9-A6TX	LGG	3.3301	0	1245	1	856
TCGA-QH-A6CY	LGG	3.3084	0	408	0	408
TCGA-06-2559	GBM	3.3067	1	150	1	150
TCGA-P5-A72Z	LGG	3.2809	0	354	0	354
TCGA-15-0742	GBM	3.2651	1	419	1	232
TCGA-TM-A84H	LGG	3.2641	0	926	0	926
TCGA-DB-A75M	LGG	3.2467	0	544	0	544
TCGA-QH-A6CX	LGG	3.2444	1	372	1	273
TCGA-DB-A75L	LGG	3.2321	0	342	0	342
TCGA-HT-7856	LGG	3.2287	0	1189	0	1189
TCGA-P5-A5F4	LGG	3.2194	0	231	0	231
TCGA-TQ-A8XE	LGG	3.1894	1	954	1	455
TCGA-E1-A7YW	LGG	3.1839	1	1120	1	409
TCGA-HT-A615	LGG	3.1817	0	515	0	515
TCGA-P5-A5EV	LGG	3.1777	0	7	0	7
TCGA-HT-7605	LGG	3.1522	0	139	0	139
TCGA-WY-A85B	LGG	3.1459	0	1393	0	1393
TCGA-S9-A6WD	LGG	3.1391	0	2289	0	2289
TCGA-TQ-A7RV	LGG	3.1291	0	1868	1	530
TCGA-06-2565	GBM	3.1257	1	506	1	178
TCGA-TQ-A7RG	LGG	3.113	0	599	0	599
TCGA-FG-A710	LGG	3.1101	0	1115	0	1115
TCGA-HT-8013	LGG	3.1094	1	1933	1	1306
TCGA-HW-7487	LGG	3.107	0	1382	1	840
TCGA-HT-8564	LGG	3.1068	0	478	1	120
TCGA-06-0882	GBM	3.1009	1	632	1	213
TCGA-DU-7298	LGG	3.0958	1	576	1	200
TCGA-HT-7480	LGG	3.0827	0	2287	1	1943
TCGA-HT-7482	LGG	3.0795	0	3253	1	374
TCGA-TQ-A7RU	LGG	3.0632	0	1032	0	1032
TCGA-HT-7604	LGG	3.0592	0	3725	0	3725
TCGA-TM-A84Q	LGG	3.0479	0	772	1	455
TCGA-FG-A60L	LGG	3.045	0	655	0	655
TCGA-HT-A74L	LGG	3.0447	0	336	0	336
TCGA-DU-5849	LGG	3.032	0	443	0	443
TCGA-CS-6667	LGG	3.0222	0	1469	0	1469
TCGA-P5-A5F2	LGG	3.0174	0	242	0	242
TCGA-S9-A7QZ	LGG	3.0168	0	826	1	774
TCGA-VM-A8C8	LGG	3.0115	0	1397	1	456
TCGA-S9-A7R3	LGG	3.0019	0	3013	1	970
TCGA-HW-8320	LGG	2.9991	0	1217	0	1217
TCGA-DB-5281	LGG	2.9722	0	2381	0	2381
TCGA-HT-A5R7	LGG	2.9661	0	615	0	615
TCGA-TM-A84F	LGG	2.9657	0	1796	0	1796
TCGA-S9-A7QY	LGG	2.9633	0	863	0	863
TCGA-DU-A76R	LGG	2.9451	1	648	1	338
TCGA-HW-7495	LGG	2.9385	0	1078	0	1078
TCGA-HW-A5KL	LGG	2.9267	0	878	0	878
TCGA-P5-A5ET	LGG	2.9225	0	0	0	0
TCGA-TQ-A7RF	LGG	2.9181	0	650	0	650
TCGA-VM-A8CA	LGG	2.9089	0	411	0	411
TCGA-HT-7855	LGG	2.9074	0	585	0	585
TCGA-DH-5141	LGG	2.8994	0	968	0	968
TCGA-S9-A6WH	LGG	2.8964	0	1173	0	1173
TCGA-FG-6689	LGG	2.8838	0	454	1	119
TCGA-HW-7489	LGG	2.8832	1	1262	1	1262
TCGA-DH-A7UT	LGG	2.8623	1	531	1	404
TCGA-DU-A7TA	LGG	2.8612	0	2565	0	2565
TCGA-FN-7833	LGG	2.8295	0	837	0	837
TCGA-S9-A7QX	LGG	2.8213	0	564	0	564
TCGA-WY-A858	LGG	2.8047	0	1337	0	1337
TCGA-FG-5962	LGG	2.7792	0	1453	0	1453
TCGA-HT-8012	LGG	2.747	0	286	1	133
TCGA-HW-7490	LGG	2.7406	0	1387	0	1387
TCGA-FG-7637	LGG	2.7375	0	1219	0	1219
TCGA-DU-A6S8	LGG	2.7342	0	678	1	641
TCGA-E1-A7YM	LGG	2.713	1	648	1	88
TCGA-DB-A4XC	LGG	2.7043	0	1421	0	1421
TCGA-WY-A859	LGG	2.7012	0	1213	0	1213
TCGA-HT-8109	LGG	2.6858	0	169	0	169
TCGA-DU-7294	LGG	2.682	0	2869	0	2869
TCGA-S9-A6WL	LGG	2.675	0	946	1	240
TCGA-HT-7603	LGG	2.6647	0	705	0	705
TCGA-32-4213	GBM	2.6441	0	604	1	353
TCGA-RY-A83X	LGG	2.6397	0	939	0	939
TCGA-HT-7689	LGG	2.6277	0	455	0	455
TCGA-HT-7474	LGG	2.5999	0	114	0	114
TCGA-HW-A5KJ	LGG	2.5872	1	962	1	615
TCGA-HT-7483	LGG	2.576	0	5255	0	5255
TCGA-HT-7881	LGG	2.5665	0	1079	0	1079
TCGA-S9-A7IQ	LGG	2.548	0	1099	0	1099
TCGA-DU-7299	LGG	2.5384	1	1339	1	675
TCGA-FG-5964	LGG	2.5253	0	1588	0	1588
TCGA-DU-7014	LGG	2.5199	1	3571	1	3437
TCGA-W9-A837	LGG	2.5153	0	1553	0	1553
TCGA-R8-A73M	LGG	2.5106	0	1806	0	1806
TCGA-S9-A7R8	LGG	2.5105	1	961	1	698
TCGA-DU-A6S2	LGG	2.5103	0	777	0	777
TCGA-P5-A77X	LGG	2.496	0	105	0	105
TCGA-HT-7609	LGG	2.4952	0	1399	0	1399
TCGA-HT-7476	LGG	2.4369	0	199	0	199
TCGA-HW-7491	LGG	2.4126	0	2078	1	2197
TCGA-27-2528	GBM	2.4055	1	480	1	72
TCGA-P5-A72W	LGG	2.4044	0	317	0	317
TCGA-HT-7684	LGG	2.4027	0	184	0	184
TCGA-HT-8018	LGG	2.3656	1	1152	0	1152
TCGA-S9-A7J2	LGG	2.3505	0	62	0	62
TCGA-32-2632	GBM	2.3427	1	269	1	269
TCGA-TQ-A7RO	LGG	2.3222	0	949	0	949
TCGA-WY-A85C	LGG	2.3154	0	1426	1	809
TCGA-VM-A8CF	LGG	2.3077	0	609	0	609
TCGA-HT-A61A	LGG	2.2717	0	194	0	194
TCGA-HT-7693	LGG	2.2592	0	533	0	533
TCGA-HT-7475	LGG	2.2511	0	530	0	530
TCGA-DU-A5TS	LGG	2.2371	0	964	1	551
TCGA-DU-5871	LGG	2.2324	0	576	0	576
TCGA-HW-8321	LGG	2.2281	0	1294	0	1294
TCGA-DB-A4XB	LGG	2.2207	0	919	0	919
TCGA-HT-A74O	LGG	2.2077	0	3	0	3
TCGA-FG-A711	LGG	2.2064	1	1481	1	347
TCGA-HT-8107	LGG	2.2039	0	14	0	14
TCGA-HT-7468	LGG	2.2035	0	203	0	203
TCGA-P5-A733	LGG	2.1878	0	414	0	414
TCGA-FG-7641	LGG	2.1873	0	627	0	627
TCGA-TQ-A7RN	LGG	2.1682	0	1026	0	1026
TCGA-CS-4944	LGG	2.1616	0	1828	0	1828
TCGA-FG-8181	LGG	2.1554	0	862	0	862
TCGA-DB-A75O	LGG	2.1515	0	935	0	935
TCGA-DB-5277	LGG	2.1458	1	1547	1	1156
TCGA-P5-A5EZ	LGG	2.1358	0	70	0	70
TCGA-DU-7009	LGG	2.1351	1	4695	1	2960
TCGA-DU-A7TG	LGG	2.1315	1	1351	0	1351
TCGA-S9-A6TU	LGG	2.1038	0	2650	1	1475
TCGA-DU-7302	LGG	2.0971	0	1834	1	1374
TCGA-HT-8558	LGG	2.0898	0	418	0	418
TCGA-DU-A7T8	LGG	2.0886	1	4229	1	3009
TCGA-QH-A65X	LGG	2.0726	0	482	0	482
TCGA-DU-6542	LGG	2.0593	0	73	0	73
TCGA-HT-7688	LGG	2.0539	0	964	0	964
TCGA-TM-A84R	LGG	2.0247	0	566	0	566
TCGA-VM-A8CB	LGG	1.9937	0	3	0	3
TCGA-HT-A74J	LGG	1.9798	0	320	0	320
TCGA-CS-6670	LGG	1.9656	0	1426	0	1426
TCGA-S9-A6WO	LGG	1.9223	0	566	1	187
TCGA-HT-A5RB	LGG	1.9177	0	3	0	3
TCGA-DU-A6S3	LGG	1.9132	0	656	0	656
TCGA-HT-A74K	LGG	1.9031	0	467	0	467
TCGA-DU-8164	LGG	1.901	0	651	0	651
TCGA-DU-6392	LGG	1.8956	0	6423	1	950
TCGA-CS-5393	LGG	1.88	0	1222	0	1222
TCGA-HT-8019	LGG	1.8734	0	1004	0	1004
TCGA-P5-A5F0	LGG	1.869	0	287	0	287
TCGA-S9-A6TY	LGG	1.8683	0	1076	0	1076
TCGA-HT-7606	LGG	1.81	0	526	0	526
TCGA-HT-A5R9	LGG	1.8057	0	2	0	2
TCGA-TM-A7CA	LGG	1.7977	0	1058	0	1058
TCGA-HT-7692	LGG	1.7677	0	90	0	90
TCGA-P5-A737	LGG	1.6706	0	372	0	372
TCGA-S9-A6WI	LGG	1.6312	0	2585	0	2585
TCGA-P5-A5F6	LGG	1.6271	0	39	0	39
TCGA-RY-A840	LGG	1.6113	0	854	0	854
TCGA-HT-8113	LGG	1.5981	0	900	0	900
TCGA-S9-A6TZ	LGG	1.5596	0	1120	1	552
TCGA-F6-A8O3	LGG	1.5578	0	7	0	7
TCGA-FG-A4MX	LGG	1.5145	0	569	0	569
TCGA-FG-8189	LGG	1.4785	0	685	0	685
TCGA-S9-A6TW	LGG	1.4621	0	1250	1	861
TCGA-VV-A86M	LGG	1.4614	0	487	0	487
TCGA-E1-A7YY	LGG	1.4489	1	4445	1	958
TCGA-HT-7873	LGG	1.4279	0	718	0	718
TCGA-E1-5311	LGG	1.4201	1	4084	1	2602
TCGA-QH-A6CZ	LGG	1.4187	0	279	0	279
TCGA-E1-5307	LGG	1.3172	1	1762	1	1452
TCGA-DU-7018	LGG	1.2922	1	933	1	338
TCGA-CS-6669	LGG	1.2042	0	1494	0	1494
TCGA-28-5218	GBM	1.1737	1	157	0	157
TCGA-DU-A7TC	LGG	1.095	0	1137	1	1114
TCGA-VW-A7QS	LGG	1.0648	0	706	0	706
TCGA-DU-6410	LGG	1.0149	0	242	0	242
TCGA-TQ-A7RQ	LGG	0.9875	0	795	0	795
TCGA-TM-A84J	LGG	0.9719	0	735	1	454
TCGA-QH-A6X4	LGG	0.9668	0	442	0	442
TCGA-HT-A619	LGG	0.9598	0	651	0	651
TCGA-CS-5394	LGG	0.9539	0	8	0	8
TCGA-DU-A6S6	LGG	0.9427	0	2893	1	2267
TCGA-TM-A7C5	LGG	0.8803	0	1500	0	1500
TCGA-P5-A77W	LGG	0.8432	0	584	0	584
