# Supplementary material for: PBX3 as a biomarker for the early diagnosis and prediction of prognosis of glioma
Source: PLoS One. 2024 Feb 7;19(2):e0293647. doi: 10.1371/journal.pone.0293647 (PMC10849273; doi:10.1371/journal.pone.0293647)
Supplement: S4 Fig — (A), full-grade gliomas according to TCGA databases;(B and C), LGG according to TCGA and GEPIA databases;(D and E), GBM according to TCGA and GEPIA databases. (ZIP) [file pone.0293647.s004.zip]

Archive with 3 entries (2 files):
- FIG 4/Fig 4Cand E.docx
- FIG 4/cbindmgliomaPBX3 Fig4A,B,D.csv
- FIG 4/
