# Supplementary material for: PBX3 as a biomarker for the early diagnosis and prediction of prognosis of glioma
Source: PLoS One. 2024 Feb 7;19(2):e0293647. doi: 10.1371/journal.pone.0293647 (PMC10849273; doi:10.1371/journal.pone.0293647)
Supplement: S5 Fig — (A)and(B), overall survival rate;(C) progression-free survival rate. (ZIP) [file pone.0293647.s005.zip]

Archive with 3 entries (2 files):
- FIG 5/cbindmgliomaPBX3 Fig 5A and C.csv
- FIG 5/rtCGGAPBX3LGG Fig 5B.csv
- FIG 5/
