# Supplementary material for: PBX3 as a biomarker for the early diagnosis and prediction of prognosis of glioma
Source: PLoS One. 2024 Feb 7;19(2):e0293647. doi: 10.1371/journal.pone.0293647 (PMC10849273; doi:10.1371/journal.pone.0293647)
Supplement: S5 Fig — (A)and(B), overall survival rate;(C) progression-free survival rate. (ZIP) [file pone.0293647.s005.zip › FIG 5/rtCGGAPBX3LGG Fig 5B.csv]

CGGA_ID	Histology	futime	fustat	PBX3
CGGA_796	LGG	559	0	4.964323759
CGGA_1226	LGG	670	1	4.248333001
CGGA_1563	LGG	1719	0	4.080651138
CGGA_P137	LGG	860	0	4.017458753
CGGA_269	LGG	2932	0	3.961395295
CGGA_1066	LGG	723	1	3.703908543
CGGA_1071	LGG	2876	0	3.499550212
CGGA_685	LGG	3239	1	3.234147627
CGGA_P20	LGG	1196	0	3.21574873
CGGA_663	LGG	3479	0	3.15797815
CGGA_42	LGG	2832	1	3.127170501
CGGA_1152	LGG	2484	0	3.123269913
CGGA_863	LGG	2073	1	3.109528904
CGGA_884	LGG	1131	1	3.090646895
CGGA_905	LGG	3174	1	3.065091166
CGGA_P155	LGG	817	0	3.04280762
CGGA_P21	LGG	1195	0	3.007112039
CGGA_1330	LGG	2366	0	3.00137017
CGGA_256	LGG	158	0	2.941761209
CGGA_P84	LGG	1026	0	2.930525844
CGGA_1014	LGG	263	1	2.907826255
CGGA_P83	LGG	1030	0	2.780738977
CGGA_607	LGG	1389	0	2.756557448
CGGA_818	LGG	3402	0	2.756557448
CGGA_1148	LGG	596	1	2.692463658
CGGA_1157	LGG	741	1	2.687087794
CGGA_P30	LGG	404	1	2.668102817
CGGA_P11	LGG	433	0	2.623684825
CGGA_889	LGG	3213	0	2.612349446
CGGA_P31	LGG	1205	0	2.612349446
CGGA_P93	LGG	1010	0	2.612349446
CGGA_1004	LGG	899	1	2.592893344
CGGA_28	LGG	1103	1	2.580680054
CGGA_1147	LGG	2498	0	2.574841749
CGGA_267	LGG	1374	1	2.563457114
CGGA_1005	LGG	3286	0	2.50982629
CGGA_1689	LGG	1414	0	2.465215981
CGGA_698	LGG	1851	1	2.433191313
CGGA_1031	LGG	2457	1	2.406251203
CGGA_1704	LGG	1360	0	2.403578937
CGGA_1051	LGG	838	1	2.300173344
CGGA_601	LGG	1133	1	2.226889203
CGGA_502	LGG	3781	0	2.116686752
CGGA_898	LGG	1663	1	2.112384192
CGGA_757	LGG	1047	1	2.066533728
CGGA_493	LGG	2382	1	2.06210147
CGGA_809	LGG	1252	1	2.057694296
CGGA_D20	LGG	2367	1	2.057657565
CGGA_738	LGG	3501	0	1.904044793
CGGA_908	LGG	2436	1	1.872070361
CGGA_252	LGG	165	0	1.849574617
CGGA_583	LGG	3107	1	1.834821639
CGGA_1037	LGG	780	0	1.81959826
CGGA_300	LGG	2199	1	1.790687789
CGGA_642	LGG	3618	0	1.745805547
CGGA_P271	LGG	710	0	1.713497104
CGGA_904	LGG	774	1	1.643796639
CGGA_1020	LGG	1120	1	1.594781463
CGGA_1013	LGG	1725	1	1.577137075
CGGA_1642	LGG	1562	0	1.362869584
CGGA_P153	LGG	818	0	1.348505389
CGGA_261	LGG	4130	0	1.322384836
CGGA_165	LGG	183	0	1.195827352
CGGA_807	LGG	3415	0	1.193899873
CGGA_1010	LGG	246	1	1.154815056
CGGA_1862	LGG	110	1	4.902105946
CGGA_791	LGG	252	1	4.769246565
CGGA_1034	LGG	753	1	4.746265221
CGGA_852	LGG	169	1	4.654937987
CGGA_1280	LGG	447	1	4.249963467
CGGA_247	LGG	609	1	4.036904128
CGGA_135	LGG	1924	1	3.836058343
CGGA_1587	LGG	750	1	3.796200793
CGGA_1284	LGG	97	1	3.765749903
CGGA_521	LGG	514	1	3.586956082
CGGA_P18	LGG	387	1	3.574406805
CGGA_727	LGG	1023	1	3.549080128
CGGA_1580	LGG	1581	1	3.502493604
CGGA_1401	LGG	1680	1	3.465055938
CGGA_616	LGG	952	1	3.256193639
CGGA_D21	LGG	1208	1	3.197131309
CGGA_D28	LGG	860	1	3.182504528
CGGA_1738	LGG	469	1	3.057237257
CGGA_426	LGG	1560	1	2.931176479
CGGA_1362	LGG	2092	0	2.884740601
CGGA_1263	LGG	772	1	2.868993902
CGGA_1619	LGG	766	1	2.832526327
CGGA_103	LGG	1188	1	2.813030068
CGGA_564	LGG	679	1	2.766827619
CGGA_1686	LGG	352	0	2.765572297
CGGA_1002	LGG	305	1	2.742499723
CGGA_705	LGG	1507	1	2.742499723
CGGA_890	LGG	2982	1	2.71902818
CGGA_1431	LGG	1975	0	2.646075498
CGGA_1146	LGG	2498	0	2.609028058
CGGA_1645	LGG	1534	0	2.580680054
CGGA_1055	LGG	1611	1	2.533255012
CGGA_1155	LGG	1373	1	2.530235202
CGGA_1183	LGG	408	1	2.530235202
CGGA_1680	LGG	596	1	2.390238253
CGGA_1675	LGG	980	0	2.373375877
CGGA_P23	LGG	392	1	2.241623944
CGGA_1144	LGG	2505	0	2.195992631
CGGA_1791	LGG	855	1	2.124533829
CGGA_1854	LGG	934	0	2.078937355
CGGA_1718	LGG	835	0	2.000854273
CGGA_1568	LGG	345	0	1.950827033
CGGA_1661	LGG	1505	0	1.735391188
CGGA_1696	LGG	1205	0	1.341265885
CGGA_P172	LGG	803	0	1.05997369
CGGA_P110	LGG	800	1	4.485546523
CGGA_474	LGG	2029	0	4.018469102
CGGA_1264	LGG	2217	0	3.719103519
CGGA_1693	LGG	517	1	3.575806912
CGGA_J023	LGG	1028	1	3.499550212
CGGA_599	LGG	418	1	3.417951362
CGGA_J73	LGG	1134	1	3.380484413
CGGA_1235	LGG	2287	0	3.253531791
CGGA_510	LGG	3770	0	3.074872279
CGGA_1667	LGG	1476	0	3.024026946
CGGA_1413	LGG	2008	0	2.763027959
CGGA_P183	LGG	807	0	2.676271771
CGGA_1269	LGG	2214	0	2.580680054
CGGA_P437	LGG	356	0	2.410200432
CGGA_641	LGG	3411	1	2.349176584
CGGA_1246	LGG	2491	0	2.234922022
CGGA_1562	LGG	1721	0	2.17651735
CGGA_1809	LGG	343	1	2.168648321
CGGA_1567	LGG	840	1	2.144763768
CGGA_490	LGG	3804	0	2.133788341
CGGA_598	LGG	3677	1	2.046496434
CGGA_1319	LGG	2149	0	1.76758409
CGGA_1369	LGG	360	0	1.756937731
CGGA_1721	LGG	1290	0	1.751583074
CGGA_1424	LGG	1983	0	1.713497104
CGGA_1482	LGG	1888	0	1.616294056
CGGA_1474	LGG	333	0	1.511589728
CGGA_1407	LGG	2016	0	1.44600191
CGGA_1737	LGG	1248	0	1.348505389
CGGA_1386	LGG	2058	0	1.333987563
CGGA_1421	LGG	1987	0	1.311915471
CGGA_D61	LGG	4089	0	1.226947931
CGGA_1309	LGG	964	0	1.163117245
CGGA_D52	LGG	3057	0	0.92519227
CGGA_1291	LGG	2190	0	0.805326628
CGGA_1606	LGG	471	1	5.29260667
CGGA_1669	LGG	139	1	5.080527786
CGGA_P157	LGG	470	1	4.79757553
CGGA_1340	LGG	1109	1	4.563415932
CGGA_P159	LGG	211	1	4.500498407
CGGA_643	LGG	331	1	4.42220574
CGGA_1518	LGG	411	1	4.329420828
CGGA_1321	LGG	702	1	4.305925936
CGGA_1160	LGG	426	1	4.199318985
CGGA_1108	LGG	870	1	4.18996915
CGGA_488	LGG	435	1	4.136733024
CGGA_1322	LGG	253	1	3.963558961
CGGA_1408	LGG	1362	1	3.962116825
CGGA_D11	LGG	827	1	3.886887528
CGGA_P142	LGG	891	0	3.701359427
CGGA_D24	LGG	837	1	3.650940392
CGGA_1223	LGG	682	1	3.623922462
CGGA_P108	LGG	976	0	3.525922946
CGGA_1497	LGG	1178	1	3.509858808
CGGA_1111	LGG	2582	0	3.499536297
CGGA_1725	LGG	1282	0	3.428117502
CGGA_1126	LGG	784	1	3.375627865
CGGA_1113	LGG	1265	1	3.351991102
CGGA_1526	LGG	1798	0	3.33613697
CGGA_1212	LGG	2292	1	3.293741152
CGGA_1169	LGG	1765	1	3.276404981
CGGA_1377	LGG	2068	0	3.208431172
CGGA_1300	LGG	1428	1	3.188102077
CGGA_1006	LGG	254	1	3.188034285
CGGA_1079	LGG	471	1	3.155803667
CGGA_P17	LGG	1203	0	3.136873214
CGGA_1435	LGG	324	0	3.127170501
CGGA_903	LGG	1455	1	3.10359705
CGGA_1671	LGG	1464	0	3.09763916
CGGA_1307	LGG	2390	0	3.096675084
CGGA_1189	LGG	2602	0	3.0354037
CGGA_1404	LGG	2029	0	2.952852067
CGGA_578	LGG	362	1	2.904421092
CGGA_1598	LGG	564	1	2.84935883
CGGA_1701	LGG	1072	0	2.834943788
CGGA_861	LGG	893	1	2.820374019
CGGA_P131	LGG	929	0	2.815482469
CGGA_1552	LGG	1728	0	2.780738977
CGGA_1700	LGG	1372	0	2.742499723
CGGA_1508	LGG	1049	1	2.737318786
CGGA_1714	LGG	1330	0	2.734720884
CGGA_D16	LGG	261	1	2.711821898
CGGA_1723	LGG	1282	0	2.681690556
CGGA_330	LGG	1121	1	2.673616359
CGGA_448	LGG	354	1	2.672070035
CGGA_901	LGG	928	1	2.665368871
CGGA_1232	LGG	2067	1	2.637722218
CGGA_1565	LGG	1417	0	2.634926329
CGGA_591	LGG	1654	1	2.628188662
CGGA_1417	LGG	2001	0	2.515034554
CGGA_P144	LGG	892	0	2.502750273
CGGA_1657	LGG	1511	0	2.490353806
CGGA_1627	LGG	1597	0	2.468383785
CGGA_565	LGG	3605	0	2.426049148
CGGA_634	LGG	2633	1	2.423347303
CGGA_337	LGG	1008	1	2.400811288
CGGA_1527	LGG	1714	1	2.396924984
CGGA_1743	LGG	1232	0	2.342485458
CGGA_1305	LGG	1989	0	2.332030435
CGGA_1131	LGG	2533	0	2.30731759
CGGA_1731	LGG	972	0	2.292991296
CGGA_P266	LGG	253	1	2.195992631
CGGA_1903	LGG	785	0	2.172588538
CGGA_1141	LGG	432	1	2.168648321
CGGA_1544	LGG	208	1	2.152772073
CGGA_P265	LGG	733	0	2.083146362
CGGA_1623	LGG	1603	0	2.070479984
CGGA_1303	LGG	2168	0	2.053405497
CGGA_D44	LGG	313	1	2.039764221
CGGA_1161	LGG	2463	0	1.849876179
CGGA_1191	LGG	2365	0	1.829766126
CGGA_1207	LGG	2331	0	1.824691713
CGGA_1027	LGG	2688	0	1.82422324
CGGA_1618	LGG	1615	0	1.809353655
CGGA_1745	LGG	1225	0	1.799031143
CGGA_1389	LGG	1370	1	1.746207211
CGGA_1747	LGG	293	1	1.746207211
CGGA_1504	LGG	1854	0	1.740809972
CGGA_1292	LGG	2421	0	1.740446097
CGGA_1882	LGG	842	0	1.735391188
CGGA_1620	LGG	1427	0	1.679979259
CGGA_1530	LGG	1793	0	1.674311594
CGGA_1162	LGG	2457	0	1.645612772
CGGA_1566	LGG	1716	0	1.511589728
CGGA_1120	LGG	422	1	1.485733637
CGGA_1469	LGG	1922	0	1.47919192
CGGA_1569	LGG	1406	0	1.47919192
CGGA_1588	LGG	1679	0	1.439265401
CGGA_1648	LGG	1521	0	1.398128806
CGGA_1525	LGG	1686	1	1.251239281
CGGA_1557	LGG	1723	0	1.179570825
CGGA_560	LGG	3722	0	1.129656642
CGGA_P165	LGG	598	1	1.103906448
CGGA_1205	LGG	929	1	1.06887473
CGGA_1640	LGG	1563	0	1.05997369
CGGA_1281	LGG	2429	0	0.997518737
CGGA_1679	LGG	1442	0	0.958004664
CGGA_1137	LGG	2519	0	0.693080582
CGGA_1190	LGG	2602	0	0.546790635
CGGA_835	LGG	517	0	3.880086113
CGGA_1440	LGG	1961	0	3.691114822
CGGA_655	LGG	3600	0	3.636134535
CGGA_P86	LGG	1026	0	3.547526644
CGGA_633	LGG	1812	1	3.469892841
CGGA_P156	LGG	822	0	3.319337204
CGGA_1335	LGG	1947	0	3.079606964
CGGA_1463	LGG	1630	0	2.968264765
CGGA_812	LGG	3410	0	2.940441736
CGGA_1361	LGG	2092	0	2.875395272
CGGA_856	LGG	1297	0	2.856555638
CGGA_1286	LGG	2194	0	2.839765831
CGGA_1339	LGG	2120	0	2.825248006
CGGA_1239	LGG	2280	0	2.750234238
CGGA_543	LGG	3736	0	2.710310136
CGGA_501	LGG	3798	0	2.615439081
CGGA_236	LGG	706	0	2.408060625
CGGA_283	LGG	3470	1	2.398994088
CGGA_485	LGG	2437	0	2.354784898
CGGA_1715	LGG	872	0	2.300173344
CGGA_858	LGG	3359	0	2.179944946
CGGA_276	LGG	529	0	2.138036848
CGGA_1528	LGG	1793	0	2.091525425
CGGA_1664	LGG	1491	0	2.087342359
CGGA_D29	LGG	3171	0	2.014847552
CGGA_1617	LGG	1611	0	2.009755313
CGGA_638	LGG	2386	0	2.003399267
CGGA_1204	LGG	2338	0	1.932168268
CGGA_551	LGG	3728	0	1.83947963
CGGA_1127	LGG	2547	0	1.824691713
CGGA_1517	LGG	1826	0	1.751583074
CGGA_689	LGG	3563	0	1.710661569
CGGA_1630	LGG	1407	0	1.702416196
CGGA_1350	LGG	2107	0	1.645612772
CGGA_446	LGG	3860	0	1.62665894
CGGA_871	LGG	3340	0	1.612243634
CGGA_715	LGG	3429	0	1.435375341
CGGA_892	LGG	448	0	1.425703788
CGGA_1455	LGG	1946	0	1.348505389
CGGA_659	LGG	730	0	1.241431148
CGGA_785	LGG	3457	0	1.234205046
CGGA_1198	LGG	2349	0	1.041994569
CGGA_1647	LGG	1525	0	1.023774111
CGGA_1100	LGG	2596	0	0.995976476
CGGA_323	LGG	4023	0	0.959613921
CGGA_760	LGG	3479	0	0.876688405
CGGA_1368	LGG	2085	0	0.669472965
CGGA_1334	LGG	146	1	4.66501153
CGGA_1238	LGG	2282	0	4.647968804
CGGA_632	LGG	576	1	4.121702657
CGGA_1048	LGG	703	0	4.032535588
CGGA_P174	LGG	816	0	3.970150501
CGGA_721	LGG	2552	1	3.967007149
CGGA_1097	LGG	1378	1	3.852136071
CGGA_320	LGG	3005	1	3.820956562
CGGA_1228	LGG	2296	0	3.653316212
CGGA_1720	LGG	1290	0	3.460493232
CGGA_707	LGG	3299	1	3.440542337
CGGA_909	LGG	3448	0	3.428863666
CGGA_1488	LGG	1882	0	3.404509885
CGGA_P19	LGG	1197	0	3.380484413
CGGA_P103	LGG	983	0	3.369125319
CGGA_P111	LGG	971	0	3.362591474
CGGA_P128	LGG	919	0	3.360953086
CGGA_1192	LGG	2363	0	3.300614097
CGGA_P176	LGG	804	0	3.269408039
CGGA_P147	LGG	863	1	3.197380334
CGGA_482	LGG	2511	1	3.188102077
CGGA_P173	LGG	782	0	3.169353108
CGGA_1523	LGG	1804	0	3.15034154
CGGA_1318	LGG	1497	0	3.142661725
CGGA_112	LGG	1534	1	3.083634871
CGGA_1875	LGG	866	0	3.069484592
CGGA_1057	LGG	1549	1	3.059286169
CGGA_333	LGG	1783	0	3.031655848
CGGA_P145	LGG	308	1	3.013479855
CGGA_1536	LGG	840	1	3.004982777
CGGA_P27	LGG	413	0	2.985667615
CGGA_1653	LGG	1513	0	2.968264765
CGGA_1101	LGG	214	1	2.937262353
CGGA_1850	LGG	750	0	2.875395272
CGGA_D47	LGG	1048	1	2.868993902
CGGA_290	LGG	4075	0	2.805646167
CGGA_1156	LGG	2477	0	2.770646709
CGGA_662	LGG	284	1	2.768289708
CGGA_P132	LGG	936	0	2.768111874
CGGA_635	LGG	3631	0	2.76096659
CGGA_1673	LGG	1457	0	2.729510114
CGGA_1471	LGG	1919	0	2.724279265
CGGA_P177	LGG	776	0	2.716395
CGGA_P150	LGG	349	0	2.681690556
CGGA_1516	LGG	1826	0	2.629317214
CGGA_752	LGG	3486	0	2.628188662
CGGA_1655	LGG	1209	0	2.623684825
CGGA_479	LGG	3812	0	2.617038046
CGGA_P13	LGG	1211	0	2.589390696
CGGA_671	LGG	3584	0	2.576603188
CGGA_D15	LGG	3197	0	2.536854321
CGGA_1406	LGG	2154	1	2.513228515
CGGA_243	LGG	2977	0	2.511528258
CGGA_834	LGG	3388	0	2.490990696
CGGA_254	LGG	4143	0	2.443848314
CGGA_1902	LGG	790	0	2.416789784
CGGA_503	LGG	3777	0	2.410200432
CGGA_580	LGG	1394	1	2.400811288
CGGA_1181	LGG	318	0	2.400256038
CGGA_1621	LGG	1607	0	2.373375877
CGGA_815	LGG	2219	1	2.367799076
CGGA_P113	LGG	1032	0	2.359733514
CGGA_1211	LGG	2324	0	2.325015413
CGGA_675	LGG	3579	0	2.320852552
CGGA_725	LGG	3558	0	2.30747053
CGGA_P179	LGG	778	0	2.271214298
CGGA_1829	LGG	801	0	2.256499751
CGGA_1003	LGG	3087	0	2.164696633
CGGA_1087	LGG	701	0	2.164696633
CGGA_1158	LGG	2471	0	2.160733408
CGGA_1502	LGG	1861	0	2.156758577
CGGA_1030	LGG	2934	0	2.091525425
CGGA_704	LGG	2572	1	2.064319051
CGGA_1345	LGG	2113	0	2.031755856
CGGA_864	LGG	3353	0	2.023950697
CGGA_235	LGG	2340	1	2.010277535
CGGA_P115	LGG	959	0	2.000854273
CGGA_273	LGG	2635	1	1.96858187
CGGA_P422	LGG	430	0	1.955451922
CGGA_843	LGG	3380	0	1.930635702
CGGA_762	LGG	3474	0	1.913762666
CGGA_1703	LGG	1366	0	1.913249443
CGGA_1052	LGG	2964	0	1.901606574
CGGA_1583	LGG	1606	1	1.894063204
CGGA_1660	LGG	433	0	1.88922397
CGGA_1159	LGG	2464	0	1.839858394
CGGA_1477	LGG	1194	1	1.81959826
CGGA_1454	LGG	1946	0	1.804202211
CGGA_251	LGG	1299	0	1.795890578
CGGA_P158	LGG	844	0	1.740809972
CGGA_893	LGG	3160	1	1.657946556
CGGA_P151	LGG	915	0	1.63979947
CGGA_241	LGG	4163	0	1.618024512
CGGA_1662	LGG	1493	0	1.580254671
CGGA_1050	LGG	3040	0	1.553321115
CGGA_1514	LGG	76	1	1.530663631
CGGA_1065	LGG	2682	0	1.524335397
CGGA_666	LGG	2499	1	1.495376404
CGGA_1033	LGG	1322	0	1.452705152
CGGA_1446	LGG	1955	0	1.44600191
CGGA_541	LGG	3741	0	1.406193128
CGGA_P121	LGG	941	0	1.377083365
CGGA_838	LGG	3386	0	1.308581452
CGGA_766	LGG	3472	0	1.234205046
CGGA_J030	LGG	2775	0	1.197603938
CGGA_1317	LGG	2152	0	1.163117245
CGGA_1579	LGG	1512	0	1.06887473
CGGA_1649	LGG	1047	0	1.06887473
CGGA_J024	LGG	2801	0	4.055436662
CGGA_P270	LGG	322	1	3.89373265
CGGA_P146	LGG	344	0	3.829109162
CGGA_1058	LGG	995	1	3.729139822
CGGA_362	LGG	1680	0	3.600764987
CGGA_694	LGG	1194	1	3.386814123
CGGA_P311	LGG	581	0	3.22665163
CGGA_1760	LGG	459	1	3.189962809
CGGA_619	LGG	550	1	3.1768838
CGGA_1022	LGG	3265	0	3.118200334
CGGA_265	LGG	3959	0	3.061331992
CGGA_883	LGG	1016	0	2.873048852
CGGA_2002	LGG	524	0	2.803175914
CGGA_720	LGG	1258	1	2.800701157
CGGA_1589	LGG	342	1	2.71902818
CGGA_P439	LGG	309	0	2.697818315
CGGA_106	LGG	4374	0	2.689778388
CGGA_P392	LGG	437	0	2.662629407
CGGA_1059	LGG	21	1	2.586396102
CGGA_846	LGG	2991	0	2.36315698
CGGA_2013	LGG	139	1	2.274868147
CGGA_369	LGG	3957	0	2.148773826
CGGA_862	LGG	1046	0	2.040457192
CGGA_1651	LGG	842	1	1.964654695
CGGA_157	LGG	914	1	1.829766126
CGGA_P316	LGG	567	0	1.762271348
CGGA_J130	LGG	2507	0	1.266482053
CGGA_1594	LGG	480	0	1.032914912
CGGA_108	LGG	366	1	4.902632582
CGGA_D46	LGG	300	1	4.870440168
CGGA_P421	LGG	308	1	4.389131083
CGGA_1716	LGG	1332	0	4.142876372
CGGA_P185	LGG	502	1	4.107398876
CGGA_107	LGG	2156	1	4.08930624
CGGA_P328	LGG	546	0	4.012395697
CGGA_1685	LGG	225	1	3.981614248
CGGA_P5	LGG	378	1	3.903660881
CGGA_1434	LGG	81	1	3.890407037
CGGA_1081	LGG	216	1	3.845662516
CGGA_1608	LGG	1629	0	3.822124222
CGGA_D33	LGG	175	1	3.781074215
CGGA_P388	LGG	293	1	3.735375036
CGGA_P364	LGG	495	1	3.382099408
CGGA_1118	LGG	398	1	3.285507015
CGGA_678	LGG	386	1	3.231927134
CGGA_507	LGG	328	1	3.159880608
CGGA_867	LGG	367	1	3.144585756
CGGA_245	LGG	318	1	3.102681858
CGGA_1145	LGG	239	1	3.095471164
CGGA_825	LGG	836	1	3.091655005
CGGA_1487	LGG	520	1	3.024026946
CGGA_2006	LGG	516	0	3.002850171
CGGA_1670	LGG	1141	0	2.921491509
CGGA_1388	LGG	485	1	2.878605244
CGGA_1688	LGG	51	1	2.692463658
CGGA_1411	LGG	329	1	2.682864724
CGGA_603	LGG	168	0	2.658089114
CGGA_P326	LGG	551	0	2.595166891
CGGA_1906	LGG	779	0	2.551234132
CGGA_1231	LGG	2279	1	2.461462069
CGGA_652	LGG	476	1	2.342485458
CGGA_1614	LGG	1079	1	2.29658707
CGGA_400	LGG	1321	1	2.293981757
CGGA_1880	LGG	855	0	2.222796961
CGGA_D58	LGG	181	1	2.00110028
CGGA_1473	LGG	813	0	1.973795495
CGGA_P308	LGG	563	1	1.932168268
CGGA_1695	LGG	927	0	1.788629531
CGGA_1140	LGG	921	1	1.705189379
CGGA_1383	LGG	884	0	1.452705152
CGGA_P310	LGG	224	1	0.958004664
CGGA_P337	LGG	532	0	4.215539707
CGGA_P163	LGG	880	0	3.599390401
CGGA_314	LGG	2568	1	3.338484568
CGGA_810	LGG	551	1	3.312558645
CGGA_888	LGG	669	1	3.219392769
CGGA_P416	LGG	408	0	3.21574873
CGGA_P438	LGG	310	0	3.21574873
CGGA_P298	LGG	634	0	3.1291166
CGGA_703	LGG	1355	1	3.034492717
CGGA_420	LGG	3514	0	2.970452362
CGGA_194	LGG	2304	1	2.830104554
CGGA_P269	LGG	511	1	2.780738977
CGGA_1786	LGG	1128	0	2.737318786
CGGA_630	LGG	3668	0	2.594513762
CGGA_780	LGG	923	1	2.571913153
CGGA_605	LGG	3668	0	2.33034671
CGGA_P314	LGG	572	0	2.274868147
CGGA_887	LGG	1011	0	1.903690222
CGGA_P279	LGG	668	0	1.622208679
CGGA_1400	LGG	2033	0	1.095232913
CGGA_457	LGG	75	1	5.822019274
CGGA_1329	LGG	326	1	5.427173624
CGGA_881	LGG	252	1	5.080527786
CGGA_1185	LGG	731	1	4.88567806
CGGA_1359	LGG	343	1	4.398323468
CGGA_P319	LGG	565	0	4.398323468
CGGA_1575	LGG	129	1	4.314073642
CGGA_279	LGG	1314	1	4.096000037
CGGA_1215	LGG	29	1	4.000629194
CGGA_406	LGG	90	1	3.78904399
CGGA_1178	LGG	422	1	3.787847512
CGGA_1094	LGG	252	1	3.761694
CGGA_1311	LGG	1080	1	3.761254603
CGGA_D48	LGG	221	1	3.684424757
CGGA_1295	LGG	310	1	3.637362213
CGGA_1154	LGG	383	1	3.565975699
CGGA_1459	LGG	522	0	3.257075928
CGGA_1739	LGG	515	1	3.202916999
CGGA_1592	LGG	1588	1	3.138805462
CGGA_1591	LGG	1133	1	3.105577217
CGGA_D56	LGG	64	1	3.078525659
CGGA_492	LGG	652	0	3.075567068
CGGA_D45	LGG	856	0	3.054019358
CGGA_1273	LGG	1912	0	3.021924074
CGGA_621	LGG	1347	0	2.844570805
CGGA_P29	LGG	103	1	2.817930447
CGGA_1510	LGG	465	1	2.803175914
CGGA_1553	LGG	540	1	2.737318786
CGGA_1398	LGG	554	1	2.687087794
CGGA_1533	LGG	1217	1	2.643296779
CGGA_554	LGG	134	1	2.618028968
CGGA_P98	LGG	317	1	2.589390696
CGGA_1771	LGG	1068	1	2.586493355
CGGA_P104	LGG	167	1	2.586493355
CGGA_D27	LGG	3178	0	2.563457114
CGGA_882	LGG	1008	0	2.563089262
CGGA_1121	LGG	2560	0	2.458858106
CGGA_1374	LGG	141	1	2.415279015
CGGA_336	LGG	2549	1	2.390238253
CGGA_358	LGG	122	1	2.376765152
CGGA_1610	LGG	1058	1	2.359733514
CGGA_799	LGG	1868	1	2.325015413
CGGA_1356	LGG	948	1	2.32149426
CGGA_1184	LGG	156	1	2.289385972
CGGA_1524	LGG	1226	0	2.282146468
CGGA_1132	LGG	2533	0	2.230359118
CGGA_1458	LGG	127	1	2.17651735
CGGA_763	LGG	319	0	2.160733408
CGGA_1437	LGG	1037	1	2.103997829
CGGA_1390	LGG	2050	0	2.099853081
CGGA_1863	LGG	902	0	2.036113496
CGGA_1445	LGG	1955	0	1.839858394
CGGA_625	LGG	2098	1	1.778147596
CGGA_1513	LGG	1827	0	1.76758409
CGGA_431	LGG	3866	0	1.51389015
CGGA_1447	LGG	308	0	1.425691251
CGGA_1061	LGG	532	1	1.373166586
CGGA_P3	LGG	1399	0	0.505121327
CGGA_D19	LGG	297	1	5.233667603
CGGA_288	LGG	1057	1	3.558909552
CGGA_1012	LGG	3116	0	3.293741152
CGGA_P338	LGG	532	0	2.854130026
CGGA_1018	LGG	2527	1	2.128604008
CGGA_P306	LGG	592	0	2.044787032
CGGA_730	LGG	2118	1	3.773406911
CGGA_P399	LGG	428	0	3.378867493
CGGA_1443	LGG	1956	0	3.065414413
CGGA_1607	LGG	1333	1	2.957273581
CGGA_P358	LGG	504	0	2.950635897
CGGA_P122	LGG	971	0	2.870698368
CGGA_D50	LGG	782	1	2.788259239
CGGA_P346	LGG	522	0	2.57776404
CGGA_P286	LGG	658	0	2.566036937
CGGA_J50	LGG	1693	1	2.36315698
CGGA_J042	LGG	1409	1	2.24291686
CGGA_D40	LGG	3085	0	2.188203351
CGGA_724	LGG	3406	0	2.120451409
CGGA_P315	LGG	451	1	1.874601885
CGGA_458	LGG	419	1	1.82677555
CGGA_P356	LGG	506	0	1.685623358
