# Supplementary material for: PBX3 as a biomarker for the early diagnosis and prediction of prognosis of glioma
Source: PLoS One. 2024 Feb 7;19(2):e0293647. doi: 10.1371/journal.pone.0293647 (PMC10849273; doi:10.1371/journal.pone.0293647)
Supplement: S6 Fig — Abbreviations: GSEA, gene set enrichment analysis; NES, normalized ES; NOM p-value, normalized p-value; FDR, false discovery rate. (ZIP) [file pone.0293647.s006.zip › S6 Figure/GSEA.xlsx]

## Sheet: Sheet1
	GS	GS DETAILS	SIZE	ES	NES	NOM p-val	FDR q-val	FWER p-val	RANK AT MAX	LEADING EDGE
	follow link to MSigDB
1	BIOCARTA_PDZS_PATHWAY	Details ...	17	0.84	1.91	0	0.046	0.064	5952	tags=71%, list=10%, signal=78%	no
2	BIOCARTA_PGC1A_PATHWAY	Details ...	15	0.84	1.89	0	0.029	0.073	7135	tags=73%, list=12%, signal=83%
3	BIOCARTA_NOS1_PATHWAY	Details ...	21	0.81	1.81	0	0.057	0.165	3292	tags=67%, list=6%, signal=71%
4	BIOCARTA_CK1_PATHWAY	Details ...	16	0.69	1.64	0.046	0.236	0.452	3300	tags=50%, list=6%, signal=53%
5	BIOCARTA_RACC_PATHWAY	Details ...	15	0.69	1.63	0.03	0.21	0.479	4696	tags=47%, list=8%, signal=51%
6	BIOCARTA_HDAC_PATHWAY	Details ...	25	0.55	1.6	0.024	0.224	0.53	2797	tags=40%, list=5%, signal=42%
6	KEGG_PHOSPHATIDYLINOSITOL_SIGNALING_SYSTEM	Details ...	76	0.5	1.6	0.039	0.235	0.631	4788	tags=37%, list=8%, signal=40%
3	GOBP_NEUROMUSCULAR_PROCESS_CONTROLLING_BALANCE	Details ...	49	0.61	1.97	0	0.176	0.297	5079	tags=45%, list=9%, signal=49%
4	GOBP_REGULATION_OF_POSTSYNAPTIC_MEMBRANE_POTENTIAL	Details ...	131	0.64	1.96	0.004	0.168	0.338	7975	tags=60%, list=13%, signal=69%
5	GOBP_STARTLE_RESPONSE	Details ...	24	0.75	1.96	0	0.135	0.339	7487	tags=63%, list=13%, signal=71%
6	GOBP_CATECHOLAMINE_SECRETION	Details ...	57	0.72	1.94	0.008	0.148	0.398	7502	tags=67%, list=13%, signal=76%
7	GOCC_CELL_CORTEX_REGION	Details ...	39	0.65	1.94	0.004	0.127	0.398	5663	tags=54%, list=10%, signal=59%
8	GOCC_GABA_RECEPTOR_COMPLEX	Details ...	21	0.79	1.91	0.002	0.171	0.498	4295	tags=62%, list=7%, signal=67%
9	GOMF_LIGAND_GATED_ANION_CHANNEL_ACTIVITY	Details ...	18	0.86	1.91	0	0.159	0.512	7975	tags=89%, list=13%, signal=103%
10	GOMF_GLUTAMATE_RECEPTOR_BINDING	Details ...	41	0.68	1.91	0.006	0.146	0.52	3438	tags=51%, list=6%, signal=54%
11	GOCC_DENDRITE_MEMBRANE	Details ...	41	0.76	1.9	0.008	0.148	0.536	7895	tags=68%, list=13%, signal=79%
12	GOBP_RESPONSE_TO_POTASSIUM_ION	Details ...	16	0.76	1.9	0.002	0.139	0.542	5417	tags=56%, list=9%, signal=62%
13	GOBP_POSITIVE_REGULATION_OF_EXCITATORY_POSTSYNAPTIC_POTENTIAL	Details ...	25	0.85	1.89	0	0.132	0.55	6723	tags=84%, list=11%, signal=95%
14	GOBP_REGULATION_OF_SYNAPTIC_PLASTICITY	Details ...	197	0.6	1.89	0.016	0.124	0.556	5818	tags=48%, list=10%, signal=53%
15	GOCC_NEUROTRANSMITTER_RECEPTOR_COMPLEX	Details ...	45	0.68	1.89	0.004	0.121	0.568	7895	tags=60%, list=13%, signal=69%
16	GOMF_VOLTAGE_GATED_CATION_CHANNEL_ACTIVITY	Details ...	144	0.62	1.89	0.016	0.119	0.584	7161	tags=54%, list=12%, signal=61%
17	GOBP_REGULATION_OF_TRANS_SYNAPTIC_SIGNALING	Details ...	428	0.56	1.88	0.019	0.125	0.61	6749	tags=47%, list=11%, signal=53%
18	GOBP_DOPAMINE_SECRETION	Details ...	37	0.77	1.88	0.004	0.118	0.612	7502	tags=76%, list=13%, signal=87%
19	GOCC_AMPA_GLUTAMATE_RECEPTOR_COMPLEX	Details ...	26	0.76	1.88	0.002	0.116	0.618	3767	tags=54%, list=6%, signal=57%
20	GOBP_CLATHRIN_COAT_ASSEMBLY	Details ...	18	0.68	1.86	0.002	0.126	0.653	3768	tags=44%, list=6%, signal=47%
