# Supplementary material for: PBX3 as a biomarker for the early diagnosis and prediction of prognosis of glioma
Source: PLoS One. 2024 Feb 7;19(2):e0293647. doi: 10.1371/journal.pone.0293647 (PMC10849273; doi:10.1371/journal.pone.0293647)
Supplement: S6 Fig — Abbreviations: GSEA, gene set enrichment analysis; NES, normalized ES; NOM p-value, normalized p-value; FDR, false discovery rate. (ZIP) [file pone.0293647.s006.zip › S6 Figure/PBX3.cls]

701	2	1
#	h	l
h	l	h	l	h	h	l	l	l	l	h	l	l	l	h	l	l	h	l	l	h	l	h	l	l	l	l	h	h	h	l	l	l	l	h	h	h	l	h	l	h	l	h	h	h	l	l	h	l	l	l	h	h	l	l	l	h	l	l	l	h	h	h	l	l	h	h	h	l	h	l	h	l	l	l	h	l	h	l	h	l	l	l	l	h	l	l	l	h	l	h	h	l	h	h	h	l	l	l	h	l	l	l	l	l	h	l	h	l	h	l	l	h	h	l	h	l	h	h	l	h	l	l	l	l	l	l	h	h	l	h	h	h	l	h	h	h	h	l	l	h	h	l	h	l	h	h	h	l	l	l	h	h	l	h	h	l	l	h	l	h	l	h	l	l	h	h	l	h	l	h	h	l	h	h	h	h	h	h	l	l	h	h	l	h	h	h	l	h	l	l	l	l	l	h	l	l	l	l	l	l	h	h	h	l	h	h	l	l	h	l	l	l	h	h	h	l	l	l	l	l	l	l	l	l	l	l	l	h	l	h	l	h	l	h	l	h	l	l	l	h	h	l	h	h	l	l	l	l	l	h	h	l	l	l	l	h	h	h	h	h	h	l	h	l	h	h	l	h	h	h	h	l	l	h	h	l	l	h	h	l	h	l	l	l	l	l	l	h	l	h	h	h	l	h	h	h	h	l	l	l	l	h	h	h	h	h	l	l	l	l	h	l	h	h	l	h	h	l	l	h	l	l	h	h	l	l	h	l	l	h	l	h	h	h	h	h	l	h	l	h	l	l	l	h	l	h	l	h	h	h	l	h	h	l	h	l	h	h	l	h	h	h	l	l	l	l	h	h	h	h	l	h	h	l	h	l	l	h	h	h	l	h	h	l	h	l	l	l	l	l	h	l	h	h	h	h	h	h	h	l	h	l	l	l	h	h	l	l	l	h	l	l	h	h	l	l	h	l	h	h	l	h	l	l	h	l	h	h	l	l	l	l	l	h	h	l	l	h	h	h	l	l	h	l	l	h	l	l	h	h	l	h	h	h	l	h	h	h	l	h	l	l	h	l	h	l	l	h	l	h	l	h	l	h	h	h	h	l	h	h	h	h	h	h	h	h	h	h	h	h	l	l	h	l	l	h	h	l	l	l	h	l	l	h	h	l	h	l	l	h	l	h	l	h	l	l	h	h	h	h	l	l	h	h	h	l	h	h	l	h	h	h	l	l	l	l	l	l	h	l	h	h	l	l	l	h	l	l	h	l	h	h	l	l	h	l	h	l	h	l	h	l	h	l	h	l	l	h	l	l	h	h	l	h	h	l	h	l	l	h	h	l	l	h	h	l	h	l	h	h	l	h	h	h	l	l	l	l	h	l	h	l	h	h	l	h	h	l	h	l	l	h	h	l	l	l	l	l	l	l	l	l	h	l	l	h	l	l	h	h	l	h	h	l	l	h	h	h	l	h	h	h	h	h	h	l	h	l	h	l	l	h	l	h	h	h	l	l	l	l	h	h	h	l	h	h	h	h	h	h	h	h	h	h	l	l	h	h	l	h	l	h	l	l	h	l	h	h	h	h	h	l	l	l	h	l	l	l	h	h
