# Supplementary material for: PBX3 as a biomarker for the early diagnosis and prediction of prognosis of glioma
Source: PLoS One. 2024 Feb 7;19(2):e0293647. doi: 10.1371/journal.pone.0293647 (PMC10849273; doi:10.1371/journal.pone.0293647)
Supplement: S7 Fig — The circle diagram of the genes with positive and negative correlation with PBX3 mRNA expression (green: negative correlation, red: positive correlation). (XLS) [file pone.0293647.s007.xls]

gene1	gene2	cor	pvalue
PBX3	DNAAF5	0.523	1.95890077513548e-50
PBX3	SURF4	0.517	3.2837563041465e-49
PBX3	CTNNA1	0.523	1.63265321794e-50
PBX3	TENT5A	0.513	2.97030972072883e-48
PBX3	SOAT1	0.507	5.80649155617308e-47
PBX3	KDELR2	0.532	2.0765035992295e-52
PBX3	TRAM1	0.516	7.31343042236212e-49
PBX3	PBX3	1	0
PBX3	RIPK1	0.509	2.20274275337351e-47
PBX3	FNDC3B	0.549	2.52500655263811e-56
PBX3	CDK2	0.515	1.025321295093e-48
PBX3	PDE2A	-0.524	1.23279059878447e-50
PBX3	PTPN12	0.506	9.01786431292836e-47
PBX3	AC120036.4	-0.525	5.21396131905405e-51
PBX3	JPH3	-0.511	6.56944174389509e-48
PBX3	MCUB	0.522	2.89917710933702e-50
PBX3	CLIC1	0.511	7.12208089931321e-48
PBX3	PSMC2	0.51	9.4832848089304e-48
PBX3	ANXA2	0.509	1.93608694621189e-47
PBX3	VIM	0.501	1.02034807729509e-45
PBX3	ABITRAM	0.502	5.02108948787722e-46
PBX3	SERPINH1	0.505	1.23122496116252e-46
PBX3	RELL1	0.529	9.31108940273384e-52
PBX3	MYD88	0.511	6.91512309802743e-48
PBX3	CENPL	0.516	7.34901270787666e-49
PBX3	PI4K2B	0.503	2.83921319431706e-46
PBX3	WEE1	0.562	1.16290379650437e-59
PBX3	TEF	-0.519	1.05897211423775e-49
PBX3	CD164	0.514	1.87014940221179e-48
PBX3	SLC30A7	0.507	4.89967823932149e-47
PBX3	MRC2	0.517	4.55573133428627e-49
PBX3	BZW1	0.519	1.29436134276524e-49
PBX3	PCNA	0.506	7.53730662703386e-47
PBX3	HAT1	0.529	6.91396090353326e-52
PBX3	TPST1	0.505	1.04857548125658e-46
PBX3	TGFB2	0.504	1.99667513367055e-46
PBX3	PYGL	0.529	6.52108458844034e-52
PBX3	DPY19L1	0.516	6.09246492777882e-49
PBX3	TIMP1	0.501	6.93333201262895e-46
PBX3	DNAJC12	-0.516	5.31591821820169e-49
PBX3	TBC1D1	0.528	1.76632410809653e-51
PBX3	SLC2A10	0.503	2.63401800473921e-46
PBX3	RPN2	0.524	8.47454717026834e-51
PBX3	TMED5	0.502	4.78855413771185e-46
PBX3	CRNDE	0.527	2.77209609731231e-51
PBX3	CDKN2C	0.503	3.28392295526671e-46
PBX3	LINC00634	-0.514	1.38051268233445e-48
PBX3	SPATS2L	0.522	2.91081065544055e-50
PBX3	ARPP21	-0.513	2.41220609051989e-48
PBX3	GNG12	0.576	4.25491129024191e-63
PBX3	KIF18A	0.506	6.23632134889564e-47
PBX3	DAP	0.502	5.28464913843326e-46
PBX3	SERPINB8	0.508	3.18720373596983e-47
PBX3	EMP3	0.53	5.14620830727066e-52
PBX3	GPX7	0.512	3.96789860605805e-48
PBX3	ANXA1	0.507	4.99855981955171e-47
PBX3	MARVELD1	0.505	1.47318514077349e-46
PBX3	TNFRSF12A	0.533	9.09744135133666e-53
PBX3	IGFBP2	0.502	6.06125322798226e-46
PBX3	CCNYL1	0.514	1.52827881178987e-48
PBX3	RDH10	0.545	1.55838911516488e-55
PBX3	SELENON	0.529	9.79394572525241e-52
PBX3	FUCA2	0.539	4.10474096141445e-54
PBX3	PDPN	0.55	1.01628299276159e-56
PBX3	ASB13	-0.513	3.27090700834267e-48
PBX3	CNOT11	0.501	8.27628160481068e-46
PBX3	FSTL1	0.534	8.07197836650801e-53
PBX3	S100A11	0.507	4.0343405307112e-47
PBX3	REPS2	-0.513	2.62224677697868e-48
PBX3	ERI1	0.536	1.79714892703162e-53
PBX3	P3H2	0.504	1.71082241620016e-46
PBX3	ATP6V1G2	-0.528	1.52099335788492e-51
PBX3	MAPKAP1	0.512	4.19050427060488e-48
PBX3	IQGAP1	0.506	6.15887842578883e-47
PBX3	TGIF1	0.549	1.70913820321463e-56
PBX3	CMTM6	0.528	1.18289547697608e-51
PBX3	FAM114A1	0.549	2.36600400513348e-56
PBX3	POGLUT3	0.53	4.74202499330216e-52
PBX3	ALG2	0.503	3.8259104487536e-46
PBX3	FAM13C	-0.513	2.95634816686795e-48
PBX3	PDIA4	0.532	1.3767225061302e-52
PBX3	LAMC1	0.503	3.6599850739844e-46
PBX3	ANXA5	0.512	3.81279993114765e-48
PBX3	IGF2BP2	0.536	2.29146128338384e-53
PBX3	CALU	0.505	1.19750290306997e-46
PBX3	STEAP3	0.51	1.109448187514e-47
PBX3	TEX261	0.516	5.99436803870002e-49
PBX3	SMC4	0.515	1.00103428382822e-48
PBX3	IKBIP	0.506	7.49070998231431e-47
PBX3	TTC26	0.504	2.24783614986052e-46
PBX3	CPEB3	-0.514	1.41853499341214e-48
PBX3	CD58	0.525	7.00447229662179e-51
PBX3	CHI3L1	0.511	7.96161560074836e-48
PBX3	CRY2	-0.504	2.08468340534591e-46
PBX3	MSN	0.521	4.56832094044908e-50
PBX3	PGM2	0.504	1.55479402153197e-46
PBX3	CASP6	0.536	2.66176953879502e-53
PBX3	MAP3K20	0.517	3.28733102390997e-49
