# Supplementary material for: PBX3 as a biomarker for the early diagnosis and prediction of prognosis of glioma
Source: PLoS One. 2024 Feb 7;19(2):e0293647. doi: 10.1371/journal.pone.0293647 (PMC10849273; doi:10.1371/journal.pone.0293647)
Supplement: S1 Table — (CSV) [file pone.0293647.s008.csv]

TCGA_id	disease	age	histological_type	cancer_status	gender	histologic_grade	PBX3	OS	OS.time	PFI	PFI.time
TCGA-HT-7691	LGG	31	astrocytoma	tumor free	female	g2	14.9235	0	3	0	3
TCGA-HT-7680	LGG	32	astrocytoma	tumor free	female	g2	9.9156	0	23	0	23
TCGA-P5-A5EW	LGG	20	astrocytoma	tumor free	female	g2	7.0743	0	204	0	204
TCGA-VM-A8CH	LGG	24	astrocytoma	tumor free	female	g2	5.5628	0	714	0	714
TCGA-TM-A7C4	LGG	39	astrocytoma	tumor free	female	g2	4.134	0	1470	0	1470
TCGA-FG-6691	LGG	23	astrocytoma	tumor free	female	g2	4.1317	0	1257	1	913
TCGA-P5-A735	LGG	38	astrocytoma	tumor free	female	g2	3.603	0	292	0	292
TCGA-DB-A75P	LGG	25	astrocytoma	tumor free	female	g2	3.3369	0	492	0	492
TCGA-FG-A60L	LGG	34	astrocytoma	tumor free	female	g2	3.045	0	655	0	655
TCGA-P5-A733	LGG	52	astrocytoma	tumor free	female	g2	2.1878	0	414	0	414
TCGA-DB-A4X9	LGG	33	oligoastrocytoma	tumor free	female	g2	9.3304	0	1412	1	501
TCGA-RY-A845	LGG	40	oligoastrocytoma	tumor free	female	g2	6.8233	0	596	0	596
TCGA-HT-7681	LGG	29	oligoastrocytoma	tumor free	female	g2	5.7731	0	1359	0	1359
TCGA-DB-A64U	LGG	38	oligoastrocytoma	tumor free	female	g2	5.0242	0	846	0	846
TCGA-QH-A65S	LGG	32	oligoastrocytoma	tumor free	female	g2	4.7821	0	77	0	77
TCGA-HT-7902	LGG	30	oligoastrocytoma	tumor free	female	g2	4.0499	0	956	0	956
TCGA-DB-A4XH	LGG	53	oligoastrocytoma	tumor free	female	g2	4.0208	0	962	0	962
TCGA-P5-A731	LGG	59	oligoastrocytoma	tumor free	female	g2	3.8623	0	274	0	274
TCGA-FG-A713	LGG	74	oligoastrocytoma	tumor free	female	g2	3.7018	0	622	0	622
TCGA-HT-7610	LGG	25	oligoastrocytoma	tumor free	female	g2	3.6988	0	1706	1	1205
TCGA-FG-A60J	LGG	47	oligoastrocytoma	tumor free	female	g2	3.3585	0	449	0	449
TCGA-P5-A77X	LGG	55	oligoastrocytoma	tumor free	female	g2	2.496	0	105	0	105
TCGA-HT-8018	LGG	40	oligoastrocytoma	tumor free	female	g2	2.3656	1	1152	0	1152
TCGA-DU-5871	LGG	37	oligoastrocytoma	tumor free	female	g2	2.2324	0	576	0	576
TCGA-DU-5874	LGG	62	oligodendroglioma	tumor free	female	g2	10.1556	0	461	0	461
TCGA-TQ-A7RS	LGG	25	oligodendroglioma	tumor free	female	g2	6.9853	0	0	0	0
TCGA-DB-A64R	LGG	24	oligodendroglioma	tumor free	female	g2	6.932	0	955	0	955
TCGA-DB-A64L	LGG	67	oligodendroglioma	tumor free	female	g2	6.2087	0	736	1	724
TCGA-DU-7008	LGG	41	oligodendroglioma	tumor free	female	g2	5.7759	0	4752	1	330
TCGA-HT-A5R5	LGG	33	oligodendroglioma	tumor free	female	g2	5.4275	0	4	0	4
TCGA-FG-A4MT	LGG	27	oligodendroglioma	tumor free	female	g2	4.7164	0	1164	1	499
TCGA-CS-5390	LGG	47	oligodendroglioma	tumor free	female	g2	4.0788	0	NA	0	NA
TCGA-DU-7294	LGG	53	oligodendroglioma	tumor free	female	g2	2.682	0	2869	0	2869
TCGA-RY-A83X	LGG	46	oligodendroglioma	tumor free	female	g2	2.6397	0	939	0	939
TCGA-HT-7689	LGG	58	oligodendroglioma	tumor free	female	g2	2.6277	0	455	0	455
TCGA-DU-A6S2	LGG	37	oligodendroglioma	tumor free	female	g2	2.5103	0	777	0	777
TCGA-HT-A61A	LGG	20	oligodendroglioma	tumor free	female	g2	2.2717	0	194	0	194
TCGA-HT-8558	LGG	29	oligodendroglioma	tumor free	female	g2	2.0898	0	418	0	418
TCGA-HT-8113	LGG	49	oligodendroglioma	tumor free	female	g2	1.5981	0	900	0	900
TCGA-TQ-A7RQ	LGG	38	oligodendroglioma	tumor free	female	g2	0.9875	0	795	0	795
TCGA-E1-A7Z6	LGG	41	astrocytoma	with tumor	female	g2	11.2897	1	984	1	294
TCGA-HT-7884	LGG	44	astrocytoma	with tumor	female	g2	6.9356	0	343	0	343
TCGA-DU-A5TU	LGG	62	astrocytoma	with tumor	female	g2	6.5393	0	796	1	186
TCGA-HT-7607	LGG	61	astrocytoma	with tumor	female	g2	5.6929	1	96	1	96
TCGA-HW-7493	LGG	40	astrocytoma	with tumor	female	g2	5.0075	0	2107	0	2107
TCGA-TM-A7CF	LGG	41	astrocytoma	with tumor	female	g2	4.2422	0	1989	1	924
TCGA-E1-A7Z3	LGG	31	astrocytoma	with tumor	female	g2	3.4271	1	2235	1	1569
TCGA-CS-6667	LGG	39	astrocytoma	with tumor	female	g2	3.0222	0	1469	0	1469
TCGA-P5-A5F2	LGG	36	astrocytoma	with tumor	female	g2	3.0174	0	242	0	242
TCGA-S9-A7R3	LGG	28	astrocytoma	with tumor	female	g2	3.0019	0	3013	1	970
TCGA-HW-A5KL	LGG	42	astrocytoma	with tumor	female	g2	2.9267	0	878	0	878
TCGA-WY-A859	LGG	34	astrocytoma	with tumor	female	g2	2.7012	0	1213	0	1213
TCGA-S9-A6TZ	LGG	39	astrocytoma	with tumor	female	g2	1.5596	0	1120	1	552
TCGA-WY-A85E	LGG	48	oligoastrocytoma	with tumor	female	g2	12.2858	0	633	1	532
TCGA-DU-8166	LGG	29	oligoastrocytoma	with tumor	female	g2	8.9947	0	516	1	193
TCGA-FG-5965	LGG	39	oligoastrocytoma	with tumor	female	g2	7.519	1	1120	1	715
TCGA-FG-A4MY	LGG	44	oligoastrocytoma	with tumor	female	g2	5.848	0	721	0	721
TCGA-DU-5872	LGG	43	oligoastrocytoma	with tumor	female	g2	5.7062	0	532	1	265
TCGA-FG-7643	LGG	49	oligoastrocytoma	with tumor	female	g2	5.4051	0	611	1	254
TCGA-TQ-A7RJ	LGG	25	oligoastrocytoma	with tumor	female	g2	4.1463	0	1229	0	1229
TCGA-FG-A60K	LGG	34	oligoastrocytoma	with tumor	female	g2	3.7408	0	542	0	542
TCGA-DB-A64Q	LGG	31	oligoastrocytoma	with tumor	female	g2	3.4284	0	182	0	182
TCGA-DU-8167	LGG	69	oligoastrocytoma	with tumor	female	g2	3.3324	0	471	0	471
TCGA-HT-8013	LGG	37	oligoastrocytoma	with tumor	female	g2	3.1094	1	1933	1	1306
TCGA-HT-7482	LGG	18	oligoastrocytoma	with tumor	female	g2	3.0795	0	3253	1	374
TCGA-HT-A74L	LGG	22	oligoastrocytoma	with tumor	female	g2	3.0447	0	336	0	336
TCGA-S9-A7QY	LGG	35	oligoastrocytoma	with tumor	female	g2	2.9633	0	863	0	863
TCGA-S9-A6WH	LGG	73	oligoastrocytoma	with tumor	female	g2	2.8964	0	1173	0	1173
TCGA-S9-A7IQ	LGG	45	oligoastrocytoma	with tumor	female	g2	2.548	0	1099	0	1099
TCGA-S9-A6WI	LGG	56	oligoastrocytoma	with tumor	female	g2	1.6312	0	2585	0	2585
TCGA-DU-A6S6	LGG	35	oligoastrocytoma	with tumor	female	g2	0.9427	0	2893	1	2267
TCGA-DU-6407	LGG	35	oligodendroglioma	with tumor	female	g2	13.7553	1	2875	1	2397
TCGA-E1-5318	LGG	42	oligodendroglioma	with tumor	female	g2	9.9969	1	2379	1	362
TCGA-E1-A7Z2	LGG	58	oligodendroglioma	with tumor	female	g2	9.717	1	398	1	213
TCGA-DU-6400	LGG	66	oligodendroglioma	with tumor	female	g2	6.6112	1	37	1	37
TCGA-CS-6668	LGG	57	oligodendroglioma	with tumor	female	g2	6.5517	0	1519	0	1519
TCGA-DU-7015	LGG	41	oligodendroglioma	with tumor	female	g2	5.7042	0	2761	1	591
TCGA-DU-5870	LGG	34	oligodendroglioma	with tumor	female	g2	5.3487	0	5546	1	4347
TCGA-E1-5319	LGG	48	oligodendroglioma	with tumor	female	g2	4.5609	1	2907	1	923
TCGA-QH-A65V	LGG	43	oligodendroglioma	with tumor	female	g2	4.5073	0	384	0	384
TCGA-EZ-7264	LGG	47	oligodendroglioma	with tumor	female	g2	4.3291	0	1201	0	1201
TCGA-DU-6401	LGG	31	oligodendroglioma	with tumor	female	g2	4.2199	1	2660	1	1886
TCGA-FG-A6J1	LGG	44	oligodendroglioma	with tumor	female	g2	3.6815	0	500	0	500
TCGA-FG-A70Y	LGG	20	oligodendroglioma	with tumor	female	g2	3.5852	0	868	1	490
TCGA-S9-A6U2	LGG	48	oligodendroglioma	with tumor	female	g2	3.4823	0	908	0	908
TCGA-TQ-A8XE	LGG	42	oligodendroglioma	with tumor	female	g2	3.1894	1	954	1	455
TCGA-HT-A615	LGG	38	oligodendroglioma	with tumor	female	g2	3.1817	0	515	0	515
TCGA-FG-A710	LGG	50	oligodendroglioma	with tumor	female	g2	3.1101	0	1115	0	1115
TCGA-HW-7495	LGG	45	oligodendroglioma	with tumor	female	g2	2.9385	0	1078	0	1078
TCGA-FG-A711	LGG	33	oligodendroglioma	with tumor	female	g2	2.2064	1	1481	1	347
TCGA-DU-7009	LGG	32	oligodendroglioma	with tumor	female	g2	2.1351	1	4695	1	2960
TCGA-FG-8189	LGG	33	oligodendroglioma	with tumor	female	g2	1.4785	0	685	0	685
TCGA-E1-A7YY	LGG	27	oligodendroglioma	with tumor	female	g2	1.4489	1	4445	1	958
TCGA-CS-6669	LGG	26	oligodendroglioma	with tumor	female	g2	1.2042	0	1494	0	1494
TCGA-S9-A6U5	LGG	33	astrocytoma	tumor free	male	g2	7.3142	0	992	0	992
TCGA-HT-7485	LGG	42	astrocytoma	tumor free	male	g2	7.1568	0	122	0	122
TCGA-HT-7854	LGG	62	astrocytoma	tumor free	male	g2	6.4657	0	1201	1	1147
TCGA-HT-7478	LGG	36	astrocytoma	tumor free	male	g2	5.301	0	194	0	194
TCGA-P5-A5F1	LGG	30	astrocytoma	tumor free	male	g2	5.0046	0	179	0	179
TCGA-HT-8015	LGG	21	astrocytoma	tumor free	male	g2	3.9197	0	3	0	3
TCGA-HT-7858	LGG	28	astrocytoma	tumor free	male	g2	3.715	0	1540	0	1540
TCGA-WY-A85A	LGG	20	astrocytoma	tumor free	male	g2	3.4624	0	1320	0	1320
TCGA-F6-A8O4	LGG	44	astrocytoma	tumor free	male	g2	3.4023	0	6	0	6
TCGA-DB-A75M	LGG	47	astrocytoma	tumor free	male	g2	3.2467	0	544	0	544
TCGA-QH-A6CX	LGG	66	astrocytoma	tumor free	male	g2	3.2444	1	372	1	273
TCGA-WY-A85B	LGG	24	astrocytoma	tumor free	male	g2	3.1459	0	1393	0	1393
TCGA-HT-7604	LGG	50	astrocytoma	tumor free	male	g2	3.0592	0	3725	0	3725
TCGA-TM-A84Q	LGG	31	astrocytoma	tumor free	male	g2	3.0479	0	772	1	455
TCGA-HT-7476	LGG	26	astrocytoma	tumor free	male	g2	2.4369	0	199	0	199
TCGA-TM-A7CA	LGG	44	astrocytoma	tumor free	male	g2	1.7977	0	1058	0	1058
TCGA-FG-A4MX	LGG	47	astrocytoma	tumor free	male	g2	1.5145	0	569	0	569
TCGA-DU-A7TC	LGG	32	astrocytoma	tumor free	male	g2	1.095	0	1137	1	1114
TCGA-HT-7611	LGG	36	oligoastrocytoma	tumor free	male	g2	7.4022	0	1752	0	1752
TCGA-DB-A64S	LGG	20	oligoastrocytoma	tumor free	male	g2	4.9135	0	835	0	835
TCGA-DB-5280	LGG	43	oligoastrocytoma	tumor free	male	g2	4.7506	0	1112	0	1112
TCGA-FG-8187	LGG	31	oligoastrocytoma	tumor free	male	g2	4.0652	0	611	0	611
TCGA-TQ-A7RK	LGG	29	oligoastrocytoma	tumor free	male	g2	3.8197	0	1341	1	858
TCGA-TQ-A7RR	LGG	38	oligoastrocytoma	tumor free	male	g2	3.3833	0	787	0	787
TCGA-HT-7880	LGG	30	oligoastrocytoma	tumor free	male	g2	3.3732	0	162	0	162
TCGA-HT-7608	LGG	61	oligoastrocytoma	tumor free	male	g2	3.3579	0	671	0	671
TCGA-DB-A4XC	LGG	26	oligoastrocytoma	tumor free	male	g2	2.7043	0	1421	0	1421
TCGA-HT-7483	LGG	14	oligoastrocytoma	tumor free	male	g2	2.576	0	5255	0	5255
TCGA-P5-A737	LGG	47	oligoastrocytoma	tumor free	male	g2	1.6706	0	372	0	372
TCGA-QH-A6CZ	LGG	38	oligoastrocytoma	tumor free	male	g2	1.4187	0	279	0	279
TCGA-TM-A7C5	LGG	30	oligoastrocytoma	tumor free	male	g2	0.8803	0	1500	0	1500
TCGA-QH-A65Z	LGG	54	oligodendroglioma	tumor free	male	g2	10.7033	0	427	0	427
TCGA-RY-A83Y	LGG	45	oligodendroglioma	tumor free	male	g2	7.6293	0	166	0	166
TCGA-DH-A66F	LGG	49	oligodendroglioma	tumor free	male	g2	6.8539	0	523	0	523
TCGA-FG-A6IZ	LGG	60	oligodendroglioma	tumor free	male	g2	6.5908	0	457	0	457
TCGA-HT-7481	LGG	39	oligodendroglioma	tumor free	male	g2	6.5883	0	2918	1	880
TCGA-DU-A7TB	LGG	56	oligodendroglioma	tumor free	male	g2	6.4097	0	1567	1	74
TCGA-HT-7875	LGG	56	oligodendroglioma	tumor free	male	g2	6.2041	0	10	0	10
TCGA-HT-7467	LGG	54	oligodendroglioma	tumor free	male	g2	5.2546	0	3	0	3
TCGA-RY-A847	LGG	45	oligodendroglioma	tumor free	male	g2	5.1044	0	933	0	933
TCGA-HT-7602	LGG	21	oligodendroglioma	tumor free	male	g2	4.8468	0	908	0	908
TCGA-QH-A86X	LGG	33	oligodendroglioma	tumor free	male	g2	4.8083	0	337	0	337
TCGA-S9-A6UB	LGG	52	oligodendroglioma	tumor free	male	g2	4.7157	0	3761	0	3761
TCGA-DB-5279	LGG	59	oligodendroglioma	tumor free	male	g2	4.2112	0	1354	1	695
TCGA-HT-7676	LGG	26	oligodendroglioma	tumor free	male	g2	4.0573	0	5	0	5
TCGA-DU-5849	LGG	48	oligodendroglioma	tumor free	male	g2	3.032	0	443	0	443
TCGA-P5-A5ET	LGG	27	oligodendroglioma	tumor free	male	g2	2.9225	0	0	0	0
TCGA-DU-A7TA	LGG	32	oligodendroglioma	tumor free	male	g2	2.8612	0	2565	0	2565
TCGA-HT-7881	LGG	38	oligodendroglioma	tumor free	male	g2	2.5665	0	1079	0	1079
TCGA-DU-A5TS	LGG	42	oligodendroglioma	tumor free	male	g2	2.2371	0	964	1	551
TCGA-FG-7641	LGG	31	oligodendroglioma	tumor free	male	g2	2.1873	0	627	0	627
TCGA-TM-A84R	LGG	46	oligodendroglioma	tumor free	male	g2	2.0247	0	566	0	566
TCGA-DU-A6S3	LGG	60	oligodendroglioma	tumor free	male	g2	1.9132	0	656	0	656
TCGA-P5-A5F6	LGG	26	oligodendroglioma	tumor free	male	g2	1.6271	0	39	0	39
TCGA-F6-A8O3	LGG	34	oligodendroglioma	tumor free	male	g2	1.5578	0	7	0	7
TCGA-TM-A84C	LGG	32	astrocytoma	with tumor	male	g2	24.5912	1	492	1	492
TCGA-HW-A5KM	LGG	35	astrocytoma	with tumor	male	g2	7.8344	0	630	0	630
TCGA-WH-A86K	LGG	65	astrocytoma	with tumor	male	g2	6.961	0	405	0	405
TCGA-DU-A76O	LGG	30	astrocytoma	with tumor	male	g2	6.7692	0	522	0	522
TCGA-S9-A7R7	LGG	27	astrocytoma	with tumor	male	g2	5.1004	0	3000	1	144
TCGA-S9-A6U8	LGG	24	astrocytoma	with tumor	male	g2	4.393	1	2988	1	367
TCGA-E1-A7Z4	LGG	35	astrocytoma	with tumor	male	g2	3.4204	1	4412	1	846
TCGA-P5-A5EV	LGG	39	astrocytoma	with tumor	male	g2	3.1777	0	7	0	7
TCGA-TQ-A7RV	LGG	27	astrocytoma	with tumor	male	g2	3.1291	0	1868	1	530
TCGA-FG-6689	LGG	30	astrocytoma	with tumor	male	g2	2.8838	0	454	1	119
TCGA-HW-7490	LGG	41	astrocytoma	with tumor	male	g2	2.7406	0	1387	0	1387
TCGA-WY-A85C	LGG	36	astrocytoma	with tumor	male	g2	2.3154	0	1426	1	809
TCGA-CS-4944	LGG	50	astrocytoma	with tumor	male	g2	2.1616	0	1828	0	1828
TCGA-S9-A6TU	LGG	38	astrocytoma	with tumor	male	g2	2.1038	0	2650	1	1475
TCGA-S9-A6WO	LGG	29	astrocytoma	with tumor	male	g2	1.9223	0	566	1	187
TCGA-DB-A64O	LGG	59	oligoastrocytoma	with tumor	male	g2	11.8427	1	775	1	430
TCGA-DU-7306	LGG	67	oligoastrocytoma	with tumor	male	g2	7.6894	0	1277	1	1250
TCGA-DU-5853	LGG	29	oligoastrocytoma	with tumor	male	g2	7.4722	0	407	0	407
TCGA-TQ-A7RP	LGG	66	oligoastrocytoma	with tumor	male	g2	6.288	0	914	0	914
TCGA-HT-A614	LGG	47	oligoastrocytoma	with tumor	male	g2	5.6564	0	82	0	82
TCGA-DU-A5TR	LGG	51	oligoastrocytoma	with tumor	male	g2	4.6861	0	908	1	848
TCGA-DU-6395	LGG	31	oligoastrocytoma	with tumor	male	g2	4.6105	1	1491	1	1197
TCGA-WY-A85D	LGG	60	oligoastrocytoma	with tumor	male	g2	4.505	0	1147	1	887
TCGA-DU-7011	LGG	25	oligoastrocytoma	with tumor	male	g2	4.096	1	3200	1	3200
TCGA-FG-8188	LGG	41	oligoastrocytoma	with tumor	male	g2	3.9938	0	455	1	384
TCGA-TM-A84T	LGG	19	oligoastrocytoma	with tumor	male	g2	3.965	0	724	0	724
TCGA-DB-A4XA	LGG	30	oligoastrocytoma	with tumor	male	g2	3.83	0	573	0	573
TCGA-TM-A84L	LGG	31	oligoastrocytoma	with tumor	male	g2	3.5262	1	1242	1	987
TCGA-TQ-A7RH	LGG	39	oligoastrocytoma	with tumor	male	g2	3.4381	0	486	0	486
TCGA-E1-A7YW	LGG	28	oligoastrocytoma	with tumor	male	g2	3.1839	1	1120	1	409
TCGA-TQ-A7RG	LGG	36	oligoastrocytoma	with tumor	male	g2	3.113	0	599	0	599
TCGA-HW-7489	LGG	38	oligoastrocytoma	with tumor	male	g2	2.8832	1	1262	1	1262
TCGA-FG-7637	LGG	49	oligoastrocytoma	with tumor	male	g2	2.7375	0	1219	0	1219
TCGA-TQ-A7RO	LGG	29	oligoastrocytoma	with tumor	male	g2	2.3222	0	949	0	949
TCGA-HT-7873	LGG	29	oligoastrocytoma	with tumor	male	g2	1.4279	0	718	0	718
TCGA-CS-5395	LGG	43	oligodendroglioma	with tumor	male	g2	15.9807	1	639	1	287
TCGA-S9-A7J1	LGG	43	oligodendroglioma	with tumor	male	g2	12.2325	0	249	0	249
TCGA-IK-7675	LGG	43	oligodendroglioma	with tumor	male	g2	10.0275	1	578	1	123
TCGA-DU-7301	LGG	53	oligodendroglioma	with tumor	male	g2	8.3669	1	788	1	366
TCGA-DU-A76K	LGG	87	oligodendroglioma	with tumor	male	g2	6.7337	1	347	1	203
TCGA-DB-5278	LGG	17	oligodendroglioma	with tumor	male	g2	6.7171	0	2772	1	507
TCGA-DB-A64V	LGG	54	oligodendroglioma	with tumor	male	g2	6.0063	0	889	0	889
TCGA-FG-6690	LGG	70	oligodendroglioma	with tumor	male	g2	5.8871	0	1294	0	1294
TCGA-DH-A7US	LGG	50	oligodendroglioma	with tumor	male	g2	5.6783	0	706	0	706
TCGA-TQ-A7RW	LGG	32	oligodendroglioma	with tumor	male	g2	5.6198	1	821	1	511
TCGA-FG-7634	LGG	28	oligodendroglioma	with tumor	male	g2	5.0092	0	467	0	467
TCGA-S9-A6WE	LGG	34	oligodendroglioma	with tumor	male	g2	5.0042	0	4113	0	4113
TCGA-DU-6399	LGG	54	oligodendroglioma	with tumor	male	g2	4.664	1	2000	1	1629
TCGA-S9-A7R1	LGG	35	oligodendroglioma	with tumor	male	g2	4.3464	1	5166	1	3637
TCGA-HW-8322	LGG	39	oligodendroglioma	with tumor	male	g2	4.1418	0	758	0	758
TCGA-HW-7486	LGG	37	oligodendroglioma	with tumor	male	g2	4.1028	0	1721	0	1721
TCGA-FG-8182	LGG	35	oligodendroglioma	with tumor	male	g2	3.4292	0	416	0	416
TCGA-VM-A8CE	LGG	25	oligodendroglioma	with tumor	male	g2	3.3885	0	1191	1	815
TCGA-HW-7487	LGG	39	oligodendroglioma	with tumor	male	g2	3.107	0	1382	1	840
TCGA-HT-7480	LGG	33	oligodendroglioma	with tumor	male	g2	3.0827	0	2287	1	1943
TCGA-TQ-A7RU	LGG	51	oligodendroglioma	with tumor	male	g2	3.0632	0	1032	0	1032
TCGA-S9-A7QZ	LGG	41	oligodendroglioma	with tumor	male	g2	3.0168	0	826	1	774
TCGA-VM-A8CA	LGG	54	oligodendroglioma	with tumor	male	g2	2.9089	0	411	0	411
TCGA-FG-5964	LGG	62	oligodendroglioma	with tumor	male	g2	2.5253	0	1588	0	1588
TCGA-DU-7014	LGG	59	oligodendroglioma	with tumor	male	g2	2.5199	1	3571	1	3437
TCGA-W9-A837	LGG	47	oligodendroglioma	with tumor	male	g2	2.5153	0	1553	0	1553
TCGA-HW-7491	LGG	35	oligodendroglioma	with tumor	male	g2	2.4126	0	2078	1	2197
TCGA-TQ-A7RN	LGG	32	oligodendroglioma	with tumor	male	g2	2.1682	0	1026	0	1026
TCGA-DU-8164	LGG	51	oligodendroglioma	with tumor	male	g2	1.901	0	651	0	651
TCGA-P5-A5F0	LGG	33	oligodendroglioma	with tumor	male	g2	1.869	0	287	0	287
TCGA-S9-A6TY	LGG	50	oligodendroglioma	with tumor	male	g2	1.8683	0	1076	0	1076
TCGA-HT-7857	LGG	24	astrocytoma	tumor free	female	g3	13.1648	0	7	0	7
TCGA-KT-A7W1	LGG	45	astrocytoma	tumor free	female	g3	9.5502	0	438	1	84
TCGA-HT-7860	LGG	60	astrocytoma	tumor free	female	g3	8.4157	0	15	0	15
TCGA-FG-A87Q	LGG	61	astrocytoma	tumor free	female	g3	6.7836	0	174	0	174
TCGA-DH-A66D	LGG	43	astrocytoma	tumor free	female	g3	5.9692	0	846	0	846
TCGA-HT-A4DS	LGG	55	astrocytoma	tumor free	female	g3	5.4549	0	7	0	7
TCGA-HT-8104	LGG	51	astrocytoma	tumor free	female	g3	5.3719	0	372	0	372
TCGA-P5-A736	LGG	44	astrocytoma	tumor free	female	g3	4.7282	0	230	0	230
TCGA-P5-A781	LGG	34	astrocytoma	tumor free	female	g3	4.5934	0	134	0	134
TCGA-HT-8563	LGG	30	astrocytoma	tumor free	female	g3	4.4483	0	860	0	860
TCGA-HT-7686	LGG	29	astrocytoma	tumor free	female	g3	4.173	0	1300	0	1300
TCGA-P5-A780	LGG	44	astrocytoma	tumor free	female	g3	3.5514	0	72	0	72
TCGA-DB-A64X	LGG	56	astrocytoma	tumor free	female	g3	3.476	0	563	0	563
TCGA-DB-A75L	LGG	36	astrocytoma	tumor free	female	g3	3.2321	0	342	0	342
TCGA-HT-A5R7	LGG	33	astrocytoma	tumor free	female	g3	2.9661	0	615	0	615
TCGA-WY-A858	LGG	32	astrocytoma	tumor free	female	g3	2.8047	0	1337	0	1337
TCGA-DU-6392	LGG	35	astrocytoma	tumor free	female	g3	1.8956	0	6423	1	950
TCGA-DB-A4XE	LGG	27	oligoastrocytoma	tumor free	female	g3	9.297	0	1139	0	1139
TCGA-QH-A870	LGG	38	oligoastrocytoma	tumor free	female	g3	7.8205	0	395	1	335
TCGA-DB-5270	LGG	38	oligoastrocytoma	tumor free	female	g3	4.4205	0	3733	0	3733
TCGA-DB-5274	LGG	37	oligoastrocytoma	tumor free	female	g3	4.2369	0	2289	0	2289
TCGA-DB-A75K	LGG	55	oligoastrocytoma	tumor free	female	g3	3.4152	0	368	0	368
TCGA-TM-A84H	LGG	44	oligoastrocytoma	tumor free	female	g3	3.2641	0	926	0	926
TCGA-QH-A65X	LGG	28	oligoastrocytoma	tumor free	female	g3	2.0726	0	482	0	482
TCGA-P5-A77W	LGG	37	oligoastrocytoma	tumor free	female	g3	0.8432	0	584	0	584
TCGA-HT-7471	LGG	37	oligodendroglioma	tumor free	female	g3	8.2685	0	4	0	4
TCGA-QH-A6CU	LGG	52	oligodendroglioma	tumor free	female	g3	7.9908	0	451	0	451
TCGA-FG-7638	LGG	31	oligodendroglioma	tumor free	female	g3	6.7599	0	686	1	407
TCGA-DH-A7UR	LGG	59	oligodendroglioma	tumor free	female	g3	6.2783	0	1650	0	1650
TCGA-TM-A84G	LGG	54	oligodendroglioma	tumor free	female	g3	5.4396	0	1236	0	1236
TCGA-DH-5144	LGG	56	oligodendroglioma	tumor free	female	g3	5.2703	0	748	0	748
TCGA-P5-A72U	LGG	71	oligodendroglioma	tumor free	female	g3	4.7715	0	7	0	7
TCGA-HT-A4DV	LGG	51	oligodendroglioma	tumor free	female	g3	4.1683	0	792	0	792
TCGA-HT-7874	LGG	41	oligodendroglioma	tumor free	female	g3	3.7833	0	1130	0	1130
TCGA-P5-A72Z	LGG	64	oligodendroglioma	tumor free	female	g3	3.2809	0	354	0	354
TCGA-HT-A74K	LGG	58	oligodendroglioma	tumor free	female	g3	1.9031	0	467	0	467
TCGA-HT-8019	LGG	34	oligodendroglioma	tumor free	female	g3	1.8734	0	1004	0	1004
TCGA-HT-A619	LGG	51	oligodendroglioma	tumor free	female	g3	0.9598	0	651	0	651
TCGA-FG-A6J3	LGG	52	astrocytoma	with tumor	female	g3	17.0965	0	677	1	285
TCGA-DU-7012	LGG	74	astrocytoma	with tumor	female	g3	13.8355	1	199	1	199
TCGA-RY-A83Z	LGG	54	astrocytoma	with tumor	female	g3	12.2769	0	301	0	301
TCGA-S9-A6WN	LGG	38	astrocytoma	with tumor	female	g3	12.2224	0	805	1	303
TCGA-DU-A5TY	LGG	46	astrocytoma	with tumor	female	g3	12.0262	1	1033	1	526
TCGA-S9-A7IZ	LGG	48	astrocytoma	with tumor	female	g3	11.5167	0	608	1	467
TCGA-S9-A6WM	LGG	59	astrocytoma	with tumor	female	g3	10.6403	0	604	1	505
TCGA-E1-A7YI	LGG	33	astrocytoma	with tumor	female	g3	9.8759	1	111	1	56
TCGA-S9-A7QW	LGG	54	astrocytoma	with tumor	female	g3	9.566	0	458	1	382
TCGA-DU-6405	LGG	51	astrocytoma	with tumor	female	g3	9.3999	1	605	1	486
TCGA-FG-A87N	LGG	37	astrocytoma	with tumor	female	g3	9.3178	0	567	0	567
TCGA-DU-5847	LGG	34	astrocytoma	with tumor	female	g3	9.0463	0	548	0	548
TCGA-DU-7290	LGG	45	astrocytoma	with tumor	female	g3	8.3422	1	315	1	315
TCGA-DU-7010	LGG	58	astrocytoma	with tumor	female	g3	8.2673	1	456	1	193
TCGA-CS-5397	LGG	54	astrocytoma	with tumor	female	g3	7.774	1	194	1	194
TCGA-TM-A7C3	LGG	43	astrocytoma	with tumor	female	g3	7.5418	1	1666	1	713
TCGA-DU-7006	LGG	60	astrocytoma	with tumor	female	g3	7.5413	1	349	1	349
TCGA-HT-A5RC	LGG	70	astrocytoma	with tumor	female	g3	7.4001	1	162	1	162
TCGA-HW-8319	LGG	34	astrocytoma	with tumor	female	g3	7.1118	1	1209	1	997
TCGA-DU-5854	LGG	57	astrocytoma	with tumor	female	g3	6.9016	0	257	1	202
TCGA-DB-A4XF	LGG	41	astrocytoma	with tumor	female	g3	6.74	0	1021	1	468
TCGA-E1-A7YE	LGG	32	astrocytoma	with tumor	female	g3	5.8145	1	886	1	188
TCGA-S9-A6TS	LGG	48	astrocytoma	with tumor	female	g3	5.7141	1	1891	1	1324
TCGA-HT-A5RA	LGG	65	astrocytoma	with tumor	female	g3	5.6538	0	832	0	832
TCGA-S9-A7IS	LGG	33	astrocytoma	with tumor	female	g3	5.2277	1	241	1	241
TCGA-CS-4942	LGG	44	astrocytoma	with tumor	female	g3	5.1676	1	1335	1	1184
TCGA-DU-A5TW	LGG	33	astrocytoma	with tumor	female	g3	4.8162	0	760	0	760
TCGA-DU-8158	LGG	57	astrocytoma	with tumor	female	g3	4.7894	1	155	1	155
TCGA-DU-A6S7	LGG	27	astrocytoma	with tumor	female	g3	4.398	0	638	0	638
TCGA-E1-A7YN	LGG	63	astrocytoma	with tumor	female	g3	4.3528	1	727	1	420
TCGA-E1-A7YH	LGG	47	astrocytoma	with tumor	female	g3	3.7784	1	2835	1	689
TCGA-FG-6688	LGG	59	astrocytoma	with tumor	female	g3	3.7667	0	571	1	405
TCGA-S9-A6U1	LGG	22	astrocytoma	with tumor	female	g3	3.4732	0	785	0	785
TCGA-DU-7298	LGG	38	astrocytoma	with tumor	female	g3	3.0958	1	576	1	200
TCGA-S9-A7QX	LGG	36	astrocytoma	with tumor	female	g3	2.8213	0	564	0	564
TCGA-S9-A7R8	LGG	44	astrocytoma	with tumor	female	g3	2.5105	1	961	1	698
TCGA-VM-A8CF	LGG	44	astrocytoma	with tumor	female	g3	2.3077	0	609	0	609
TCGA-VV-A86M	LGG	36	astrocytoma	with tumor	female	g3	1.4614	0	487	0	487
TCGA-E1-5307	LGG	62	astrocytoma	with tumor	female	g3	1.3172	1	1762	1	1452
TCGA-DH-5140	LGG	38	oligoastrocytoma	with tumor	female	g3	12.1311	1	607	1	607
TCGA-E1-A7YV	LGG	26	oligoastrocytoma	with tumor	female	g3	10.7559	1	987	1	97
TCGA-TQ-A7RM	LGG	41	oligoastrocytoma	with tumor	female	g3	10.4239	0	1116	0	1116
TCGA-DU-5852	LGG	61	oligoastrocytoma	with tumor	female	g3	10.1007	1	205	1	24
TCGA-FG-A70Z	LGG	53	oligoastrocytoma	with tumor	female	g3	9.3524	0	328	0	328
TCGA-DU-6403	LGG	60	oligoastrocytoma	with tumor	female	g3	8.7346	1	354	1	354
TCGA-DU-8161	LGG	63	oligoastrocytoma	with tumor	female	g3	5.7421	1	722	1	111
TCGA-DB-A64W	LGG	65	oligoastrocytoma	with tumor	female	g3	5.3839	1	438	0	438
TCGA-FG-8186	LGG	42	oligoastrocytoma	with tumor	female	g3	4.006	0	487	0	487
TCGA-DU-8162	LGG	61	oligoastrocytoma	with tumor	female	g3	3.6877	1	444	1	402
TCGA-DU-6396	LGG	31	oligoastrocytoma	with tumor	female	g3	3.6488	1	2286	1	106
TCGA-DU-5855	LGG	49	oligoastrocytoma	with tumor	female	g3	3.4619	0	207	0	207
TCGA-DU-6404	LGG	24	oligodendroglioma	with tumor	female	g3	19.1431	1	4068	1	1154
TCGA-CS-5396	LGG	53	oligodendroglioma	with tumor	female	g3	11.0617	0	1631	0	1631
TCGA-DU-8165	LGG	60	oligodendroglioma	with tumor	female	g3	10.0373	0	582	0	582
TCGA-S9-A7J3	LGG	52	oligodendroglioma	with tumor	female	g3	9.3989	0	629	0	629
TCGA-E1-A7YQ	LGG	58	oligodendroglioma	with tumor	female	g3	8.9504	1	1578	1	580
TCGA-S9-A7J0	LGG	30	oligodendroglioma	with tumor	female	g3	8.3558	0	609	1	390
TCGA-QH-A6X8	LGG	56	oligodendroglioma	with tumor	female	g3	7.8469	0	509	0	509
TCGA-DH-A66G	LGG	49	oligodendroglioma	with tumor	female	g3	7.7103	0	523	0	523
TCGA-DU-7300	LGG	53	oligodendroglioma	with tumor	female	g3	6.7048	1	1886	1	317
TCGA-QH-A65R	LGG	38	oligodendroglioma	with tumor	female	g3	5.2052	0	461	0	461
TCGA-DU-8168	LGG	55	oligodendroglioma	with tumor	female	g3	5.0765	0	431	0	431
TCGA-DU-7309	LGG	41	oligodendroglioma	with tumor	female	g3	4.9088	0	84	0	84
TCGA-P5-A5EX	LGG	41	oligodendroglioma	with tumor	female	g3	4.177	0	243	0	243
TCGA-DU-A7T6	LGG	73	oligodendroglioma	with tumor	female	g3	3.992	1	547	1	547
TCGA-TM-A84O	LGG	61	oligodendroglioma	with tumor	female	g3	3.9658	1	1011	1	1011
TCGA-TQ-A7RF	LGG	27	oligodendroglioma	with tumor	female	g3	2.9181	0	650	0	650
TCGA-DU-A6S8	LGG	74	oligodendroglioma	with tumor	female	g3	2.7342	0	678	1	641
TCGA-DU-7302	LGG	48	oligodendroglioma	with tumor	female	g3	2.0971	0	1834	1	1374
TCGA-DU-7018	LGG	57	oligodendroglioma	with tumor	female	g3	1.2922	1	933	1	338
TCGA-VW-A7QS	LGG	35	oligodendroglioma	with tumor	female	g3	1.0648	0	706	0	706
TCGA-HT-8110	LGG	57	astrocytoma	tumor free	male	g3	15.8763	0	419	0	419
TCGA-HT-7477	LGG	62	astrocytoma	tumor free	male	g3	11.066	0	738	0	738
TCGA-DB-5273	LGG	33	astrocytoma	tumor free	male	g3	7.1472	0	2493	0	2493
TCGA-FG-8185	LGG	37	astrocytoma	tumor free	male	g3	7.0224	0	433	0	433
TCGA-HT-A61B	LGG	22	astrocytoma	tumor free	male	g3	5.2403	0	533	0	533
TCGA-QH-A6XC	LGG	48	astrocytoma	tumor free	male	g3	4.8868	0	508	1	438
TCGA-S9-A6U6	LGG	28	astrocytoma	tumor free	male	g3	4.4661	0	1069	0	1069
TCGA-HT-7479	LGG	44	astrocytoma	tumor free	male	g3	4.4564	0	1227	1	705
TCGA-TM-A84I	LGG	30	astrocytoma	tumor free	male	g3	4.4087	0	854	0	854
TCGA-FG-7636	LGG	48	astrocytoma	tumor free	male	g3	4.3965	0	544	0	544
TCGA-DB-A4XD	LGG	32	astrocytoma	tumor free	male	g3	3.8927	0	1210	0	1210
TCGA-DH-5142	LGG	29	astrocytoma	tumor free	male	g3	3.5426	0	1943	1	1627
TCGA-P5-A72X	LGG	21	astrocytoma	tumor free	male	g3	3.4065	0	403	0	403
TCGA-TM-A84F	LGG	48	astrocytoma	tumor free	male	g3	2.9657	0	1796	0	1796
TCGA-HT-7855	LGG	39	astrocytoma	tumor free	male	g3	2.9074	0	585	0	585
TCGA-P5-A72W	LGG	35	astrocytoma	tumor free	male	g3	2.4044	0	317	0	317
TCGA-DB-A4XB	LGG	38	astrocytoma	tumor free	male	g3	2.2207	0	919	0	919
TCGA-P5-A5EZ	LGG	39	astrocytoma	tumor free	male	g3	2.1358	0	70	0	70
TCGA-CS-5393	LGG	39	astrocytoma	tumor free	male	g3	1.88	0	1222	0	1222
TCGA-S9-A6TV	LGG	50	oligoastrocytoma	tumor free	male	g3	8.8183	0	571	0	571
TCGA-FG-A4MW	LGG	63	oligoastrocytoma	tumor free	male	g3	6.3012	1	559	1	226
TCGA-DB-5275	LGG	36	oligoastrocytoma	tumor free	male	g3	5.5974	0	1458	0	1458
TCGA-HT-7879	LGG	31	oligoastrocytoma	tumor free	male	g3	5.2518	0	112	0	112
TCGA-IK-8125	LGG	62	oligoastrocytoma	tumor free	male	g3	4.3954	0	1301	0	1301
TCGA-DB-5276	LGG	32	oligoastrocytoma	tumor free	male	g3	4.3886	0	2218	0	2218
TCGA-P5-A730	LGG	22	oligoastrocytoma	tumor free	male	g3	4.0167	0	333	0	333
TCGA-HT-8114	LGG	36	oligoastrocytoma	tumor free	male	g3	3.422	0	1040	0	1040
TCGA-HT-7609	LGG	34	oligoastrocytoma	tumor free	male	g3	2.4952	0	1399	0	1399
TCGA-HT-7684	LGG	58	oligoastrocytoma	tumor free	male	g3	2.4027	0	184	0	184
TCGA-HT-7475	LGG	67	oligoastrocytoma	tumor free	male	g3	2.2511	0	530	0	530
TCGA-QH-A6X4	LGG	47	oligoastrocytoma	tumor free	male	g3	0.9668	0	442	0	442
TCGA-HT-A61C	LGG	66	oligodendroglioma	tumor free	male	g3	9.5275	1	537	1	476
TCGA-DH-A669	LGG	70	oligodendroglioma	tumor free	male	g3	8.9292	1	919	1	260
TCGA-HT-7882	LGG	66	oligodendroglioma	tumor free	male	g3	8.3229	1	113	1	113
TCGA-HT-7677	LGG	53	oligodendroglioma	tumor free	male	g3	8.3056	0	494	0	494
TCGA-HT-7687	LGG	74	oligodendroglioma	tumor free	male	g3	7.2288	0	3	0	3
TCGA-DB-A64P	LGG	40	oligodendroglioma	tumor free	male	g3	7.1613	0	916	0	916
TCGA-TM-A84S	LGG	36	oligodendroglioma	tumor free	male	g3	5.4154	0	454	0	454
TCGA-HT-7620	LGG	40	oligodendroglioma	tumor free	male	g3	4.6194	0	434	1	280
TCGA-TM-A84M	LGG	40	oligodendroglioma	tumor free	male	g3	3.8099	0	754	0	754
TCGA-HT-7470	LGG	37	oligodendroglioma	tumor free	male	g3	3.4181	1	1220	0	1220
TCGA-HT-7856	LGG	35	oligodendroglioma	tumor free	male	g3	3.2287	0	1189	0	1189
TCGA-HT-8109	LGG	64	oligodendroglioma	tumor free	male	g3	2.6858	0	169	0	169
TCGA-HT-7468	LGG	30	oligodendroglioma	tumor free	male	g3	2.2035	0	203	0	203
TCGA-HT-7688	LGG	59	oligodendroglioma	tumor free	male	g3	2.0539	0	964	0	964
TCGA-VM-A8CB	LGG	33	oligodendroglioma	tumor free	male	g3	1.9937	0	3	0	3
TCGA-TM-A84J	LGG	63	oligodendroglioma	tumor free	male	g3	0.9719	0	735	1	454
TCGA-FG-5963	LGG	23	astrocytoma	with tumor	male	g3	21.3858	1	775	1	395
TCGA-DU-7013	LGG	59	astrocytoma	with tumor	male	g3	14.6238	1	269	1	187
TCGA-E1-A7YL	LGG	46	astrocytoma	with tumor	male	g3	14.1904	1	492	1	91
TCGA-VM-A8CD	LGG	58	astrocytoma	with tumor	male	g3	12.4387	1	240	1	240
TCGA-VW-A8FI	LGG	66	astrocytoma	with tumor	male	g3	11.7761	1	245	1	245
TCGA-CS-6188	LGG	48	astrocytoma	with tumor	male	g3	11.5644	1	814	1	647
TCGA-S9-A6UA	LGG	66	astrocytoma	with tumor	male	g3	11.031	1	178	1	161
TCGA-QH-A6CS	LGG	41	astrocytoma	with tumor	male	g3	10.6045	0	588	1	498
TCGA-TM-A84B	LGG	40	astrocytoma	with tumor	male	g3	10.3018	1	758	1	758
TCGA-S9-A7R2	LGG	69	astrocytoma	with tumor	male	g3	10.2862	1	316	1	316
TCGA-DU-6402	LGG	52	astrocytoma	with tumor	male	g3	10.1066	1	214	1	103
TCGA-S9-A89Z	LGG	40	astrocytoma	with tumor	male	g3	9.7384	0	623	0	623
TCGA-DU-A5TP	LGG	33	astrocytoma	with tumor	male	g3	8.665	0	1012	1	203
TCGA-DU-A7TJ	LGG	55	astrocytoma	with tumor	male	g3	8.4778	0	17	0	17
TCGA-S9-A7IX	LGG	57	astrocytoma	with tumor	male	g3	8.3628	1	819	1	350
TCGA-S9-A6U0	LGG	46	astrocytoma	with tumor	male	g3	8.1417	1	742	1	692
TCGA-CS-4941	LGG	67	astrocytoma	with tumor	male	g3	7.9158	1	234	1	9
TCGA-E1-A7YD	LGG	57	astrocytoma	with tumor	male	g3	7.6862	1	435	1	284
TCGA-E1-5304	LGG	42	astrocytoma	with tumor	male	g3	6.8868	1	1251	1	903
TCGA-E1-5302	LGG	41	astrocytoma	with tumor	male	g3	6.7914	1	1525	1	1242
TCGA-HW-A5KK	LGG	64	astrocytoma	with tumor	male	g3	6.6676	1	388	1	388
TCGA-DH-A66B	LGG	52	astrocytoma	with tumor	male	g3	5.3902	0	1279	0	1279
TCGA-CS-4943	LGG	37	astrocytoma	with tumor	male	g3	5.3477	1	1106	1	1106
TCGA-DH-A7UU	LGG	43	astrocytoma	with tumor	male	g3	5.288	0	417	0	417
TCGA-E1-A7YJ	LGG	55	astrocytoma	with tumor	male	g3	5.1695	1	592	1	516
TCGA-E1-5305	LGG	34	astrocytoma	with tumor	male	g3	4.8544	1	2433	1	1604
TCGA-S9-A6WG	LGG	31	astrocytoma	with tumor	male	g3	4.4607	0	2602	0	2602
TCGA-RY-A843	LGG	30	astrocytoma	with tumor	male	g3	4.37	0	63	0	63
TCGA-CS-6666	LGG	22	astrocytoma	with tumor	male	g3	4.1009	0	1428	0	1428
TCGA-DH-A7UV	LGG	49	astrocytoma	with tumor	male	g3	3.7257	0	566	0	566
TCGA-DU-A7TI	LGG	32	astrocytoma	with tumor	male	g3	3.7147	1	1183	1	822
TCGA-S9-A7R4	LGG	46	astrocytoma	with tumor	male	g3	3.6699	0	914	0	914
TCGA-DU-7292	LGG	69	astrocytoma	with tumor	male	g3	3.593	1	242	1	91
TCGA-E1-5303	LGG	38	astrocytoma	with tumor	male	g3	3.5759	1	2052	1	156
TCGA-S9-A6U9	LGG	36	astrocytoma	with tumor	male	g3	3.5453	0	2918	0	2918
TCGA-HT-8564	LGG	47	astrocytoma	with tumor	male	g3	3.1068	0	478	1	120
TCGA-HW-8320	LGG	36	astrocytoma	with tumor	male	g3	2.9991	0	1217	0	1217
TCGA-DH-A7UT	LGG	30	astrocytoma	with tumor	male	g3	2.8623	1	531	1	404
TCGA-E1-A7YM	LGG	63	astrocytoma	with tumor	male	g3	2.713	1	648	1	88
TCGA-S9-A6WL	LGG	52	astrocytoma	with tumor	male	g3	2.675	0	946	1	240
TCGA-DU-7299	LGG	33	astrocytoma	with tumor	male	g3	2.5384	1	1339	1	675
TCGA-HW-8321	LGG	31	astrocytoma	with tumor	male	g3	2.2281	0	1294	0	1294
TCGA-DB-5277	LGG	34	astrocytoma	with tumor	male	g3	2.1458	1	1547	1	1156
TCGA-QH-A6CV	LGG	51	oligoastrocytoma	with tumor	male	g3	8.3904	0	442	0	442
TCGA-CS-6186	LGG	58	oligoastrocytoma	with tumor	male	g3	6.9501	1	538	1	188
TCGA-FG-A4MU	LGG	58	oligoastrocytoma	with tumor	male	g3	6.573	0	326	0	326
TCGA-S9-A7IY	LGG	39	oligoastrocytoma	with tumor	male	g3	5.9726	0	715	0	715
TCGA-S9-A6WP	LGG	42	oligoastrocytoma	with tumor	male	g3	4.7809	0	567	0	567
TCGA-VV-A829	LGG	44	oligoastrocytoma	with tumor	male	g3	4.506	0	1127	0	1127
TCGA-DU-8163	LGG	29	oligoastrocytoma	with tumor	male	g3	4.4031	0	629	1	509
TCGA-DU-A7TD	LGG	52	oligoastrocytoma	with tumor	male	g3	4.1194	1	228	1	188
TCGA-E1-A7YU	LGG	42	oligoastrocytoma	with tumor	male	g3	3.8987	1	23	1	23
TCGA-DH-5143	LGG	30	oligoastrocytoma	with tumor	male	g3	3.7939	0	1401	0	1401
TCGA-DU-7304	LGG	43	oligoastrocytoma	with tumor	male	g3	3.6654	1	709	1	309
TCGA-QH-A6CW	LGG	43	oligoastrocytoma	with tumor	male	g3	3.6299	0	414	0	414
TCGA-KT-A74X	LGG	26	oligoastrocytoma	with tumor	male	g3	3.4149	0	438	0	438
TCGA-DB-5281	LGG	61	oligoastrocytoma	with tumor	male	g3	2.9722	0	2381	0	2381
TCGA-FG-8181	LGG	23	oligoastrocytoma	with tumor	male	g3	2.1554	0	862	0	862
TCGA-DU-A7T8	LGG	35	oligoastrocytoma	with tumor	male	g3	2.0886	1	4229	1	3009
TCGA-DU-6542	LGG	25	oligoastrocytoma	with tumor	male	g3	2.0593	0	73	0	73
TCGA-HT-7616	LGG	75	oligodendroglioma	with tumor	male	g3	15.3457	1	7	1	7
TCGA-DU-6394	LGG	53	oligodendroglioma	with tumor	male	g3	11.168	1	682	1	353
TCGA-DU-A5TT	LGG	70	oligodendroglioma	with tumor	male	g3	11.1165	0	743	1	584
TCGA-DU-A76L	LGG	54	oligodendroglioma	with tumor	male	g3	10.6015	1	814	1	410
TCGA-E1-A7YS	LGG	71	oligodendroglioma	with tumor	male	g3	7.8042	1	466	1	466
TCGA-DU-6397	LGG	45	oligodendroglioma	with tumor	male	g3	6.3053	1	1401	1	837
TCGA-E1-A7YO	LGG	45	oligodendroglioma	with tumor	male	g3	6.0191	1	2282	1	1977
TCGA-FG-8191	LGG	30	oligodendroglioma	with tumor	male	g3	5.5011	0	992	0	992
TCGA-FG-6692	LGG	63	oligodendroglioma	with tumor	male	g3	5.4032	1	561	1	561
TCGA-HT-7469	LGG	30	oligodendroglioma	with tumor	male	g3	5.087	1	351	1	92
TCGA-DB-A4XG	LGG	34	oligodendroglioma	with tumor	male	g3	3.5427	0	2219	0	2219
TCGA-S9-A6TX	LGG	46	oligodendroglioma	with tumor	male	g3	3.3301	0	1245	1	856
TCGA-S9-A6WD	LGG	58	oligodendroglioma	with tumor	male	g3	3.1391	0	2289	0	2289
TCGA-DU-A76R	LGG	51	oligodendroglioma	with tumor	male	g3	2.9451	1	648	1	338
TCGA-FG-5962	LGG	54	oligodendroglioma	with tumor	male	g3	2.7792	0	1453	0	1453
TCGA-HW-A5KJ	LGG	68	oligodendroglioma	with tumor	male	g3	2.5872	1	962	1	615
TCGA-S9-A7J2	LGG	25	oligodendroglioma	with tumor	male	g3	2.3505	0	62	0	62
TCGA-CS-6670	LGG	43	oligodendroglioma	with tumor	male	g3	1.9656	0	1426	0	1426
TCGA-RY-A840	LGG	47	oligodendroglioma	with tumor	male	g3	1.6113	0	854	0	854
TCGA-S9-A6TW	LGG	40	oligodendroglioma	with tumor	male	g3	1.4621	0	1250	1	861
TCGA-E1-5311	LGG	31	oligodendroglioma	with tumor	male	g3	1.4201	1	4084	1	2602
TCGA-DU-6410	LGG	56	oligodendroglioma	with tumor	male	g3	1.0149	0	242	0	242
