# Supplementary material for: PBX3 as a biomarker for the early diagnosis and prediction of prognosis of glioma
Source: PLoS One. 2024 Feb 7;19(2):e0293647. doi: 10.1371/journal.pone.0293647 (PMC10849273; doi:10.1371/journal.pone.0293647)
Supplement: S2 Table — (CSV) [file pone.0293647.s009.csv]

CGGA_ID	PRS_type	Histology	disease	Grade	Gender	Age	IDH_mutation_status	1p19q_codeletion_status	futime	fustat	PBX3
CGGA_1059	Recurrent	A	LGG	WHO II	Female	54	Mutant	Non-codel	21	1	2.586396102
CGGA_1215	Recurrent	AOA	LGG	WHO III	Male	37	Mutant	Non-codel	29	1	4.000629194
CGGA_1688	Recurrent	AA	LGG	WHO III	Female	51	Wildtype	Non-codel	51	1	2.692463658
CGGA_D56	Recurrent	AOA	LGG	WHO III	Male	45	Mutant	Non-codel	64	1	3.078525659
CGGA_457	Recurrent	AOA	LGG	WHO III	Male	32	Mutant	Non-codel	75	1	5.822019274
CGGA_1434	Recurrent	AA	LGG	WHO III	Male	61	Wildtype	Non-codel	81	1	3.890407037
CGGA_406	Recurrent	AOA	LGG	WHO III	Female	24	Mutant	Non-codel	90	1	3.78904399
CGGA_1284	Primary	AA	LGG	WHO III	Male	73	Wildtype	Non-codel	97	1	3.765749903
CGGA_1862	Primary	AA	LGG	WHO III	Male	40	Wildtype	Non-codel	110	1	4.902105946
CGGA_358	Recurrent	AOA	LGG	WHO III	Female	30	Mutant	Non-codel	122	1	2.376765152
CGGA_1458	Recurrent	AOA	LGG	WHO III	Female	54	Mutant	Codel	127	1	2.17651735
CGGA_1575	Recurrent	AOA	LGG	WHO III	Male	37	Mutant	Non-codel	129	1	4.314073642
CGGA_2013	Recurrent	A	LGG	WHO II	Male	41	Mutant	Codel	139	1	2.274868147
CGGA_1669	Primary	AOA	LGG	WHO III	Female	44	Wildtype	Non-codel	139	1	5.080527786
CGGA_1374	Recurrent	AOA	LGG	WHO III	Male	22	Mutant	Non-codel	141	1	2.415279015
CGGA_1334	Primary	OA	LGG	WHO II	Female	33	Wildtype	Non-codel	146	1	4.66501153
CGGA_1184	Recurrent	AOA	LGG	WHO III	Male	46	Mutant	Non-codel	156	1	2.289385972
CGGA_256	Primary	A	LGG	WHO II	Male	39	Mutant	Non-codel	158	0	2.941761209
CGGA_252	Primary	A	LGG	WHO II	Female	24	Mutant	Non-codel	165	0	1.849574617
CGGA_603	Recurrent	AA	LGG	WHO III	Male	32	Mutant	Non-codel	168	0	2.658089114
CGGA_852	Primary	AA	LGG	WHO III	Male	40	Wildtype	Non-codel	169	1	4.654937987
CGGA_D33	Recurrent	AA	LGG	WHO III	Male	38	Mutant	Non-codel	175	1	3.781074215
CGGA_D58	Recurrent	AA	LGG	WHO III	Male	24	Wildtype	Codel	181	1	2.00110028
CGGA_1544	Primary	AOA	LGG	WHO III	Female	38	Mutant	Non-codel	208	1	2.152772073
CGGA_P159	Primary	AOA	LGG	WHO III	Male	59	Wildtype	Non-codel	211	1	4.500498407
CGGA_1081	Recurrent	AA	LGG	WHO III	Female	30	Wildtype	Non-codel	216	1	3.845662516
CGGA_D48	Recurrent	AOA	LGG	WHO III	Female	23	Mutant	Non-codel	221	1	3.684424757
CGGA_1685	Recurrent	AA	LGG	WHO III	Male	33	Mutant	Non-codel	225	1	3.981614248
CGGA_1145	Recurrent	AA	LGG	WHO III	Male	41	Wildtype	Non-codel	239	1	3.095471164
CGGA_1094	Recurrent	AOA	LGG	WHO III	Female	40	Mutant	Non-codel	252	1	3.761694
CGGA_881	Recurrent	AOA	LGG	WHO III	Female	23	Wildtype	Non-codel	252	1	5.080527786
CGGA_791	Primary	AA	LGG	WHO III	Male	55	Wildtype	Non-codel	252	1	4.769246565
CGGA_1322	Primary	AOA	LGG	WHO III	Male	10	Mutant	Non-codel	253	1	3.963558961
CGGA_1006	Primary	AOA	LGG	WHO III	Male	42	Wildtype	Non-codel	254	1	3.188034285
CGGA_D16	Primary	AOA	LGG	WHO III	Female	59	Wildtype	Non-codel	261	1	2.711821898
CGGA_1014	Primary	A	LGG	WHO II	Male	42	Wildtype	Non-codel	263	1	2.907826255
CGGA_662	Primary	OA	LGG	WHO II	Female	59	Mutant	Codel	284	1	2.768289708
CGGA_P388	Recurrent	AA	LGG	WHO III	Female	37	Mutant	Non-codel	293	1	3.735375036
CGGA_D19	Recurrent	O	LGG	WHO II	Female	64	Mutant	Codel	297	1	5.233667603
CGGA_D46	Recurrent	AA	LGG	WHO III	Female	36	Mutant	Non-codel	300	1	4.870440168
CGGA_1002	Primary	AA	LGG	WHO III	Female	43	Wildtype	Non-codel	305	1	2.742499723
CGGA_P421	Recurrent	AA	LGG	WHO III	Male	26	Mutant	Non-codel	308	1	4.389131083
CGGA_P145	Primary	OA	LGG	WHO II	Male	53	Mutant	Non-codel	308	1	3.013479855
CGGA_P439	Recurrent	A	LGG	WHO II	Male	45	Mutant	Non-codel	309	0	2.697818315
CGGA_P438	Recurrent	AO	LGG	WHO III	Male	41	Mutant	Codel	310	0	3.21574873
CGGA_1295	Recurrent	AOA	LGG	WHO III	Male	40	Mutant	Non-codel	310	1	3.637362213
CGGA_D44	Primary	AOA	LGG	WHO III	Female	18	Wildtype	Non-codel	313	1	2.039764221
CGGA_P98	Recurrent	AOA	LGG	WHO III	Male	44	Mutant	Non-codel	317	1	2.589390696
CGGA_1181	Primary	OA	LGG	WHO II	Male	36	Mutant	Non-codel	318	0	2.400256038
CGGA_245	Recurrent	AA	LGG	WHO III	Female	39	Mutant	Non-codel	318	1	3.102681858
CGGA_763	Recurrent	AOA	LGG	WHO III	Male	52	Wildtype	Non-codel	319	0	2.160733408
CGGA_P270	Recurrent	A	LGG	WHO II	Male	33	Mutant	Non-codel	322	1	3.89373265
CGGA_1435	Primary	AOA	LGG	WHO III	Female	46	Mutant	Non-codel	324	0	3.127170501
CGGA_1329	Recurrent	AOA	LGG	WHO III	Female	43	Mutant	Non-codel	326	1	5.427173624
CGGA_507	Recurrent	AA	LGG	WHO III	Female	53	Mutant	Non-codel	328	1	3.159880608
CGGA_1411	Recurrent	AA	LGG	WHO III	Female	40	Wildtype	Non-codel	329	1	2.682864724
CGGA_643	Primary	AOA	LGG	WHO III	Male	56	Wildtype	Non-codel	331	1	4.42220574
CGGA_1589	Recurrent	A	LGG	WHO II	Male	49	Wildtype	Non-codel	342	1	2.71902818
CGGA_1359	Recurrent	AOA	LGG	WHO III	Male	21	Wildtype	Non-codel	343	1	4.398323468
CGGA_1809	Primary	AO	LGG	WHO III	Male	27	Wildtype	Non-codel	343	1	2.168648321
CGGA_P146	Recurrent	A	LGG	WHO II	Male	31	Mutant	Non-codel	344	0	3.829109162
CGGA_P150	Primary	OA	LGG	WHO II	Male	34	Mutant	Non-codel	349	0	2.681690556
CGGA_1686	Primary	AA	LGG	WHO III	Male	27	Wildtype	Non-codel	352	0	2.765572297
CGGA_448	Primary	AOA	LGG	WHO III	Male	64	Wildtype	Non-codel	354	1	2.672070035
CGGA_P437	Primary	AO	LGG	WHO III	Female	47	Mutant	Codel	356	0	2.410200432
CGGA_1369	Primary	AO	LGG	WHO III	Female	37	Mutant	Non-codel	360	0	1.756937731
CGGA_578	Primary	AOA	LGG	WHO III	Female	61	Wildtype	Non-codel	362	1	2.904421092
CGGA_108	Recurrent	AA	LGG	WHO III	Male	44	Wildtype	Non-codel	366	1	4.902632582
CGGA_867	Recurrent	AA	LGG	WHO III	Female	40	Mutant	Non-codel	367	1	3.144585756
CGGA_P5	Recurrent	AA	LGG	WHO III	Female	45	Mutant	Non-codel	378	1	3.903660881
CGGA_1154	Recurrent	AOA	LGG	WHO III	Female	33	Mutant	Non-codel	383	1	3.565975699
CGGA_678	Recurrent	AA	LGG	WHO III	Male	56	Wildtype	Non-codel	386	1	3.231927134
CGGA_P18	Primary	AA	LGG	WHO III	Male	40	Mutant	Non-codel	387	1	3.574406805
CGGA_1118	Recurrent	AA	LGG	WHO III	Male	31	Mutant	Non-codel	398	1	3.285507015
CGGA_P30	Primary	A	LGG	WHO II	Male	48	Wildtype	Non-codel	404	1	2.668102817
CGGA_P416	Recurrent	AO	LGG	WHO III	Male	29	Mutant	Codel	408	0	3.21574873
CGGA_1183	Primary	AA	LGG	WHO III	Female	25	Wildtype	Non-codel	408	1	2.530235202
CGGA_1518	Primary	AOA	LGG	WHO III	Female	19	Wildtype	Non-codel	411	1	4.329420828
CGGA_P27	Primary	OA	LGG	WHO II	Female	37	Mutant	Non-codel	413	0	2.985667615
CGGA_599	Primary	AO	LGG	WHO III	Female	66	Wildtype	Non-codel	418	1	3.417951362
CGGA_458	Recurrent	OA	LGG	WHO II	Male	51	Mutant	Non-codel	419	1	1.82677555
CGGA_1178	Recurrent	AOA	LGG	WHO III	Male	41	Mutant	Non-codel	422	1	3.787847512
CGGA_1160	Primary	AOA	LGG	WHO III	Female	43	Mutant	Non-codel	426	1	4.199318985
CGGA_P399	Recurrent	OA	LGG	WHO II	Female	41	Mutant	Codel	428	0	3.378867493
CGGA_P422	Primary	OA	LGG	WHO II	Female	41	Mutant	Codel	430	0	1.955451922
CGGA_1141	Primary	AOA	LGG	WHO III	Male	65	Wildtype	Non-codel	432	1	2.168648321
CGGA_1660	Primary	OA	LGG	WHO II	Male	41	Wildtype	Codel	433	0	1.88922397
CGGA_P11	Primary	A	LGG	WHO II	Female	38	Mutant	Non-codel	433	0	2.623684825
CGGA_488	Primary	AOA	LGG	WHO III	Male	23	Wildtype	Non-codel	435	1	4.136733024
CGGA_P392	Recurrent	A	LGG	WHO II	Male	35	Mutant	Codel	437	0	2.662629407
CGGA_1280	Primary	AA	LGG	WHO III	Male	74	Wildtype	Non-codel	447	1	4.249963467
CGGA_892	Primary	O	LGG	WHO II	Male	34	Mutant	Codel	448	0	1.425703788
CGGA_P315	Recurrent	OA	LGG	WHO II	Female	47	Mutant	Non-codel	451	1	1.874601885
CGGA_1760	Recurrent	A	LGG	WHO II	Male	51	Wildtype	Non-codel	459	1	3.189962809
CGGA_1510	Recurrent	AOA	LGG	WHO III	Male	40	Mutant	Non-codel	465	1	2.803175914
CGGA_1738	Primary	AA	LGG	WHO III	Male	49	Wildtype	Non-codel	469	1	3.057237257
CGGA_P157	Primary	AOA	LGG	WHO III	Female	55	Wildtype	Non-codel	470	1	4.79757553
CGGA_1606	Primary	AOA	LGG	WHO III	Female	28	Wildtype	Non-codel	471	1	5.29260667
CGGA_1079	Primary	AOA	LGG	WHO III	Male	38	Wildtype	Non-codel	471	1	3.155803667
CGGA_652	Recurrent	AA	LGG	WHO III	Male	42	Mutant	Non-codel	476	1	2.342485458
CGGA_1388	Recurrent	AA	LGG	WHO III	Male	37	Mutant	Non-codel	485	1	2.878605244
CGGA_P364	Recurrent	AA	LGG	WHO III	Female	41	Mutant	Non-codel	495	1	3.382099408
CGGA_P185	Recurrent	AA	LGG	WHO III	Female	41	Mutant	Non-codel	502	1	4.107398876
CGGA_P358	Recurrent	OA	LGG	WHO II	Male	44	Mutant	Non-codel	504	0	2.950635897
CGGA_P356	Recurrent	OA	LGG	WHO II	Female	22	Mutant	Non-codel	506	0	1.685623358
CGGA_P269	Recurrent	AO	LGG	WHO III	Female	47	Wildtype	Codel	511	1	2.780738977
CGGA_521	Primary	AA	LGG	WHO III	Male	32	Wildtype	Non-codel	514	1	3.586956082
CGGA_1739	Recurrent	AOA	LGG	WHO III	Male	45	Mutant	Non-codel	515	1	3.202916999
CGGA_2006	Recurrent	AA	LGG	WHO III	Male	43	Mutant	Non-codel	516	0	3.002850171
CGGA_835	Primary	O	LGG	WHO II	Male	31	Mutant	Codel	517	0	3.880086113
CGGA_1487	Recurrent	AA	LGG	WHO III	Female	49	Wildtype	Non-codel	520	1	3.024026946
CGGA_P346	Recurrent	OA	LGG	WHO II	Male	42	Mutant	Non-codel	522	0	2.57776404
CGGA_1459	Recurrent	AOA	LGG	WHO III	Male	55	Wildtype	Non-codel	522	0	3.257075928
CGGA_2002	Recurrent	A	LGG	WHO II	Male	40	Mutant	Non-codel	524	0	2.803175914
CGGA_276	Primary	O	LGG	WHO II	Male	44	Mutant	Non-codel	529	0	2.138036848
CGGA_P337	Recurrent	AO	LGG	WHO III	Female	61	Mutant	Codel	532	0	4.215539707
CGGA_1061	Recurrent	AOA	LGG	WHO III	Female	43	Mutant	Non-codel	532	1	1.373166586
CGGA_P338	Recurrent	O	LGG	WHO II	Male	51	Wildtype	Non-codel	532	0	2.854130026
CGGA_1553	Recurrent	AOA	LGG	WHO III	Male	30	Mutant	Non-codel	540	1	2.737318786
CGGA_P328	Recurrent	AA	LGG	WHO III	Female	54	Mutant	Non-codel	546	0	4.012395697
CGGA_619	Recurrent	A	LGG	WHO II	Male	40	Wildtype	Non-codel	550	1	3.1768838
CGGA_P326	Recurrent	AA	LGG	WHO III	Female	48	Mutant	Non-codel	551	0	2.595166891
CGGA_810	Recurrent	AO	LGG	WHO III	Male	20	Wildtype	Non-codel	551	1	3.312558645
CGGA_1398	Recurrent	AOA	LGG	WHO III	Male	43	Mutant	Non-codel	554	1	2.687087794
CGGA_796	Primary	A	LGG	WHO II	Male	60	Wildtype	Non-codel	559	0	4.964323759
CGGA_P308	Recurrent	AA	LGG	WHO III	Male	38	Mutant	Non-codel	563	1	1.932168268
CGGA_1598	Primary	AOA	LGG	WHO III	Male	31	Wildtype	Non-codel	564	1	2.84935883
CGGA_P319	Recurrent	AOA	LGG	WHO III	Male	37	Mutant	Non-codel	565	0	4.398323468
CGGA_P314	Recurrent	AO	LGG	WHO III	Female	34	Mutant	Codel	572	0	2.274868147
CGGA_632	Primary	OA	LGG	WHO II	Female	29	Mutant	Non-codel	576	1	4.121702657
CGGA_P311	Recurrent	A	LGG	WHO II	Male	36	Mutant	Non-codel	581	0	3.22665163
CGGA_P306	Recurrent	O	LGG	WHO II	Male	49	Mutant	Codel	592	0	2.044787032
CGGA_1148	Primary	A	LGG	WHO II	Male	37	Mutant	Non-codel	596	1	2.692463658
CGGA_1680	Primary	AA	LGG	WHO III	Male	45	Mutant	Non-codel	596	1	2.390238253
CGGA_247	Primary	AA	LGG	WHO III	Male	60	Mutant	Non-codel	609	1	4.036904128
CGGA_P298	Recurrent	AO	LGG	WHO III	Female	50	Mutant	Codel	634	0	3.1291166
CGGA_492	Recurrent	AOA	LGG	WHO III	Male	27	Wildtype	Non-codel	652	0	3.075567068
CGGA_P286	Recurrent	OA	LGG	WHO II	Female	57	Mutant	Codel	658	0	2.566036937
CGGA_P279	Recurrent	AO	LGG	WHO III	Female	47	Mutant	Codel	668	0	1.622208679
CGGA_888	Recurrent	AO	LGG	WHO III	Male	29	Mutant	Codel	669	1	3.219392769
CGGA_1226	Primary	A	LGG	WHO II	Female	33	Wildtype	Non-codel	670	1	4.248333001
CGGA_564	Primary	AA	LGG	WHO III	Male	47	Wildtype	Non-codel	679	1	2.766827619
CGGA_1223	Primary	AOA	LGG	WHO III	Male	42	Wildtype	Non-codel	682	1	3.623922462
CGGA_1087	Primary	OA	LGG	WHO II	Female	36	Mutant	Codel	701	0	2.164696633
CGGA_1321	Primary	AOA	LGG	WHO III	Male	46	Mutant	Non-codel	702	1	4.305925936
CGGA_1048	Primary	OA	LGG	WHO II	Female	27	Wildtype	Non-codel	703	0	4.032535588
CGGA_236	Primary	O	LGG	WHO II	Male	47	Mutant	Codel	706	0	2.408060625
CGGA_1066	Primary	A	LGG	WHO II	Female	34	Mutant	Non-codel	723	1	3.703908543
CGGA_659	Primary	O	LGG	WHO II	Female	50	Wildtype	Non-codel	730	0	1.241431148
CGGA_1185	Recurrent	AOA	LGG	WHO III	Female	50	Wildtype	Non-codel	731	1	4.88567806
CGGA_1157	Primary	A	LGG	WHO II	Male	64	Wildtype	Non-codel	741	1	2.687087794
CGGA_1850	Primary	OA	LGG	WHO II	Male	29	Mutant	Non-codel	750	0	2.875395272
CGGA_1587	Primary	AA	LGG	WHO III	Female	30	Mutant	Non-codel	750	1	3.796200793
CGGA_1034	Primary	AA	LGG	WHO III	Male	23	Wildtype	Non-codel	753	1	4.746265221
CGGA_1619	Primary	AA	LGG	WHO III	Male	44	Mutant	Non-codel	766	1	2.832526327
CGGA_1263	Primary	AA	LGG	WHO III	Male	50	Wildtype	Non-codel	772	1	2.868993902
CGGA_904	Primary	A	LGG	WHO II	Male	33	Mutant	Non-codel	774	1	1.643796639
CGGA_P177	Primary	OA	LGG	WHO II	Male	43	Wildtype	Non-codel	776	0	2.716395
CGGA_P179	Primary	OA	LGG	WHO II	Female	53	Mutant	Non-codel	778	0	2.271214298
CGGA_1906	Recurrent	AA	LGG	WHO III	Male	57	Mutant	Non-codel	779	0	2.551234132
CGGA_D50	Recurrent	OA	LGG	WHO II	Male	30	Mutant	Codel	782	1	2.788259239
CGGA_P173	Primary	OA	LGG	WHO II	Male	31	Mutant	Non-codel	782	0	3.169353108
CGGA_1126	Primary	AOA	LGG	WHO III	Male	44	Mutant	Non-codel	784	1	3.375627865
CGGA_1902	Primary	OA	LGG	WHO II	Male	33	Mutant	Non-codel	790	0	2.416789784
CGGA_P110	Primary	AO	LGG	WHO III	Female	56	Wildtype	Non-codel	800	1	4.485546523
CGGA_1829	Primary	OA	LGG	WHO II	Male	23	Wildtype	Non-codel	801	0	2.256499751
CGGA_P176	Primary	OA	LGG	WHO II	Female	32	Mutant	Codel	804	0	3.269408039
CGGA_P183	Primary	AO	LGG	WHO III	Male	58	Mutant	Codel	807	0	2.676271771
CGGA_P174	Primary	OA	LGG	WHO II	Male	31	Mutant	Codel	816	0	3.970150501
CGGA_P155	Primary	A	LGG	WHO II	Male	50	Wildtype	Non-codel	817	0	3.04280762
CGGA_P156	Primary	O	LGG	WHO II	Male	30	Mutant	Codel	822	0	3.319337204
CGGA_D11	Primary	AOA	LGG	WHO III	Female	53	Wildtype	Non-codel	827	1	3.886887528
CGGA_1718	Primary	AA	LGG	WHO III	Female	37	Mutant	Non-codel	835	0	2.000854273
CGGA_825	Recurrent	AA	LGG	WHO III	Male	36	Mutant	Non-codel	836	1	3.091655005
CGGA_D24	Primary	AOA	LGG	WHO III	Female	37	Mutant	Non-codel	837	1	3.650940392
CGGA_1051	Primary	A	LGG	WHO II	Male	47	Wildtype	Codel	838	1	2.300173344
CGGA_1567	Primary	AO	LGG	WHO III	Female	48	Mutant	Non-codel	840	1	2.144763768
CGGA_1536	Primary	OA	LGG	WHO II	Male	53	Mutant	Non-codel	840	1	3.004982777
CGGA_1882	Primary	AOA	LGG	WHO III	Male	33	Mutant	Codel	842	0	1.735391188
CGGA_1651	Recurrent	A	LGG	WHO II	Female	44	Mutant	Non-codel	842	1	1.964654695
CGGA_1880	Recurrent	AA	LGG	WHO III	Female	37	Mutant	Non-codel	855	0	2.222796961
CGGA_D45	Recurrent	AOA	LGG	WHO III	Male	32	Mutant	Non-codel	856	0	3.054019358
CGGA_D28	Primary	AA	LGG	WHO III	Male	25	Mutant	Non-codel	860	1	3.182504528
CGGA_P137	Primary	A	LGG	WHO II	Male	42	Mutant	Non-codel	860	0	4.017458753
CGGA_P147	Primary	OA	LGG	WHO II	Male	52	Mutant	Non-codel	863	1	3.197380334
CGGA_1875	Primary	OA	LGG	WHO II	Female	22	Wildtype	Non-codel	866	0	3.069484592
CGGA_1108	Primary	AOA	LGG	WHO III	Female	39	Wildtype	Non-codel	870	1	4.18996915
CGGA_1715	Primary	O	LGG	WHO II	Female	12	Wildtype	Non-codel	872	0	2.300173344
CGGA_P163	Recurrent	AO	LGG	WHO III	Female	45	Mutant	Non-codel	880	0	3.599390401
CGGA_1383	Recurrent	AA	LGG	WHO III	Female	47	Mutant	Codel	884	0	1.452705152
CGGA_P142	Primary	AOA	LGG	WHO III	Male	45	Mutant	Codel	891	0	3.701359427
CGGA_P144	Primary	AOA	LGG	WHO III	Male	44	Mutant	Non-codel	892	0	2.502750273
CGGA_861	Primary	AOA	LGG	WHO III	Male	29	Wildtype	Non-codel	893	1	2.820374019
CGGA_1004	Primary	A	LGG	WHO II	Female	63	Wildtype	Non-codel	899	1	2.592893344
CGGA_1863	Recurrent	AOA	LGG	WHO III	Female	50	Mutant	Codel	902	0	2.036113496
CGGA_P151	Primary	OA	LGG	WHO II	Female	46	Mutant	Non-codel	915	0	1.63979947
CGGA_P128	Primary	OA	LGG	WHO II	Male	41	Mutant	Non-codel	919	0	3.360953086
CGGA_1140	Recurrent	AA	LGG	WHO III	Female	49	Wildtype	Non-codel	921	1	1.705189379
CGGA_780	Recurrent	AO	LGG	WHO III	Female	64	Wildtype	Non-codel	923	1	2.571913153
CGGA_1695	Recurrent	AA	LGG	WHO III	Male	45	Mutant	Non-codel	927	0	1.788629531
CGGA_901	Primary	AOA	LGG	WHO III	Male	40	Mutant	Non-codel	928	1	2.665368871
CGGA_P131	Primary	AOA	LGG	WHO III	Female	45	Mutant	Codel	929	0	2.815482469
CGGA_1854	Primary	AA	LGG	WHO III	Male	36	Mutant	Non-codel	934	0	2.078937355
CGGA_P132	Primary	OA	LGG	WHO II	Male	42	Mutant	Codel	936	0	2.768111874
CGGA_P121	Primary	OA	LGG	WHO II	Male	39	Wildtype	Non-codel	941	0	1.377083365
CGGA_1356	Recurrent	AOA	LGG	WHO III	Male	52	Mutant	Non-codel	948	1	2.32149426
CGGA_616	Primary	AA	LGG	WHO III	Male	43	Wildtype	Non-codel	952	1	3.256193639
CGGA_P122	Recurrent	OA	LGG	WHO II	Male	43	Mutant	Codel	971	0	2.870698368
CGGA_P111	Primary	OA	LGG	WHO II	Female	44	Mutant	Codel	971	0	3.362591474
CGGA_1731	Primary	AOA	LGG	WHO III	Female	45	Mutant	Non-codel	972	0	2.292991296
CGGA_P108	Primary	AOA	LGG	WHO III	Female	30	Wildtype	Non-codel	976	0	3.525922946
CGGA_1675	Primary	AA	LGG	WHO III	Male	38	Mutant	Non-codel	980	0	2.373375877
CGGA_P103	Primary	OA	LGG	WHO II	Male	34	Mutant	Codel	983	0	3.369125319
CGGA_1058	Recurrent	A	LGG	WHO II	Male	34	Mutant	Non-codel	995	1	3.729139822
CGGA_882	Recurrent	AOA	LGG	WHO III	Male	30	Mutant	Non-codel	1008	0	2.563089262
CGGA_337	Primary	AOA	LGG	WHO III	Female	50	Mutant	Non-codel	1008	1	2.400811288
CGGA_P93	Primary	A	LGG	WHO II	Female	45	Mutant	Non-codel	1010	0	2.612349446
CGGA_887	Recurrent	AO	LGG	WHO III	Male	25	Wildtype	Non-codel	1011	0	1.903690222
CGGA_883	Recurrent	A	LGG	WHO II	Female	39	Mutant	Non-codel	1016	0	2.873048852
CGGA_727	Primary	AA	LGG	WHO III	Male	45	Wildtype	Non-codel	1023	1	3.549080128
CGGA_P86	Primary	O	LGG	WHO II	Female	34	Mutant	Codel	1026	0	3.547526644
CGGA_P84	Primary	A	LGG	WHO II	Female	40	Mutant	Non-codel	1026	0	2.930525844
CGGA_J023	Primary	AO	LGG	WHO III	Male	36	Mutant	Non-codel	1028	1	3.499550212
CGGA_P83	Primary	A	LGG	WHO II	Female	28	Mutant	Non-codel	1030	0	2.780738977
CGGA_P113	Primary	OA	LGG	WHO II	Male	32	Wildtype	Non-codel	1032	0	2.359733514
CGGA_1437	Recurrent	AOA	LGG	WHO III	Male	48	Wildtype	Non-codel	1037	1	2.103997829
CGGA_862	Recurrent	A	LGG	WHO II	Male	30	Mutant	Non-codel	1046	0	2.040457192
CGGA_1649	Primary	OA	LGG	WHO II	Male	36	Mutant	Codel	1047	0	1.06887473
CGGA_757	Primary	A	LGG	WHO II	Male	45	Mutant	Non-codel	1047	1	2.066533728
CGGA_D47	Primary	OA	LGG	WHO II	Male	36	Mutant	Codel	1048	1	2.868993902
CGGA_1508	Primary	AOA	LGG	WHO III	Male	39	Mutant	Non-codel	1049	1	2.737318786
CGGA_288	Recurrent	O	LGG	WHO II	Male	49	Mutant	Codel	1057	1	3.558909552
CGGA_1771	Recurrent	AOA	LGG	WHO III	Male	38	Mutant	Non-codel	1068	1	2.586493355
CGGA_1701	Primary	AOA	LGG	WHO III	Male	44	Mutant	Codel	1072	0	2.834943788
CGGA_1614	Recurrent	AA	LGG	WHO III	Male	51	Mutant	Non-codel	1079	1	2.29658707
CGGA_1311	Recurrent	AOA	LGG	WHO III	Female	29	Mutant	Codel	1080	1	3.761254603
CGGA_28	Primary	A	LGG	WHO II	Male	25	Mutant	Codel	1103	1	2.580680054
CGGA_1340	Primary	AOA	LGG	WHO III	Male	35	Wildtype	Non-codel	1109	1	4.563415932
CGGA_1020	Primary	A	LGG	WHO II	Female	38	Mutant	Non-codel	1120	1	1.594781463
CGGA_330	Primary	AOA	LGG	WHO III	Male	45	Wildtype	Non-codel	1121	1	2.673616359
CGGA_1786	Recurrent	AO	LGG	WHO III	Female	54	Mutant	Codel	1128	0	2.737318786
CGGA_884	Primary	A	LGG	WHO II	Female	48	Mutant	Non-codel	1131	1	3.090646895
CGGA_601	Primary	A	LGG	WHO II	Male	36	Mutant	Non-codel	1133	1	2.226889203
CGGA_1591	Recurrent	AOA	LGG	WHO III	Male	54	Mutant	Non-codel	1133	1	3.105577217
CGGA_1670	Recurrent	AA	LGG	WHO III	Female	30	Wildtype	Non-codel	1141	0	2.921491509
CGGA_1497	Primary	AOA	LGG	WHO III	Female	24	Mutant	Non-codel	1178	1	3.509858808
CGGA_103	Primary	AA	LGG	WHO III	Male	56	Mutant	Non-codel	1188	1	2.813030068
CGGA_694	Recurrent	A	LGG	WHO II	Male	34	Mutant	Non-codel	1194	1	3.386814123
CGGA_P21	Primary	A	LGG	WHO II	Male	25	Mutant	Non-codel	1195	0	3.007112039
CGGA_P20	Primary	A	LGG	WHO II	Female	58	Mutant	Non-codel	1196	0	3.21574873
CGGA_P19	Primary	OA	LGG	WHO II	Male	39	Mutant	Non-codel	1197	0	3.380484413
CGGA_P17	Primary	AOA	LGG	WHO III	Male	30	Mutant	Codel	1203	0	3.136873214
CGGA_P31	Primary	A	LGG	WHO II	Male	42	Wildtype	Non-codel	1205	0	2.612349446
CGGA_D21	Primary	AA	LGG	WHO III	Female	37	Mutant	Non-codel	1208	1	3.197131309
CGGA_1655	Primary	OA	LGG	WHO II	Male	48	Mutant	Non-codel	1209	0	2.623684825
CGGA_P13	Primary	OA	LGG	WHO II	Female	40	Mutant	Codel	1211	0	2.589390696
CGGA_1533	Recurrent	AOA	LGG	WHO III	Female	61	Wildtype	Non-codel	1217	1	2.643296779
CGGA_1524	Recurrent	AOA	LGG	WHO III	Male	36	Mutant	Codel	1226	0	2.282146468
CGGA_1743	Primary	AOA	LGG	WHO III	Female	47	Mutant	Non-codel	1232	0	2.342485458
CGGA_1737	Primary	AO	LGG	WHO III	Male	33	Mutant	Codel	1248	0	1.348505389
CGGA_809	Primary	A	LGG	WHO II	Male	26	Mutant	Non-codel	1252	1	2.057694296
CGGA_720	Recurrent	A	LGG	WHO II	Female	46	Mutant	Non-codel	1258	1	2.800701157
CGGA_1113	Primary	AOA	LGG	WHO III	Male	34	Mutant	Codel	1265	1	3.351991102
CGGA_1725	Primary	AOA	LGG	WHO III	Female	33	Mutant	Codel	1282	0	3.428117502
CGGA_1723	Primary	AOA	LGG	WHO III	Female	39	Mutant	Codel	1282	0	2.681690556
CGGA_1720	Primary	OA	LGG	WHO II	Male	35	Mutant	Non-codel	1290	0	3.460493232
CGGA_856	Primary	O	LGG	WHO II	Male	53	Mutant	Codel	1297	0	2.856555638
CGGA_251	Primary	OA	LGG	WHO II	Male	45	Mutant	Non-codel	1299	0	1.795890578
CGGA_279	Recurrent	AOA	LGG	WHO III	Female	49	Mutant	Non-codel	1314	1	4.096000037
CGGA_400	Recurrent	AA	LGG	WHO III	Female	38	Mutant	Non-codel	1321	1	2.293981757
CGGA_1716	Recurrent	AA	LGG	WHO III	Male	38	Mutant	Non-codel	1332	0	4.142876372
CGGA_1607	Recurrent	OA	LGG	WHO II	Female	35	Mutant	Codel	1333	1	2.957273581
CGGA_621	Recurrent	AOA	LGG	WHO III	Male	40	Mutant	Non-codel	1347	0	2.844570805
CGGA_703	Recurrent	AO	LGG	WHO III	Female	31	Mutant	Non-codel	1355	1	3.034492717
CGGA_1704	Primary	A	LGG	WHO II	Female	32	Wildtype	Non-codel	1360	0	2.403578937
CGGA_1408	Primary	AOA	LGG	WHO III	Female	64	Wildtype	Non-codel	1362	1	3.962116825
CGGA_1703	Primary	OA	LGG	WHO II	Female	30	Mutant	Non-codel	1366	0	1.913249443
CGGA_1389	Primary	AOA	LGG	WHO III	Female	67	Mutant	Codel	1370	1	1.746207211
CGGA_1700	Primary	AOA	LGG	WHO III	Male	49	Mutant	Codel	1372	0	2.742499723
CGGA_1155	Primary	AA	LGG	WHO III	Male	43	Mutant	Codel	1373	1	2.530235202
CGGA_267	Primary	A	LGG	WHO II	Male	36	Mutant	Non-codel	1374	1	2.563457114
CGGA_1097	Primary	OA	LGG	WHO II	Male	30	Wildtype	Non-codel	1378	1	3.852136071
CGGA_607	Primary	A	LGG	WHO II	Male	25	Mutant	Non-codel	1389	0	2.756557448
CGGA_580	Primary	OA	LGG	WHO II	Male	43	Mutant	Non-codel	1394	1	2.400811288
CGGA_1569	Primary	AOA	LGG	WHO III	Female	27	Wildtype	Codel	1406	0	1.47919192
CGGA_J042	Recurrent	OA	LGG	WHO II	Male	38	Mutant	Non-codel	1409	1	2.24291686
CGGA_1689	Primary	A	LGG	WHO II	Male	45	Mutant	Non-codel	1414	0	2.465215981
CGGA_1565	Primary	AOA	LGG	WHO III	Female	23	Mutant	Non-codel	1417	0	2.634926329
CGGA_1620	Primary	AOA	LGG	WHO III	Male	51	Mutant	Codel	1427	0	1.679979259
CGGA_1300	Primary	AOA	LGG	WHO III	Male	35	Mutant	Non-codel	1428	1	3.188102077
CGGA_1679	Primary	AOA	LGG	WHO III	Female	52	Mutant	Codel	1442	0	0.958004664
CGGA_903	Primary	AOA	LGG	WHO III	Female	27	Mutant	Non-codel	1455	1	3.10359705
CGGA_1673	Primary	OA	LGG	WHO II	Female	23	Mutant	Non-codel	1457	0	2.729510114
CGGA_1671	Primary	AOA	LGG	WHO III	Female	26	Mutant	Non-codel	1464	0	3.09763916
CGGA_1667	Primary	AO	LGG	WHO III	Female	40	Mutant	Codel	1476	0	3.024026946
CGGA_1664	Primary	O	LGG	WHO II	Female	40	Mutant	Non-codel	1491	0	2.087342359
CGGA_1662	Primary	OA	LGG	WHO II	Female	55	Mutant	Codel	1493	0	1.580254671
CGGA_1318	Primary	OA	LGG	WHO II	Male	39	Mutant	Non-codel	1497	0	3.142661725
CGGA_705	Primary	AA	LGG	WHO III	Male	41	Mutant	Non-codel	1507	1	2.742499723
CGGA_1579	Primary	OA	LGG	WHO II	Male	37	Wildtype	Non-codel	1512	0	1.06887473
CGGA_112	Primary	OA	LGG	WHO II	Male	17	Mutant	Non-codel	1534	1	3.083634871
CGGA_1645	Primary	AA	LGG	WHO III	Male	59	Mutant	Non-codel	1534	0	2.580680054
CGGA_1057	Primary	OA	LGG	WHO II	Female	57	Wildtype	Non-codel	1549	1	3.059286169
CGGA_426	Primary	AA	LGG	WHO III	Male	50	Wildtype	Non-codel	1560	1	2.931176479
CGGA_1642	Primary	A	LGG	WHO II	Male	48	Mutant	Non-codel	1562	0	1.362869584
CGGA_1580	Primary	AA	LGG	WHO III	Female	34	Mutant	Non-codel	1581	1	3.502493604
CGGA_1592	Recurrent	AOA	LGG	WHO III	Male	37	Mutant	Codel	1588	1	3.138805462
CGGA_1627	Primary	AOA	LGG	WHO III	Male	37	Mutant	Non-codel	1597	0	2.468383785
CGGA_1623	Primary	AOA	LGG	WHO III	Female	16	Wildtype	Non-codel	1603	0	2.070479984
CGGA_1621	Primary	OA	LGG	WHO II	Female	48	Mutant	Non-codel	1607	0	2.373375877
CGGA_1055	Primary	AA	LGG	WHO III	Male	43	Mutant	Non-codel	1611	1	2.533255012
CGGA_1618	Primary	AOA	LGG	WHO III	Male	31	Mutant	Non-codel	1615	0	1.809353655
CGGA_1608	Recurrent	AA	LGG	WHO III	Male	38	Mutant	Non-codel	1629	0	3.822124222
CGGA_1463	Primary	O	LGG	WHO II	Female	69	Mutant	Codel	1630	0	2.968264765
CGGA_591	Primary	AOA	LGG	WHO III	Female	50	Mutant	Non-codel	1654	1	2.628188662
CGGA_898	Primary	A	LGG	WHO II	Male	38	Mutant	Non-codel	1663	1	2.112384192
CGGA_1588	Primary	AOA	LGG	WHO III	Female	24	Wildtype	Non-codel	1679	0	1.439265401
CGGA_362	Recurrent	A	LGG	WHO II	Female	39	Mutant	Codel	1680	0	3.600764987
CGGA_1401	Primary	AA	LGG	WHO III	Male	39	Mutant	Non-codel	1680	1	3.465055938
CGGA_1527	Primary	AOA	LGG	WHO III	Male	47	Mutant	Non-codel	1714	1	2.396924984
CGGA_1566	Primary	AOA	LGG	WHO III	Female	43	Mutant	Codel	1716	0	1.511589728
CGGA_1563	Primary	A	LGG	WHO II	Female	32	Wildtype	Non-codel	1719	0	4.080651138
CGGA_1562	Primary	AO	LGG	WHO III	Male	51	Mutant	Codel	1721	0	2.17651735
CGGA_1557	Primary	AOA	LGG	WHO III	Male	47	Mutant	Codel	1723	0	1.179570825
CGGA_1013	Primary	A	LGG	WHO II	Female	38	Mutant	Non-codel	1725	1	1.577137075
CGGA_1552	Primary	AOA	LGG	WHO III	Male	39	Mutant	Codel	1728	0	2.780738977
CGGA_1169	Primary	AOA	LGG	WHO III	Male	30	Mutant	Non-codel	1765	1	3.276404981
CGGA_333	Primary	OA	LGG	WHO II	Male	40	Mutant	Non-codel	1783	0	3.031655848
CGGA_1528	Primary	O	LGG	WHO II	Female	27	Mutant	Codel	1793	0	2.091525425
CGGA_1526	Primary	AOA	LGG	WHO III	Male	39	Mutant	Codel	1798	0	3.33613697
CGGA_1523	Primary	OA	LGG	WHO II	Male	50	Mutant	Non-codel	1804	0	3.15034154
CGGA_633	Primary	O	LGG	WHO II	Female	56	Wildtype	Non-codel	1812	1	3.469892841
CGGA_1517	Primary	O	LGG	WHO II	Male	42	Mutant	Codel	1826	0	1.751583074
CGGA_1516	Primary	OA	LGG	WHO II	Male	46	Mutant	Codel	1826	0	2.629317214
CGGA_1513	Recurrent	AOA	LGG	WHO III	Female	36	Mutant	Codel	1827	0	1.76758409
CGGA_698	Primary	A	LGG	WHO II	Female	61	Mutant	Non-codel	1851	1	2.433191313
CGGA_1504	Primary	AOA	LGG	WHO III	Female	44	Mutant	Non-codel	1854	0	1.740809972
CGGA_1502	Primary	OA	LGG	WHO II	Female	27	Mutant	Codel	1861	0	2.156758577
CGGA_799	Recurrent	AOA	LGG	WHO III	Male	53	Mutant	Codel	1868	1	2.325015413
CGGA_1488	Primary	OA	LGG	WHO II	Male	31	Mutant	Non-codel	1882	0	3.404509885
CGGA_1273	Recurrent	AOA	LGG	WHO III	Male	64	Mutant	Non-codel	1912	0	3.021924074
CGGA_1471	Primary	OA	LGG	WHO II	Male	45	Mutant	Non-codel	1919	0	2.724279265
CGGA_135	Primary	AA	LGG	WHO III	Female	41	Wildtype	Non-codel	1924	1	3.836058343
CGGA_1454	Primary	OA	LGG	WHO II	Female	42	Wildtype	Non-codel	1946	0	1.804202211
CGGA_1335	Primary	O	LGG	WHO II	Female	43	Mutant	Codel	1947	0	3.079606964
CGGA_1443	Recurrent	OA	LGG	WHO II	Male	41	Wildtype	Non-codel	1956	0	3.065414413
CGGA_1440	Primary	O	LGG	WHO II	Female	29	Mutant	Codel	1961	0	3.691114822
CGGA_1431	Primary	AA	LGG	WHO III	Male	48	Mutant	Non-codel	1975	0	2.646075498
CGGA_1305	Primary	AOA	LGG	WHO III	Male	43	Mutant	Non-codel	1989	0	2.332030435
CGGA_1417	Primary	AOA	LGG	WHO III	Male	56	Mutant	Codel	2001	0	2.515034554
CGGA_1413	Primary	AO	LGG	WHO III	Male	35	Mutant	Codel	2008	0	2.763027959
CGGA_1407	Primary	AO	LGG	WHO III	Female	29	Mutant	Codel	2016	0	1.44600191
CGGA_1404	Primary	AOA	LGG	WHO III	Female	56	Mutant	Codel	2029	0	2.952852067
CGGA_1390	Recurrent	AOA	LGG	WHO III	Male	50	Mutant	Non-codel	2050	0	2.099853081
CGGA_1232	Primary	AOA	LGG	WHO III	Male	39	Mutant	Non-codel	2067	1	2.637722218
CGGA_1377	Primary	AOA	LGG	WHO III	Male	28	Mutant	Non-codel	2068	0	3.208431172
CGGA_863	Primary	A	LGG	WHO II	Female	42	Wildtype	Non-codel	2073	1	3.109528904
CGGA_1361	Primary	O	LGG	WHO II	Male	40	Mutant	Non-codel	2092	0	2.875395272
CGGA_1362	Primary	AA	LGG	WHO III	Female	64	Wildtype	Non-codel	2092	0	2.884740601
CGGA_625	Recurrent	AOA	LGG	WHO III	Female	33	Mutant	Codel	2098	1	1.778147596
CGGA_1345	Primary	OA	LGG	WHO II	Male	56	Mutant	Codel	2113	0	2.031755856
CGGA_730	Recurrent	OA	LGG	WHO II	Female	51	Mutant	Codel	2118	1	3.773406911
CGGA_1339	Primary	O	LGG	WHO II	Male	41	Mutant	Codel	2120	0	2.825248006
CGGA_1319	Primary	AO	LGG	WHO III	Female	42	Wildtype	Non-codel	2149	0	1.76758409
CGGA_1406	Primary	OA	LGG	WHO II	Male	34	Mutant	Non-codel	2154	1	2.513228515
CGGA_107	Recurrent	AA	LGG	WHO III	Female	38	Wildtype	Non-codel	2156	1	4.08930624
CGGA_1286	Primary	O	LGG	WHO II	Female	52	Mutant	Codel	2194	0	2.839765831
CGGA_300	Primary	A	LGG	WHO II	Female	35	Mutant	Non-codel	2199	1	1.790687789
CGGA_1269	Primary	AO	LGG	WHO III	Female	35	Mutant	Codel	2214	0	2.580680054
CGGA_1264	Primary	AO	LGG	WHO III	Female	37	Mutant	Codel	2217	0	3.719103519
CGGA_815	Primary	OA	LGG	WHO II	Female	53	Mutant	Non-codel	2219	1	2.367799076
CGGA_1231	Recurrent	AA	LGG	WHO III	Female	31	Wildtype	Non-codel	2279	1	2.461462069
CGGA_1239	Primary	O	LGG	WHO II	Female	44	Mutant	Codel	2280	0	2.750234238
CGGA_1238	Primary	OA	LGG	WHO II	Female	11	Wildtype	Non-codel	2282	0	4.647968804
CGGA_1235	Primary	AO	LGG	WHO III	Female	32	Mutant	Non-codel	2287	0	3.253531791
CGGA_1212	Primary	AOA	LGG	WHO III	Male	31	Mutant	Non-codel	2292	1	3.293741152
CGGA_1228	Primary	OA	LGG	WHO II	Male	34	Wildtype	Non-codel	2296	0	3.653316212
CGGA_194	Recurrent	AO	LGG	WHO III	Female	43	Mutant	Codel	2304	1	2.830104554
CGGA_1211	Primary	OA	LGG	WHO II	Male	40	Mutant	Codel	2324	0	2.325015413
CGGA_1204	Primary	O	LGG	WHO II	Male	53	Mutant	Codel	2338	0	1.932168268
CGGA_235	Primary	OA	LGG	WHO II	Male	24	Mutant	Codel	2340	1	2.010277535
CGGA_1192	Primary	OA	LGG	WHO II	Female	43	Mutant	Non-codel	2363	0	3.300614097
CGGA_1191	Primary	AOA	LGG	WHO III	Male	53	Mutant	Codel	2365	0	1.829766126
CGGA_1330	Primary	A	LGG	WHO II	Male	47	Mutant	Non-codel	2366	0	3.00137017
CGGA_D20	Primary	A	LGG	WHO II	Female	40	Mutant	Non-codel	2367	1	2.057657565
CGGA_493	Primary	A	LGG	WHO II	Female	32	Mutant	Non-codel	2382	1	2.06210147
CGGA_638	Primary	O	LGG	WHO II	Male	42	Mutant	Codel	2386	0	2.003399267
CGGA_1307	Primary	AOA	LGG	WHO III	Female	25	Mutant	Non-codel	2390	0	3.096675084
CGGA_1292	Primary	AOA	LGG	WHO III	Male	17	Wildtype	Non-codel	2421	0	1.740446097
CGGA_1281	Primary	AOA	LGG	WHO III	Male	45	Wildtype	Codel	2429	0	0.997518737
CGGA_908	Primary	A	LGG	WHO II	Male	35	Mutant	Non-codel	2436	1	1.872070361
CGGA_485	Primary	O	LGG	WHO II	Male	31	Mutant	Codel	2437	0	2.354784898
CGGA_1031	Primary	A	LGG	WHO II	Female	31	Mutant	Non-codel	2457	1	2.406251203
CGGA_1161	Primary	AOA	LGG	WHO III	Male	36	Mutant	Non-codel	2463	0	1.849876179
CGGA_1159	Primary	OA	LGG	WHO II	Male	51	Mutant	Non-codel	2464	0	1.839858394
CGGA_1158	Primary	OA	LGG	WHO II	Male	39	Mutant	Codel	2471	0	2.160733408
CGGA_1156	Primary	OA	LGG	WHO II	Female	41	Mutant	Non-codel	2477	0	2.770646709
CGGA_1152	Primary	A	LGG	WHO II	Male	13	Wildtype	Non-codel	2484	0	3.123269913
CGGA_1246	Primary	AO	LGG	WHO III	Male	53	Mutant	Codel	2491	0	2.234922022
CGGA_1146	Primary	AA	LGG	WHO III	Male	35	Mutant	Non-codel	2498	0	2.609028058
CGGA_1147	Primary	A	LGG	WHO II	Male	36	Mutant	Non-codel	2498	0	2.574841749
CGGA_666	Primary	OA	LGG	WHO II	Female	45	Mutant	Codel	2499	1	1.495376404
CGGA_1144	Primary	AA	LGG	WHO III	Female	39	Wildtype	Non-codel	2505	0	2.195992631
CGGA_J130	Recurrent	A	LGG	WHO II	Male	40	Wildtype	Non-codel	2507	0	1.266482053
CGGA_482	Primary	OA	LGG	WHO II	Male	45	Mutant	Codel	2511	1	3.188102077
CGGA_1018	Recurrent	O	LGG	WHO II	Male	50	Mutant	Codel	2527	1	2.128604008
CGGA_1132	Recurrent	AOA	LGG	WHO III	Female	33	Mutant	Codel	2533	0	2.230359118
CGGA_1131	Primary	AOA	LGG	WHO III	Female	46	Mutant	Non-codel	2533	0	2.30731759
CGGA_336	Recurrent	AOA	LGG	WHO III	Female	57	Mutant	Codel	2549	1	2.390238253
CGGA_721	Primary	OA	LGG	WHO II	Male	45	Mutant	Non-codel	2552	1	3.967007149
CGGA_1121	Recurrent	AOA	LGG	WHO III	Female	29	Mutant	Non-codel	2560	0	2.458858106
CGGA_314	Recurrent	AO	LGG	WHO III	Male	39	Mutant	Codel	2568	1	3.338484568
CGGA_704	Primary	OA	LGG	WHO II	Male	36	Mutant	Non-codel	2572	1	2.064319051
CGGA_1111	Primary	AOA	LGG	WHO III	Male	45	Mutant	Non-codel	2582	0	3.499536297
CGGA_1189	Primary	AOA	LGG	WHO III	Female	34	Mutant	Codel	2602	0	3.0354037
CGGA_1190	Primary	AOA	LGG	WHO III	Female	45	Mutant	Non-codel	2602	0	0.546790635
CGGA_634	Primary	AOA	LGG	WHO III	Female	35	Mutant	Non-codel	2633	1	2.423347303
CGGA_273	Primary	OA	LGG	WHO II	Female	35	Mutant	Non-codel	2635	1	1.96858187
CGGA_1065	Primary	OA	LGG	WHO II	Female	48	Mutant	Codel	2682	0	1.524335397
CGGA_1027	Primary	AOA	LGG	WHO III	Male	37	Mutant	Codel	2688	0	1.82422324
CGGA_J030	Primary	OA	LGG	WHO II	Male	38	Mutant	Codel	2775	0	1.197603938
CGGA_J024	Recurrent	A	LGG	WHO II	Female	29	Mutant	Non-codel	2801	0	4.055436662
CGGA_42	Primary	A	LGG	WHO II	Male	38	Mutant	Codel	2832	1	3.127170501
CGGA_1071	Primary	A	LGG	WHO II	Male	42	Wildtype	Non-codel	2876	0	3.499550212
CGGA_269	Primary	A	LGG	WHO II	Female	45	Wildtype	Non-codel	2932	0	3.961395295
CGGA_1030	Primary	OA	LGG	WHO II	Female	40	Mutant	Non-codel	2934	0	2.091525425
CGGA_1052	Primary	OA	LGG	WHO II	Male	41	Mutant	Codel	2964	0	1.901606574
CGGA_243	Primary	OA	LGG	WHO II	Female	30	Mutant	Codel	2977	0	2.511528258
CGGA_890	Primary	AA	LGG	WHO III	Male	39	Mutant	Non-codel	2982	1	2.71902818
CGGA_846	Recurrent	A	LGG	WHO II	Female	39	Wildtype	Non-codel	2991	0	2.36315698
CGGA_320	Primary	OA	LGG	WHO II	Male	31	Mutant	Codel	3005	1	3.820956562
CGGA_1050	Primary	OA	LGG	WHO II	Male	39	Mutant	Codel	3040	0	1.553321115
CGGA_D52	Primary	AO	LGG	WHO III	Male	46	Mutant	Codel	3057	0	0.92519227
CGGA_D40	Recurrent	OA	LGG	WHO II	Male	44	Mutant	Non-codel	3085	0	2.188203351
CGGA_1003	Primary	OA	LGG	WHO II	Female	47	Mutant	Codel	3087	0	2.164696633
CGGA_1012	Recurrent	O	LGG	WHO II	Male	45	Mutant	Non-codel	3116	0	3.293741152
CGGA_893	Primary	OA	LGG	WHO II	Female	36	Mutant	Non-codel	3160	1	1.657946556
CGGA_D29	Primary	O	LGG	WHO II	Male	36	Mutant	Codel	3171	0	2.014847552
CGGA_905	Primary	A	LGG	WHO II	Male	46	Mutant	Non-codel	3174	1	3.065091166
CGGA_D27	Recurrent	AOA	LGG	WHO III	Male	33	Mutant	Codel	3178	0	2.563457114
CGGA_D15	Primary	OA	LGG	WHO II	Female	38	Mutant	Codel	3197	0	2.536854321
CGGA_889	Primary	A	LGG	WHO II	Male	23	Mutant	Non-codel	3213	0	2.612349446
CGGA_685	Primary	A	LGG	WHO II	Female	20	Mutant	Non-codel	3239	1	3.234147627
CGGA_1022	Recurrent	A	LGG	WHO II	Female	62	Wildtype	Non-codel	3265	0	3.118200334
CGGA_1005	Primary	A	LGG	WHO II	Female	41	Mutant	Non-codel	3286	0	2.50982629
CGGA_707	Primary	OA	LGG	WHO II	Female	39	Mutant	Codel	3299	1	3.440542337
CGGA_871	Primary	O	LGG	WHO II	Male	37	Mutant	Codel	3340	0	1.612243634
CGGA_864	Primary	OA	LGG	WHO II	Male	34	Mutant	Codel	3353	0	2.023950697
CGGA_858	Primary	O	LGG	WHO II	Male	42	Mutant	Codel	3359	0	2.179944946
CGGA_843	Primary	OA	LGG	WHO II	Male	29	Mutant	Codel	3380	0	1.930635702
CGGA_838	Primary	OA	LGG	WHO II	Female	36	Mutant	Codel	3386	0	1.308581452
CGGA_834	Primary	OA	LGG	WHO II	Male	24	Wildtype	Non-codel	3388	0	2.490990696
CGGA_818	Primary	A	LGG	WHO II	Male	46	Mutant	Non-codel	3402	0	2.756557448
CGGA_724	Recurrent	OA	LGG	WHO II	Male	32	Mutant	Non-codel	3406	0	2.120451409
CGGA_812	Primary	O	LGG	WHO II	Male	27	Mutant	Codel	3410	0	2.940441736
CGGA_641	Primary	AO	LGG	WHO III	Female	51	Mutant	Codel	3411	1	2.349176584
CGGA_807	Primary	A	LGG	WHO II	Male	42	Wildtype	Non-codel	3415	0	1.193899873
CGGA_715	Primary	O	LGG	WHO II	Male	43	Mutant	Codel	3429	0	1.435375341
CGGA_909	Primary	OA	LGG	WHO II	Female	39	Mutant	Non-codel	3448	0	3.428863666
CGGA_785	Primary	O	LGG	WHO II	Male	43	Mutant	Codel	3457	0	1.234205046
CGGA_283	Primary	O	LGG	WHO II	Female	47	Mutant	Codel	3470	1	2.398994088
CGGA_766	Primary	OA	LGG	WHO II	Male	32	Mutant	Codel	3472	0	1.234205046
CGGA_762	Primary	OA	LGG	WHO II	Female	40	Mutant	Codel	3474	0	1.913762666
CGGA_760	Primary	O	LGG	WHO II	Female	34	Mutant	Codel	3479	0	0.876688405
CGGA_663	Primary	A	LGG	WHO II	Female	29	Mutant	Non-codel	3479	0	3.15797815
CGGA_752	Primary	OA	LGG	WHO II	Male	39	Mutant	Codel	3486	0	2.628188662
CGGA_738	Primary	A	LGG	WHO II	Male	43	Mutant	Non-codel	3501	0	1.904044793
CGGA_420	Recurrent	AO	LGG	WHO III	Female	39	Mutant	Codel	3514	0	2.970452362
CGGA_725	Primary	OA	LGG	WHO II	Male	58	Mutant	Codel	3558	0	2.30747053
CGGA_689	Primary	O	LGG	WHO II	Female	36	Mutant	Codel	3563	0	1.710661569
CGGA_675	Primary	OA	LGG	WHO II	Female	23	Mutant	Codel	3579	0	2.320852552
CGGA_671	Primary	OA	LGG	WHO II	Female	36	Mutant	Codel	3584	0	2.576603188
CGGA_655	Primary	O	LGG	WHO II	Male	35	Mutant	Codel	3600	0	3.636134535
CGGA_565	Primary	AOA	LGG	WHO III	Male	51	Wildtype	Non-codel	3605	0	2.426049148
CGGA_642	Primary	A	LGG	WHO II	Male	29	Mutant	Non-codel	3618	0	1.745805547
CGGA_635	Primary	OA	LGG	WHO II	Male	45	Mutant	Codel	3631	0	2.76096659
CGGA_630	Recurrent	AO	LGG	WHO III	Male	43	Mutant	Codel	3668	0	2.594513762
CGGA_605	Recurrent	AO	LGG	WHO III	Male	43	Mutant	Non-codel	3668	0	2.33034671
CGGA_598	Primary	AO	LGG	WHO III	Female	61	Mutant	Codel	3677	1	2.046496434
CGGA_560	Primary	AOA	LGG	WHO III	Male	43	Mutant	Non-codel	3722	0	1.129656642
CGGA_551	Primary	O	LGG	WHO II	Male	44	Mutant	Codel	3728	0	1.83947963
CGGA_543	Primary	O	LGG	WHO II	Male	43	Mutant	Codel	3736	0	2.710310136
CGGA_541	Primary	OA	LGG	WHO II	Female	36	Wildtype	Non-codel	3741	0	1.406193128
CGGA_510	Primary	AO	LGG	WHO III	Male	42	Mutant	Codel	3770	0	3.074872279
CGGA_503	Primary	OA	LGG	WHO II	Male	51	Mutant	Non-codel	3777	0	2.410200432
CGGA_502	Primary	A	LGG	WHO II	Male	39	Mutant	Non-codel	3781	0	2.116686752
CGGA_501	Primary	O	LGG	WHO II	Male	40	Mutant	Codel	3798	0	2.615439081
CGGA_490	Primary	AO	LGG	WHO III	Female	37	Mutant	Codel	3804	0	2.133788341
CGGA_479	Primary	OA	LGG	WHO II	Female	36	Mutant	Codel	3812	0	2.617038046
CGGA_446	Primary	O	LGG	WHO II	Female	35	Mutant	Codel	3860	0	1.62665894
CGGA_431	Recurrent	AOA	LGG	WHO III	Male	41	Mutant	Codel	3866	0	1.51389015
CGGA_369	Recurrent	A	LGG	WHO II	Male	33	Mutant	Non-codel	3957	0	2.148773826
CGGA_265	Recurrent	A	LGG	WHO II	Male	43	Mutant	Non-codel	3959	0	3.061331992
CGGA_323	Primary	O	LGG	WHO II	Female	48	Wildtype	Non-codel	4023	0	0.959613921
CGGA_290	Primary	OA	LGG	WHO II	Female	37	Mutant	Codel	4075	0	2.805646167
CGGA_261	Primary	A	LGG	WHO II	Male	27	Mutant	Non-codel	4130	0	1.322384836
CGGA_254	Primary	OA	LGG	WHO II	Male	38	Mutant	Codel	4143	0	2.443848314
CGGA_241	Primary	OA	LGG	WHO II	Male	34	Mutant	Non-codel	4163	0	1.618024512
CGGA_106	Recurrent	A	LGG	WHO II	Male	30	Wildtype	Non-codel	4374	0	2.689778388
